# Supplementary material for: Tissue-specific and convergent metabolic transformation of cancer correlates with metastatic potential and patient survival
Source: Nat Commun. 2016 Oct 10;7:13041. doi: 10.1038/ncomms13041 (PMC5062467; doi:10.1038/ncomms13041)
Supplement: Supplementary Data 1 — Summary of cancer and normal samples analysed. [file ncomms13041-s2.xlsx]

## Sheet: Sheet1
Supplementary Data 1. Summary of cancer and normal samples analysed.
Cancer Type	Abbreviation	Number of Tumour Tissue	Number of Normal Tissue
Bladder Urothelial Carcinoma	BLCA	408	19
Breast Invasive Carcinoma	BRCA	1093	112
Cervical Squamous Cell Carcinoma and Endocervical Adenocarcinoma	CESC	304	3
Cholangiocarcinoma	CHOL	36	9
Colon Adenocarcinoma	COAD	285	41
Esophageal Carcinoma	ESCA	184	13
Glioblastoma Multiforme	GBM	156	5
Head and Neck Squamous Cell Carcinoma	HNSC	519	43
Kidney Renal Clear Cell Carcinoma	KIRC	533	72
Kidney Renal Papillary Cell Carcinoma	KIRP	290	32
Liver Hepatocellular Carcinoma	LIHC	371	50
Lung Adenocarcinoma	LUAD	511	58
Lung Squamous Cell Carcinoma	LUSC	502	51
Pancreatic Adenocarcinoma	PAAD	178	5
Pheochromocytoma and Paraganglioma	PCPG	179	3
Prostate Adenocarcinoma	PRAD	497	52
Rectum Adenocarcinoma	READ	94	10
Stomach Adenocarcinoma	STAD	611	70
Thyroid Carcinoma	THCA	505	59
Uterine Corpus Endometrial Carcinoma	UCEC	174	24
SUBTOTAL		7430	731
TOTAL			8161
