# Supplementary material for: Tissue-specific and convergent metabolic transformation of cancer correlates with metastatic potential and patient survival
Source: Nat Commun. 2016 Oct 10;7:13041. doi: 10.1038/ncomms13041 (PMC5062467; doi:10.1038/ncomms13041)
Supplement: Supplementary Data 2 — Differential gene expression analysis of metabolic genes between 20 different types of cancer and corresponding normal samples. [file ncomms13041-s3.xlsx]

## Sheet: Table Summary
Supplementary Data 2. Differential gene expression analysis of metabolic genes between 20 different types of cancer and corresponding normal samples.
Metabolic Gene	baseMean	Log2FoldChange	Log2FC STD ERROR	Wald Stat	Pvalue	Adjusted Pvalue
Gene name	mean	log2 fold change of Tumour Tissues vs Normal Tissues	Standard error of log2 fold change	Wald Statistic	P value of Wald test	Benjamini-Hochberg adjusted Pvalue

## Sheet: BLCA
Metabolic Gene	baseMean	Log2FoldChange	Log2FC STD ERROR	Wald Stat	Pvalue	Adjusted Pvalue
A4GALT	1981.42	-0.711658	0.262507	-2.71101	0.00670789	0.0160598
A4GNT	2.01825	0.768702	0.547077	1.40511	0.15999	0.232591
AACS	1556.54	0.525257	0.153004	3.43296	0.00059702	0.001888
AADAC	460.447	1.00904	0.66127	1.52591	NA	NA
AADAT	395.505	0.547058	0.272218	2.00963	0.04447	0.0795403
AASS	605.257	-0.906857	0.291723	-3.10862	0.00187965	0.00511822
ABAT	1282.26	-0.0482677	0.352135	-0.137072	0.890974	0.911781
ABCA1	2038.32	-0.949837	0.223575	-4.24841	2.15291e-05	9.36746e-05
ABCB11	8.32277	0.984307	0.616625	1.59628	0.110426	0.17151
ABCB4	39.3659	-1.63033	0.310214	-5.25551	1.47616e-07	9.8975e-07
ABCC1	3911.72	-0.0647736	0.225546	-0.287185	0.77397	0.823946
ABCC3	3904.54	0.405161	0.374964	1.08053	0.279905	0.365754
ABCC4	1162.71	-1.42818	0.289557	-4.9323	8.12668e-07	4.65955e-06
ABCC5	4836.42	-0.0433909	0.277337	-0.156455	0.875674	0.901702
ABO	180.853	-0.291465	0.494859	-0.588986	0.555871	0.642235
ABP1	431.16	1.753	0.566558	3.09413	NA	NA
ACAA1	4400.62	0.276035	0.189679	1.45528	0.145592	0.214456
ACACA	3782.84	-0.315856	0.151619	-2.08323	0.0372306	0.0686946
ACACB	618.045	-3.00203	0.296502	-10.1248	4.28771e-24	5.84558e-22
ACAD10	1238.37	0.231756	0.138081	1.67841	0.0932665	0.149397
ACAD11	767.331	0.247066	0.19885	1.24247	0.214062	0.29119
ACAD8	891.059	0.138102	0.130184	1.06082	0.288769	0.375339
ACAD9	2579.94	0.379755	0.102671	3.69877	0.00021665	0.000750931
ACADM	1865.69	-0.648886	0.194097	-3.3431	0.000828472	0.002535
ACADSB	1033.57	-0.787816	0.249533	-3.15716	0.00159315	0.00444271
ACADS	1159.39	-0.0961672	0.152555	-0.630375	0.528449	0.618959
ACAT1	1363.11	-1.21962	0.201222	-6.06104	1.35244e-09	1.31702e-08
ACAT2	1503.45	0.625434	0.179462	3.48506	0.000492032	0.00160139
ACHE	211.791	0.986444	0.449629	2.19391	NA	NA
ACLY	7912.05	0.718857	0.134577	5.34159	9.21329e-08	6.61094e-07
ACMSD	4.29469	2.0782	1.03638	2.00525	NA	NA
ACO1	2071.92	-0.753996	0.184942	-4.07692	4.56355e-05	0.000184801
ACO2	5488.8	-0.584634	0.115766	-5.05015	4.4147e-07	2.73578e-06
ACOT12	0.416485	-0.0495458	0.917743	-0.0539866	NA	NA
ACOT2	492.517	-0.999977	0.174271	-5.73805	9.57718e-09	8.39372e-08
ACOT8	1145.53	0.609702	0.127702	4.77442	1.80226e-06	9.45032e-06
ACOX1	7648.28	0.60275	0.254637	2.3671	0.0179282	0.0372845
ACOX2	95.9338	-2.99045	0.408389	-7.32255	2.43302e-13	4.72591e-12
ACOX3	1566.46	0.109011	0.18955	0.575105	0.56522	0.650028
ACP1	3645.74	0.616306	0.109378	5.63463	1.75438e-08	1.46437e-07
ACP2	2367	0.581154	0.152584	3.80876	0.000139666	0.00050255
ACSL1	5078.3	0.197792	0.246109	0.803675	0.421585	0.515212
ACSL3	3996.87	-0.110262	0.155956	-0.707004	0.479564	0.570733
ACSL4	2522.7	-0.361807	0.229391	-1.57725	0.114738	0.177309
ACSL5	6354.86	0.139751	0.324164	0.431112	0.666387	0.732667
ACSM1	30.6238	-1.17067	0.427267	-2.73989	0.00614593	0.0149132
ACSS1	1574.53	-0.112664	0.256515	-0.439209	0.66051	0.728818
ACSS2	1949.38	0.187955	0.161996	1.16025	0.245947	0.32951
ACY1	2392.65	0.879175	0.204656	4.29586	1.74016e-05	7.68049e-05
ACY3	44.0686	0.844428	0.439849	1.91981	0.0548813	0.0951121
ACYP1	358.463	1.27728	0.179616	7.11117	1.1506e-12	1.88238e-11
ACYP2	300.517	-0.35206	0.176708	-1.99232	0.0463357	0.082397
ADA	764.081	0.968984	0.314077	3.08518	0.00203431	0.00548593
ADCY10	8.46501	1.84861	0.589869	3.13394	NA	NA
ADCY1	329.561	0.471844	0.372108	1.26803	0.204787	0.280127
ADCY2	64.7644	-2.44583	0.507688	-4.81759	1.45306e-06	7.81976e-06
ADCY3	2224.95	-0.0669435	0.174504	-0.383621	0.701259	0.76147
ADCY4	262.638	-1.29469	0.25834	-5.01158	5.39844e-07	3.19995e-06
ADCY5	265.71	-3.65509	0.511267	-7.14907	8.73701e-13	1.53147e-11
ADCY6	2320.82	-0.106588	0.194765	-0.547266	0.584196	0.665136
ADCY7	1174.28	0.659483	0.288338	2.28719	0.0221848	0.0443335
ADCY8	3.55334	2.49243	1.02917	2.4218	NA	NA
ADCY9	835.199	-1.66297	0.230608	-7.21125	5.54419e-13	1.01533e-11
ADC	160.675	-0.00444738	0.242836	-0.0183143	0.985388	0.985388
ADH1A	10.1508	-3.23237	0.580006	-5.57299	2.504e-08	2.02132e-07
ADH1B	915.948	-4.38729	0.632401	-6.93752	3.99052e-12	6.12046e-11
ADH1C	608.805	-1.52692	0.659752	-2.31438	NA	NA
ADH4	28.1451	1.5111	0.742188	2.03601	NA	NA
ADH5	6575.08	-0.702051	0.162155	-4.3295	1.49448e-05	6.66808e-05
ADH6	122.847	1.40081	0.679401	2.06183	NA	NA
ADH7	719.218	-0.956834	0.870387	-1.09932	NA	NA
ADHFE1	153.056	-1.46447	0.379717	-3.85675	0.000114906	0.000422124
ADK	1086.1	0.684243	0.183366	3.73157	0.00019029	0.000667103
ADSL	2035.68	-0.0247376	0.120086	-0.205999	0.836792	0.87263
ADSSL1	397.559	-0.0488723	0.343704	-0.142193	0.886928	0.909156
ADSS	3096.53	0.204575	0.110057	1.8588	0.0630551	0.106715
AGA	886.733	0.253354	0.150075	1.68819	0.0913756	0.146751
AGL	1535.23	-0.798297	0.16741	-4.76851	1.85596e-06	9.64941e-06
AGMAT	203.926	1.38401	0.257178	5.38152	7.386e-08	5.39442e-07
AGPAT1	3740.2	-0.175631	0.120618	-1.45609	0.145367	0.214381
AGPAT2	4481.16	0.850459	0.235741	3.60761	0.000309034	0.00104963
AGPAT3	4561.98	0.196304	0.132743	1.47883	0.139185	0.206998
AGPAT4	443.719	-0.371817	0.286827	-1.29631	0.194869	0.271094
AGPAT5	1183.38	0.312624	0.164272	1.90309	0.0570287	0.0981406
AGPAT6	3951.14	0.261585	0.149767	1.74661	0.0807059	0.132035
AGPS	2039.4	-0.231323	0.135529	-1.70682	0.0878552	0.142027
AGXT2L1	10.427	0.247129	0.902633	0.273787	NA	NA
AGXT2	0.889327	2.11043	1.17723	1.79271	NA	NA
AGXT	15.2193	2.89403	0.964058	3.00192	NA	NA
AHCYL1	5589.83	-0.460285	0.118469	-3.88527	0.000102217	0.000378913
AHCYL2	840.141	-0.435541	0.182485	-2.38672	0.0169993	0.0357772
AHCY	9683.19	0.783143	0.141518	5.53388	3.13224e-08	2.47952e-07
AICDA	11.7468	-0.0913389	0.784153	-0.116481	NA	NA
AK1	1255.24	-0.322103	0.224567	-1.43433	0.151479	0.222061
AK2	5440.84	0.518893	0.0854348	6.07356	1.25106e-09	1.22804e-08
AK3L1	573.799	-0.868796	0.371536	-2.33839	0.0193671	0.0396058
AK3	3617.8	-0.538195	0.156122	-3.44728	0.00056627	0.00180941
AK5	61.8923	0.437506	0.502911	0.869947	NA	NA
AK7	26.3586	0.318751	0.394676	0.807627	0.419305	0.512949
AKR1A1	6179.55	0.497526	0.1232	4.03838	5.38227e-05	0.000212349
AKR1B1	9294.95	1.2769	0.317277	4.02455	5.70842e-05	0.000223777
AKR1C1	8391.19	0.170059	0.489545	0.347382	0.728304	0.785263
AKR1C4	14.4766	-0.106026	0.896604	-0.118252	NA	NA
AKR1D1	2.22069	1.95315	0.759965	2.57005	NA	NA
AKR7A2	2368.31	0.172647	0.130716	1.32078	0.186575	0.261931
ALAD	1838.65	-0.82523	0.137547	-5.99964	1.97756e-09	1.88098e-08
ALAS1	5535.08	-0.105405	0.234011	-0.450428	0.652402	0.721819
ALAS2	4.25792	-1.22761	0.572978	-2.14251	0.0321527	0.0604156
ALDH18A1	3992.85	0.623924	0.104782	5.95451	2.60851e-09	2.44323e-08
ALDH1A1	2421.18	-0.251024	0.524849	-0.478278	NA	NA
ALDH1A2	687.876	0.178895	0.55694	0.321211	NA	NA
ALDH1A3	2439.14	-1.09555	0.373405	-2.93396	0.00334672	0.00859085
ALDH1B1	2890.66	-2.77931	0.259585	-10.7068	9.46083e-27	2.32169e-24
ALDH1L1	2296.77	-1.12315	0.481376	-2.33321	0.0196372	0.0400246
ALDH2	3392.41	-1.90568	0.348851	-5.46274	4.68834e-08	3.57304e-07
ALDH3A1	4093.59	0.828638	0.660934	1.25374	NA	NA
ALDH3A2	3128.88	-0.445885	0.243392	-1.83196	0.0669569	0.112389
ALDH3B1	1078.05	-0.197923	0.314139	-0.630049	0.528663	0.618959
ALDH3B2	3071.51	0.591454	0.398244	1.48516	0.137502	0.2055
ALDH4A1	3332.96	-0.7067	0.252975	-2.79355	0.00521323	0.0128705
ALDH5A1	2261.88	0.215564	0.273013	0.789574	0.429777	0.522632
ALDH6A1	348.942	-1.09129	0.206669	-5.28038	1.28914e-07	8.73907e-07
ALDH7A1	2001.32	-0.549613	0.392675	-1.39967	0.161614	0.234397
ALDH9A1	3252	-0.658761	0.144007	-4.5745	4.7736e-06	2.33355e-05
ALDOA	74896.9	0.320831	0.160321	2.00118	0.0453731	0.0810375
ALDOB	32.0724	2.68989	0.682059	3.94379	NA	NA
ALDOC	1643.29	0.344589	0.28157	1.22381	0.221022	0.299662
ALG10	230.442	0.491095	0.16256	3.021	0.00251941	0.00660539
ALG12	1383.4	0.356277	0.102679	3.46983	0.000520787	0.00169049
ALG1	1112.17	0.262034	0.102974	2.54466	0.0109384	0.0243141
ALG2	1411.25	0.0505947	0.123277	0.410417	0.6815	0.743951
ALG3	3256.05	1.18042	0.120577	9.78981	1.24535e-22	1.0187e-20
ALG5	1447.25	0.220188	0.119733	1.839	0.0659154	0.110944
ALG6	735.895	0.759672	0.123695	6.14149	8.17506e-10	8.42924e-09
ALG8	1684.23	0.777222	0.136182	5.70722	1.14838e-08	9.99338e-08
ALOX12B	67.3831	-0.886738	0.65696	-1.34976	NA	NA
ALOX12	287.992	-1.97435	0.496381	-3.97749	NA	NA
ALOX15B	269.1	-2.12844	0.496282	-4.28878	NA	NA
ALOX15	172.65	1.21369	0.479696	2.53012	0.0114023	0.0252083
ALOX5	3796.51	-0.103401	0.320212	-0.322916	0.746759	0.800239
ALPI	2.18097	1.41755	1.19554	1.1857	NA	NA
ALPL	633.651	0.193273	0.342612	0.564118	NA	NA
ALPPL2	74.1956	5.40764	0.850422	6.35877	NA	NA
ALPP	804.892	6.95459	0.721284	9.64197	NA	NA
AMACR	1859.39	1.15862	0.331108	3.49922	0.000466622	0.00153087
AMD1	2939.1	-0.67728	0.143534	-4.71859	2.37489e-06	1.21924e-05
AMDHD2	581.697	0.260569	0.160722	1.62125	0.104965	0.164066
AMPD1	3.45676	-1.05942	0.589333	-1.79766	0.0722302	0.119893
AMPD2	2263.41	0.383023	0.13602	2.81594	0.00486345	0.012129
AMPD3	639.137	-0.222568	0.208322	-1.06839	0.285346	0.372072
AMT	539.85	-0.627802	0.309468	-2.02865	0.042494	0.0765678
AMY1A	36.8379	2.84419	0.674241	4.21836	NA	NA
AMY2A	3.71492	0.343319	0.559823	0.613263	0.539703	0.626504
AMY2B	314.312	-0.0940624	0.377753	-0.249005	0.803357	0.845385
ANPEP	1737.53	0.669906	0.477317	1.40348	NA	NA
AOC2	183.168	0.7834	0.377223	2.07675	0.0378242	0.0695807
AOC3	2629.34	-3.60079	0.37816	-9.52185	1.70127e-21	1.09866e-19
AOX1	205.667	-3.69077	0.512109	-7.20701	5.71947e-13	1.03203e-11
APRT	5571.43	0.646089	0.158163	4.08495	4.40864e-05	0.000179119
AQP8	2.10206	0.0851427	0.497125	0.17127	0.864011	0.894634
AQP9	207.013	1.14	0.450386	2.53117	0.0113683	0.0251785
ARG1	10.8457	-1.93217	0.700146	-2.75966	NA	NA
ARG2	963.912	-1.47845	0.248656	-5.94576	2.75176e-09	2.53865e-08
ARSA	2109.34	0.220869	0.171362	1.2889	0.197431	0.272189
ARSB	578.389	-0.781439	0.172153	-4.53922	5.64628e-06	2.71686e-05
ASAH1	7689.19	-0.451501	0.206288	-2.18869	0.0286194	0.0544434
ASL	1786.94	0.488051	0.148657	3.28307	0.00102682	0.00300695
ASMT	2.58316	-0.77617	0.449516	-1.72668	0.0842252	0.137426
ASNS	1668.76	0.662502	0.220762	3.00098	0.00269113	0.00699579
ASPA	33.1444	-3.27166	0.485924	-6.73286	1.66361e-11	2.37355e-10
ASRGL1	304.421	0.498904	0.375249	1.32953	0.183675	0.259045
ATHL1	2991.32	1.00596	0.376569	2.67138	NA	NA
ATIC	3973.51	0.352165	0.137648	2.55845	0.0105139	0.0234984
ATP10A	245.953	-0.250742	0.357187	-0.701992	0.482684	0.572372
ATP1A1	27264.3	0.107322	0.17276	0.621221	0.534454	0.624548
ATP1A2	533.489	-4.51394	0.625606	-7.21531	5.38131e-13	1.00043e-11
ATP1A3	126.004	2.27339	0.489841	4.64108	NA	NA
ATP1A4	146.796	-0.204787	0.594242	-0.344619	0.730381	0.78612
ATP1B1	6578.08	-0.0274132	0.298729	-0.0917661	0.926884	0.940684
ATP1B2	81.3405	-2.58847	0.322759	-8.01981	1.05908e-15	2.82498e-14
ATP1B3	7914.78	0.213121	0.193945	1.09887	0.271824	0.357096
ATP1B4	0.0404666	-0.821056	1.10049	-0.746082	0.455618	0.547544
ATP2B1	3081.97	-0.25272	0.189242	-1.33543	0.181734	0.257195
ATP2B2	12.556	-0.0295401	0.569569	-0.0518639	NA	NA
ATP2B3	10.5123	0.950487	0.845676	1.12394	NA	NA
ATP2B4	6448.83	-2.18254	0.251785	-8.66828	4.38713e-18	1.49528e-16
ATP4A	10.8199	4.15005	0.880635	4.71256	NA	NA
ATP4B	1.42189	0.450434	0.823724	0.546826	NA	NA
ATP5A1	18973.2	-0.474293	0.126959	-3.73579	0.000187128	0.000657896
ATP5B	26709	-0.240175	0.111416	-2.15566	0.0311104	0.0587268
ATP5C1	8952.9	0.35724	0.132188	2.70252	0.00688161	0.0163638
ATP5D	3809.05	0.264608	0.20521	1.28945	0.197242	0.272189
ATP5E	12362.3	0.340286	0.135301	2.51504	0.011902	0.0261716
ATP5F1	6517.4	-0.192563	0.0883405	-2.17978	0.0292737	0.055516
ATP5G1	2873.21	0.411373	0.135915	3.02668	0.00247256	0.00649643
ATP5G2	12073.5	0.131413	0.125254	1.04917	0.2941	0.381459
ATP5G3	8089.55	0.061713	0.118974	0.518708	0.603964	0.684025
ATP5H	6443.2	0.216581	0.111206	1.94757	0.0514668	0.0897013
ATP5I	4952.26	0.51573	0.189158	2.72645	0.00640191	0.0154023
ATP5J2	5717.95	1.05717	0.144406	7.3208	2.46502e-13	4.72591e-12
ATP5J	3778.03	-0.239048	0.106921	-2.23573	0.0253693	0.0495253
ATP5L	6574.02	-0.126055	0.113146	-1.11408	0.265243	0.350257
ATP6V0A1	2024.48	-0.329044	0.127533	-2.58007	0.00987807	0.0224452
ATP6V0A2	831.044	-0.0120996	0.11697	-0.103441	0.917613	0.935142
ATP6V0A4	160.431	2.19521	0.628292	3.49392	NA	NA
ATP6V0B	6835.89	0.854144	0.127254	6.71213	1.918e-11	2.70505e-10
ATP6V0C	7350.84	0.359012	0.116453	3.08289	0.00205002	0.0055041
ATP6V0D1	4576.73	-0.103854	0.139611	-0.74388	0.456949	0.548071
ATP6V0D2	36.4653	3.56398	0.547729	6.50684	NA	NA
ATP6V1A	3374.73	0.410361	0.129448	3.17009	0.00152394	0.00427888
ATP6V1B1	203.245	3.24359	0.504505	6.42926	NA	NA
ATP6V1B2	3150.66	-0.165682	0.148179	-1.11812	0.263516	0.348796
ATP6V1C1	3235.34	0.375158	0.137946	2.7196	0.00653601	0.0156941
ATP6V1C2	262.012	0.509586	0.267361	1.90598	0.0566523	0.0976297
ATP6V1D	2509.4	-0.231879	0.120297	-1.92754	0.0539119	0.0935642
ATP6V1E1	5294.61	-0.214879	0.109392	-1.9643	0.0494953	0.0867582
ATP6V1E2	169.544	0.607731	0.196954	3.08565	0.00203105	0.00548593
ATP6V1F	5189.14	0.532831	0.105638	5.04396	4.56e-07	2.81162e-06
ATP6V1G1	4988.97	0.143071	0.108599	1.31743	0.187695	0.263201
ATP6V1G2	25.8559	-0.878985	0.330385	-2.66049	0.00780269	0.0182708
ATP6V1G3	0.536643	1.32249	1.11048	1.19091	NA	NA
ATP6V1H	2634.84	-0.0799973	0.111286	-0.718844	0.472237	0.564202
ATP8A1	374.94	-0.808864	0.342069	-2.36462	0.0180484	0.0373447
AUH	342.805	-0.44352	0.134452	-3.29873	0.000971221	0.00287847
B3GALNT1	1284.72	0.454305	0.253937	1.78905	0.0736072	0.12172
B3GALT4	855.602	-0.127189	0.198414	-0.64103	0.521503	0.612916
B3GALT5	56.2625	-0.368584	0.551438	-0.668404	0.503876	0.595049
B3GALT6	1543.91	0.801264	0.153007	5.23677	1.63407e-07	1.08968e-06
B3GAT1	213.495	0.794849	0.552111	1.43965	0.149966	0.220369
B3GAT2	19.5067	-1.87381	0.295723	-6.33637	2.35242e-10	2.72304e-09
B3GAT3	2017.99	0.734958	0.152894	4.80698	1.53229e-06	8.13906e-06
B3GNT2	1390.92	-0.134715	0.156556	-0.860492	0.389518	0.481307
B3GNT3	3249.83	0.803268	0.338916	2.37011	0.0177827	0.0371772
B3GNT4	81.2288	4.2675	0.427581	9.98058	1.85389e-23	1.8956e-21
B3GNT5	2569.02	-0.895673	0.255077	-3.51138	0.000445786	0.00147037
B3GNT6	3.7026	-0.657007	0.803979	-0.817194	NA	NA
B3GNT7	547.907	-0.298516	0.342145	-0.872485	0.382944	0.475579
B3GNT8	374.228	-0.420133	0.269956	-1.5563	0.119636	0.183243
B3GNTL1	279.33	0.936031	0.17563	5.32956	9.84484e-08	6.98244e-07
B4GALNT1	197.388	0.548418	0.47097	1.16444	0.244244	0.327886
B4GALT1	11252	0.159484	0.174304	0.914977	0.360204	0.45446
B4GALT2	3529.13	0.232052	0.145953	1.58991	0.111855	0.17351
B4GALT3	3855.44	1.12583	0.189662	5.936	2.92053e-09	2.67425e-08
B4GALT5	5197.74	-0.606154	0.175129	-3.46118	0.000537815	0.00174116
B4GALT7	1532.82	0.550172	0.130218	4.22501	2.38934e-05	0.000102151
BAAT	59.6251	4.66038	0.811138	5.74548	NA	NA
BBOX1	73.5062	0.440444	0.592977	0.742767	NA	NA
BCAT1	1840.61	1.20392	0.402023	2.99466	0.00274755	0.00712738
BCAT2	5853.91	0.701228	0.265743	2.63874	0.00832139	0.0192285
BCKDHA	2222.28	-0.114985	0.136699	-0.841157	0.40026	0.492647
BCKDHB	852.743	-0.171793	0.20775	-0.826923	0.408281	0.50096
BCMO1	38.5891	0.591824	0.464377	1.27445	0.202504	0.277313
BDH1	1541.73	0.54758	0.235889	2.32135	0.0202682	0.0409705
BHMT2	86.3735	-4.03324	0.41569	-9.70252	2.94148e-22	2.25574e-20
BHMT	2397.24	0.64877	0.692801	0.936445	0.349044	0.441978
BLVRA	1564.64	-0.312249	0.225613	-1.38401	0.166357	0.238458
BLVRB	2989.02	-0.181094	0.202392	-0.894768	0.370911	0.463922
BPGM	2809.81	1.32259	0.297664	4.44323	8.86176e-06	4.08774e-05
BPNT1	1600.87	0.43681	0.126637	3.44931	0.000562022	0.00180052
BTD	737.71	-0.451285	0.150836	-2.9919	0.00277251	0.00717694
C1GALT1	773.914	0.675944	0.186659	3.62128	0.000293154	0.000999165
CA12	5595.71	-0.241743	0.393217	-0.614783	0.538698	0.626504
CA13	150.898	-0.468411	0.278098	-1.68434	0.0921162	0.147747
CA14	17.9114	-1.66788	0.315256	-5.29055	1.21947e-07	8.35913e-07
CA1	10.4862	2.79901	1.00736	2.77857	NA	NA
CA2	1434.71	2.18789	0.459896	4.75736	NA	NA
CA3	39.7345	-2.08292	0.443549	-4.69603	2.65273e-06	1.33397e-05
CA4	152.8	0.498645	0.711475	0.700861	NA	NA
CA5A	0.442058	1.335	1.17884	1.13246	NA	NA
CA5B	301.76	-1.13412	0.158848	-7.13965	9.35704e-13	1.61706e-11
CA6	2.96604	0.192063	1.07856	0.178074	NA	NA
CA7	4.16374	2.45048	0.766073	3.19876	NA	NA
CA8	46.6226	-0.392392	0.552968	-0.709611	0.477946	0.569358
CA9	1685.89	3.72058	0.566641	6.56603	NA	NA
CAD	3285.18	0.823481	0.151561	5.43332	5.53157e-08	4.13856e-07
CANT1	3682.88	0.652398	0.136503	4.77937	1.75848e-06	9.26033e-06
CAT	3574.4	-0.781256	0.202457	-3.85888	0.000113909	0.00041972
CBR1	4427.09	-0.239661	0.234914	-1.0202	NA	NA
CBS	1547.97	1.60428	0.39671	4.04395	5.25583e-05	0.000208703
CCBL1	269.357	-0.43309	0.207701	-2.08517	0.0370541	0.068472
CD38	148.4	1.08657	0.485086	2.23995	0.0250943	0.049108
CDA	444.8	0.265029	0.45737	0.579462	NA	NA
CDIPT	5216.57	0.0173268	0.119275	0.145268	0.884499	0.907425
CDO1	71.3504	-2.07143	0.541741	-3.82366	0.000131487	0.000480162
CDS1	1756.52	0.523645	0.226252	2.31443	0.0206441	0.0415934
CDS2	1627.83	-0.100868	0.113775	-0.886559	0.375316	0.468477
CEPT1	1345.46	0.127963	0.100375	1.27486	0.20236	0.277313
CERK	1096.55	-0.884378	0.269017	-3.28744	0.00101103	0.00296778
CES2	2512.8	-0.567161	0.196832	-2.88144	0.00395857	0.0100148
CH25H	222.297	-3.28171	0.364788	-8.99622	2.3363e-19	1.0238e-17
CHAT	1.84898	2.04469	1.17172	1.74503	NA	NA
CHDH	199.421	1.79904	0.367777	4.89165	9.99916e-07	5.62797e-06
CHIA	8.39621	2.78597	0.958017	2.90806	NA	NA
CHIT1	275.312	3.73975	0.586807	6.37304	NA	NA
CHKA	1476.77	0.136951	0.223149	0.61372	0.539401	0.626504
CHKB	652.893	0.0255177	0.164755	0.154882	0.876914	0.901906
CHPF2	3738.27	0.462138	0.134618	3.43297	0.000597009	0.001888
CHPF	7435.15	0.987784	0.204969	4.81918	1.44149e-06	7.81759e-06
CHPT1	1544.12	-0.54333	0.249824	-2.17485	0.0296411	0.056126
CHST11	662.954	1.1566	0.357814	3.2324	0.00122756	0.00351098
CHST12	881.201	0.30852	0.165279	1.86666	0.0619487	0.105278
CHST13	19.2594	1.25831	0.394102	3.19285	0.00140874	0.0039645
CHST1	179.664	0.765686	0.349581	2.1903	0.0285028	0.0543902
CHST2	1425.81	0.227866	0.368719	0.617993	0.53658	0.626435
CHST3	1025.95	-1.02806	0.304874	-3.37208	0.00074603	0.00231156
CHST4	15.5679	0.698472	0.558333	1.25099	NA	NA
CHST5	13.6194	0.531342	0.37037	1.43463	NA	NA
CHST6	173.027	1.34967	0.401919	3.35805	0.000784934	0.00241382
CHST7	155.023	-0.350598	0.247567	-1.41617	0.156724	0.228657
CHSY1	2037.12	-0.643151	0.159009	-4.04476	5.23774e-05	0.000208703
CHSY3	120.422	-0.395401	0.323409	-1.2226	0.221479	0.29995
CKB	4866.21	-2.49748	0.374432	-6.67004	2.55735e-11	3.44821e-10
CKMT1B	2181.57	0.273184	0.360542	0.757704	0.448628	0.539674
CKMT2	31.1859	-3.46058	0.485661	-7.1255	1.03702e-12	1.751e-11
CKM	42.6999	-2.25939	0.44889	-5.03329	4.82131e-07	2.95787e-06
CLC	9.09028	1.99075	0.798054	2.49451	NA	NA
CLYBL	139.982	-1.08749	0.252333	-4.30975	1.63441e-05	7.2398e-05
CMAS	2396.03	0.207298	0.136548	1.51813	0.128981	0.194421
CNDP1	14.4281	2.19153	0.613756	3.57069	NA	NA
COASY	4453.07	0.903381	0.106415	8.48924	2.07991e-17	6.71593e-16
COL4A3BP	1585.09	-0.945252	0.138164	-6.84152	7.83561e-12	1.17248e-10
COMTD1	968.232	1.16288	0.242516	4.79506	1.62625e-06	8.60089e-06
COMT	8489.72	0.742763	0.208145	3.56848	0.000359059	0.00120045
COQ2	515.363	0.303287	0.167272	1.81314	0.0698095	0.116698
COQ3	408.334	0.252069	0.146365	1.72219	0.0850353	0.138563
COQ6	741.792	0.0865606	0.109499	0.790511	0.429229	0.522484
COQ7	817.685	-0.427969	0.127379	-3.3598	0.000779989	0.00240464
COX4I1	17137.5	-0.0709336	0.159372	-0.445081	0.656261	0.724782
COX4I2	92.7697	-0.990805	0.35064	-2.82571	0.00471761	0.0117892
COX5A	4322.42	0.407937	0.125506	3.25035	0.00115264	0.00331993
COX5B	5524.9	0.399262	0.170179	2.34613	0.0189692	0.0390524
COX6A1	7607.98	0.575491	0.144726	3.97642	6.99598e-05	0.000266586
COX6A2	0.627036	1.2556	0.984823	1.27495	0.202326	0.277313
COX6B1	10751.3	0.455997	0.158205	2.88232	0.00394756	0.0100075
COX6B2	108.928	0.919673	0.442497	2.07837	NA	NA
COX6C	7623.57	0.548002	0.190045	2.88355	0.00393226	0.00998942
COX7A1	289.985	-2.82463	0.327938	-8.61328	7.09979e-18	2.35444e-16
COX7A2L	3644.6	-0.020451	0.0994491	-0.205643	0.83707	0.87263
COX7A2	4351.97	0.188807	0.1285	1.46931	0.141747	0.210053
COX7B2	59.2791	3.03242	0.971717	3.12068	0.00180432	0.00495281
COX7B	4854.69	0.0740269	0.128909	0.574256	0.565795	0.650028
COX7C	8127.6	-0.157093	0.137723	-1.14065	0.254017	0.337315
COX8A	7235.61	0.272363	0.111892	2.43416	0.0149262	0.0317408
COX8C	4.1875	1.92761	0.908749	2.12117	NA	NA
CPOX	1090.95	0.785834	0.145515	5.40037	6.6505e-08	4.88633e-07
CPS1	168.487	0.681927	0.524256	1.30075	NA	NA
CPT1A	2981.07	-0.618132	0.243218	-2.54147	0.0110386	0.0244925
CPT1B	1189.64	0.590722	0.261108	2.26236	0.0236749	0.0470812
CPT1C	274.803	0.722177	0.365691	1.97483	0.0482877	0.0848839
CPT2	1462.95	0.0716408	0.118249	0.605849	0.544615	0.631609
CRAT	3601.29	-0.325355	0.251241	-1.29499	0.195324	0.271419
CRLS1	1945.39	0.493762	0.116322	4.24477	2.18816e-05	9.48716e-05
CROT	2937.51	-0.144879	0.283545	-0.510955	0.609383	0.688502
CSAD	796.855	0.724719	0.249449	2.90528	0.00366921	0.00935991
CSGALNACT1	533.896	-2.29635	0.255975	-8.97099	2.9385e-19	1.24329e-17
CSGALNACT2	956.946	-0.817892	0.173935	-4.70229	2.5726e-06	1.299e-05
CS	7402.08	-0.0823217	0.103436	-0.795874	0.426105	0.519197
CTH	99.0939	0.293057	0.311485	0.940839	0.346788	0.439575
CTPS2	1148.77	0.167071	0.135914	1.22924	0.218983	0.297225
CTPS	2890.28	-0.0196441	0.201946	-0.0972742	0.922509	0.937854
CYB5D1	592.194	-0.578454	0.172508	-3.35319	0.000798851	0.00245048
CYBRD1	2715.17	-2.36739	0.314481	-7.52792	5.15548e-14	1.10978e-12
CYC1	6500.18	0.256546	0.137106	1.87115	0.0613242	0.104362
CYP11A1	276.329	2.76336	0.598306	4.61864	NA	NA
CYP11B1	0.174744	-0.515075	1.04898	-0.491026	0.623408	0.699197
CYP11B2	0.00646224	-0.0307155	0.889087	-0.0345473	0.972441	0.974824
CYP17A1	3.0127	2.149	0.834542	2.57507	NA	NA
CYP19A1	53.6972	-1.13527	0.492208	-2.30648	0.0210837	0.0422707
CYP1A1	7973.41	2.41329	0.840049	2.8728	NA	NA
CYP1A2	903.516	3.3936	1.03066	3.29263	NA	NA
CYP1B1	1327.97	-1.58362	0.486725	-3.25363	0.00113939	0.00328948
CYP21A2	75.8603	-2.73933	0.412596	-6.63926	3.15264e-11	4.15945e-10
CYP24A1	3142.86	0.645557	0.539527	1.19652	0.231492	0.312821
CYP27A1	795.911	-1.33454	0.341184	-3.91149	9.17291e-05	0.000342102
CYP2A13	6.89413	-0.607136	1.16373	-0.521715	NA	NA
CYP2A6	33.3297	-3.55934	0.829609	-4.29038	NA	NA
CYP2C18	181.186	-0.741757	0.624038	-1.18864	NA	NA
CYP2C19	7.9581	1.31798	0.879532	1.4985	NA	NA
CYP2C8	33.8478	1.76498	0.505843	3.48919	0.000484484	0.00158101
CYP2C9	89.0215	3.98746	0.79081	5.04225	NA	NA
CYP2D6	44.6771	1.2209	0.324559	3.76173	0.000168739	0.000600126
CYP2E1	56.1673	-0.0842721	0.451829	-0.186513	0.852042	0.88448
CYP2F1	21.1695	-0.457064	0.982884	-0.465024	NA	NA
CYP39A1	115.021	-1.11349	0.390433	-2.85194	0.00434529	0.0109256
CYP3A43	3.66905	3.3433	0.855498	3.90801	NA	NA
CYP3A4	5.18008	1.13885	0.68984	1.65089	NA	NA
CYP3A5	827.222	-0.0366978	0.51196	-0.0716811	0.942856	0.951385
CYP3A7	59.8714	2.64354	0.618629	4.27323	NA	NA
CYP46A1	15.8999	-1.55812	0.347534	-4.48337	7.34739e-06	3.45412e-05
CYP4A11	3.33662	0.390724	0.524951	0.744305	0.456692	0.548071
CYP4F12	1112.64	-0.0805089	0.511489	-0.157401	0.874929	0.901702
CYP4F2	86.5665	2.87762	0.747984	3.84717	NA	NA
CYP4F3	417.741	-0.243961	0.544546	-0.448009	NA	NA
CYP4F8	2167.22	2.22752	0.748982	2.97407	NA	NA
CYP51A1	3174.78	0.218064	0.172733	1.26243	0.206793	0.282555
CYP7A1	1.15754	-1.24863	0.527836	-2.36556	0.018003	0.0373137
DAD1	5000.03	0.238727	0.103252	2.31208	0.0207732	0.0417848
DAO	1.64368	3.36436	1.00682	3.34158	NA	NA
DBH	34.2052	0.606718	0.619556	0.979278	NA	NA
DBT	1437.92	-0.323012	0.155293	-2.08001	0.0375245	0.069133
DCI	2167.11	0.142504	0.166238	0.85723	0.391318	0.48256
DCK	1106.42	0.386038	0.173631	2.22333	0.0261939	0.0506938
DCTD	3237.68	0.130052	0.112337	1.15769	0.24699	0.330128
DCT	0.659132	-2.54959	0.79424	-3.2101	0.00132688	0.00376871
DCXR	2834.81	0.802562	0.18992	4.2258	2.38091e-05	0.000102146
DDC	36.2352	3.15249	1.01184	3.1156	NA	NA
DDOST	16166.9	0.868586	0.111392	7.79757	6.31122e-15	1.5184e-13
DDO	73.0734	-1.03401	0.373071	-2.77161	0.00557803	0.0136483
DGAT1	2763.61	0.61195	0.162815	3.75856	0.000170892	0.000606023
DGAT2	2921.38	0.797644	0.32307	2.46895	0.013551	0.0292215
DGKA	3732.89	-0.0656284	0.231288	-0.283752	0.776601	0.825727
DGKB	32.9959	-3.81395	0.633585	-6.01964	1.74808e-09	1.6757e-08
DGKD	1105.58	-0.459309	0.184056	-2.49549	0.0125785	0.0273649
DGKE	487.311	-0.528513	0.194974	-2.71068	0.00671451	0.0160598
DGKG	161.207	-2.70246	0.384339	-7.03146	2.04388e-12	3.25694e-11
DGKH	155.267	-0.504486	0.256351	-1.96795	0.0490742	0.0861432
DGKI	14.2591	-0.896812	0.40713	-2.20276	0.0276114	0.0530192
DGKQ	1248.44	0.270623	0.15723	1.72119	0.0852169	0.138675
DGKZ	3002.17	0.74287	0.168927	4.39759	1.09458e-05	4.97428e-05
DGUOK	2541.51	0.590653	0.111259	5.30881	1.1034e-07	7.73644e-07
DHCR24	14140.1	0.990922	0.293597	3.37511	0.00073785	0.002292
DHCR7	3520.14	1.49131	0.198736	7.50397	6.19144e-14	1.30981e-12
DHFR	658.613	0.328182	0.196974	1.66612	0.0956895	0.152284
DHODH	410.705	0.469792	0.137814	3.40888	0.000652304	0.002047
DLAT	1651.28	-0.169342	0.124463	-1.36058	0.173647	0.246899
DLD	3735.37	-0.412715	0.123606	-3.33896	0.000840933	0.00256673
DLST	4255.57	-0.452244	0.113591	-3.98134	6.85265e-05	0.000262756
DMGDH	14.3608	-3.74719	0.364678	-10.2753	9.10412e-25	1.39634e-22
DNMT1	4154.7	1.00873	0.179351	5.62431	1.86246e-08	1.53371e-07
DNMT3A	1561.68	0.857203	0.170923	5.01513	5.29986e-07	3.15676e-06
DNMT3B	785.351	2.28422	0.290842	7.85381	4.03574e-15	1.01058e-13
DNMT3L	49.5968	2.7559	1.14338	2.41032	NA	NA
DOLPP1	1187.08	0.87994	0.137815	6.38492	1.71489e-10	2.00397e-09
DOT1L	2154.35	0.303035	0.15249	1.98724	0.0468955	0.0830314
DPAGT1	2185.06	0.540636	0.108496	4.98301	6.2604e-07	3.67536e-06
DPM1	1717.68	0.34505	0.117582	2.93455	0.00334029	0.00859085
DPM2	2368.12	0.910781	0.153036	5.95143	2.65809e-09	2.47082e-08
DPM3	1434.91	0.63553	0.210961	3.01255	0.00259062	0.00676318
DPYD	905.865	-0.837448	0.372409	-2.24873	0.0245295	0.0483886
DPYSL2	2165.37	-1.73084	0.26767	-6.46632	1.00418e-10	1.23213e-09
DPYSL3	6765.58	-2.48254	0.370917	-6.69297	2.18686e-11	3.04918e-10
DPYS	4.27728	0.187931	0.616877	0.304649	NA	NA
DTYMK	1624.21	1.12953	0.158762	7.11462	1.12224e-12	1.86079e-11
DUOX1	2415.17	-0.626319	0.339438	-1.84517	0.0650134	0.109576
DUOX2	3448.22	-0.965646	0.504518	-1.914	0.0556205	0.0961844
DUT	2529.32	0.340697	0.112911	3.01739	0.00254961	0.00667031
EBP	3068.53	1.08004	0.161687	6.67986	2.39176e-11	3.29741e-10
ECH1	8407.1	-0.0605853	0.165205	-0.366727	0.713823	0.773045
ECHDC2	1932.44	-0.105363	0.206777	-0.509549	0.610368	0.68898
ECHS1	8314.16	0.419809	0.155891	2.69297	0.00708185	0.0167426
EHHADH	734.949	0.327098	0.203621	1.60641	0.108185	0.168241
ELOVL1	6815.82	0.406756	0.14516	2.80212	0.00507677	0.0126097
ELOVL2	77.3762	-1.28634	0.410048	-3.13704	0.00170662	0.00472691
ELOVL3	36.0476	2.07793	0.44331	4.68732	2.76809e-06	1.3863e-05
ELOVL4	192.374	-0.272043	0.417937	-0.65092	NA	NA
ELOVL5	3214.52	-0.207919	0.214711	-0.968369	0.33286	0.424112
ELOVL6	1546.92	0.772538	0.260324	2.9676	0.00300133	0.00773662
ELOVL7	574.316	0.187798	0.267883	0.701046	0.483274	0.572372
ENGASE	2660.03	0.913472	0.255107	3.58073	0.000342631	0.00115497
ENO1	73772	0.863744	0.167907	5.14417	2.68701e-07	1.71717e-06
ENO2	2847.78	0.140434	0.301076	0.466439	0.640901	0.711018
ENO3	110.174	-0.341195	0.298002	-1.14494	0.252233	0.335999
ENPP1	355.729	-0.689553	0.488523	-1.41151	NA	NA
ENPP2	1182.91	-1.18761	0.379158	-3.13224	0.00173481	0.00478339
ENPP3	6.42237	-2.25209	0.496606	-4.53496	5.76137e-06	2.76141e-05
ENTPD1	2283.63	-1.49624	0.191444	-7.81559	5.47068e-15	1.3425e-13
ENTPD2	251.239	1.246	0.407656	3.05651	0.0022393	0.00598611
ENTPD3	1407.44	-0.119452	0.405855	-0.294323	0.768511	0.819968
ENTPD4	800.613	-0.158803	0.162223	-0.978916	0.327622	0.418741
ENTPD5	377.036	-0.259019	0.249042	-1.04006	0.298311	0.385698
ENTPD6	4397.12	0.991014	0.141456	7.00579	2.45593e-12	3.86337e-11
EPX	2.07422	-0.180053	0.424171	-0.424482	0.671214	0.737314
ESD	2711.79	-0.80489	0.155976	-5.16034	2.46507e-07	1.60885e-06
ETFA	3636.99	0.0833778	0.115424	0.72236	0.470073	0.562682
ETFB	4265.46	0.0110887	0.192201	0.0576933	0.953993	0.961832
ETFDH	707.557	-0.864644	0.130089	-6.64658	2.99986e-11	4.00089e-10
ETNK1	2184.32	0.226373	0.146066	1.54981	0.121188	0.184948
ETNK2	849.825	-0.18992	0.241338	-0.786947	0.431313	0.522946
EXT1	3180.75	0.321035	0.225339	1.42467	0.154251	0.225586
EXT2	3843.96	0.20226	0.147623	1.37011	0.170653	0.244331
EXTL1	23.1001	-1.08677	0.372316	-2.91894	0.00351228	0.00897825
EXTL2	699.514	-0.172524	0.159183	-1.0838	0.278452	0.364632
EXTL3	2283.24	-0.513615	0.184622	-2.78198	0.00540281	0.0133117
FADS1	2221.07	0.780018	0.303842	2.56718	0.0102528	0.0231254
FADS2	3980.66	0.903547	0.377076	2.3962	0.0165663	0.0349805
FADS3	1107.28	0.931946	0.304783	3.05774	0.00223014	0.00597464
FADS6	110.289	-0.387999	0.666438	-0.582199	0.560433	0.646288
FAH	1243.89	0.416934	0.186511	2.23544	0.0253883	0.0495253
FASN	17867.6	1.38531	0.215836	6.41837	1.37739e-10	1.62506e-09
FBP1	4378.2	-0.639151	0.382432	-1.67128	0.0946666	0.151012
FBP2	17.5619	0.0291906	0.716966	0.0407141	NA	NA
FDFT1	7883.48	0.371296	0.195375	1.90042	0.0573775	0.0985284
FDPS	5413.19	0.727009	0.144907	5.01706	5.24682e-07	3.15676e-06
FECH	1045.18	-0.342098	0.165286	-2.06973	0.0384777	0.0703609
FH	3012.06	-0.0416176	0.108491	-0.383603	0.701272	0.76147
FLAD1	2785.35	1.05369	0.130072	8.1008	5.45991e-16	1.52257e-14
FOLR1	226.093	4.37726	0.698114	6.27012	NA	NA
FOLR3	10.5861	0.784082	0.700284	1.11966	NA	NA
FPGS	2635.75	0.329983	0.14901	2.2145	0.0267946	0.0516123
FPGT	655.372	0.222701	0.126532	1.76004	0.0784018	0.129126
FTCD	23.2305	2.06193	0.623702	3.30595	NA	NA
FTH1	77450.5	0.147964	0.175921	0.841084	0.400301	0.492647
FTMT	1.28354	1.67712	1.18109	1.41998	NA	NA
FUCA1	3689.14	-0.0797014	0.219476	-0.363144	0.716497	0.775258
FUCA2	3533.02	0.53356	0.121794	4.38084	1.18225e-05	5.33316e-05
FUK	1075.86	0.376052	0.167297	2.24782	0.0245878	0.0484257
FUT1	415.127	0.313632	0.223737	1.40179	0.160978	0.233751
FUT3	1631	0.523758	0.424736	1.23314	0.217524	0.295573
FUT8	1098.42	-0.0172816	0.214112	-0.080713	0.93567	0.94569
FUT9	315.476	0.699842	0.533297	1.31229	0.189421	0.265319
G6PC2	0.365331	-0.84085	0.812931	-1.03434	0.300976	0.387917
G6PC3	3029.3	0.607517	0.134392	4.52049	6.16976e-06	2.92743e-05
G6PC	3.59861	2.72955	0.887285	3.0763	NA	NA
G6PD	5568.02	0.478498	0.288515	1.65849	NA	NA
GAA	7285.94	0.530473	0.21375	2.48174	0.0130742	0.0283929
GAD1	201.442	1.5975	0.472902	3.37808	0.000729951	0.00227552
GAD2	7.86876	1.73621	1.19148	1.45719	NA	NA
GAL3ST1	28.2302	0.283135	0.549284	0.515462	NA	NA
GALC	1038.56	-0.0583718	0.203517	-0.286815	0.774254	0.823946
GALE	3267.48	0.881484	0.182937	4.81852	1.44629e-06	7.81759e-06
GALK1	952.745	0.750492	0.164559	4.56064	5.09989e-06	2.46361e-05
GALK2	825.186	0.203108	0.125935	1.6128	0.106788	0.166492
GALNS	1293.61	0.765179	0.181072	4.22582	2.38071e-05	0.000102146
GALNT10	1236.17	-0.152684	0.248537	-0.614334	0.538995	0.626504
GALNT11	2127.12	-0.337232	0.152076	-2.21752	0.0265875	0.0512938
GALNT12	1262.25	-0.187454	0.30404	-0.616545	0.537535	0.626504
GALNT13	63.9689	-0.463253	0.495496	-0.934927	0.349826	0.442512
GALNT14	1067.79	1.83835	0.39013	4.71214	2.45126e-06	1.24801e-05
GALNT1	10534.7	0.797929	0.222969	3.57866	0.000345367	0.001161
GALNT2	6303.74	0.639597	0.159845	4.00137	6.29774e-05	0.000242998
GALNT3	2146.7	0.710579	0.264571	2.68578	0.00723609	0.017009
GALNT4	752.992	-0.0271043	0.209466	-0.129397	0.897044	0.916354
GALNT5	324.926	-0.356103	0.465485	-0.765014	0.444263	0.535472
GALNT6	1080.18	2.04944	0.316841	6.46837	9.90644e-11	1.2278e-09
GALNT7	2090.72	0.323252	0.193449	1.67099	0.0947232	0.151012
GALNT8	3.05769	0.707305	0.701519	1.00825	NA	NA
GALNT9	9.86043	0.960502	0.781366	1.22926	NA	NA
GALNTL2	208.868	-2.92331	0.421783	-6.93084	4.18358e-12	6.33735e-11
GALT	879.97	0.0945418	0.143423	0.659182	0.509779	0.601441
GAMT	447.705	-0.721531	0.345155	-2.09046	0.0365766	0.0676916
GANC	633.8	-0.231529	0.158398	-1.46169	0.143825	0.212619
GAPDHS	5.28675	0.821016	0.339116	2.42105	0.0154758	0.032796
GAPDH	181990	0.601574	0.169684	3.54527	0.000392215	0.00130067
GART	3486.6	0.540253	0.133543	4.04554	5.22035e-05	0.000208703
GATM	1644.06	-0.173601	0.425888	-0.40762	0.683552	0.745528
GBA3	25.2868	3.62252	0.863226	4.19649	NA	NA
GBA	3347.49	0.779032	0.151879	5.12931	2.9081e-07	1.84883e-06
GBE1	1108.75	-0.466454	0.182987	-2.54911	0.0107998	0.0240497
GBGT1	228.279	-0.260778	0.27053	-0.963953	0.33507	0.426291
GCAT	807.166	0.576794	0.215726	2.67374	0.00750115	0.0175983
GCDH	1109.63	0.195896	0.127837	1.53239	0.125425	0.190231
GCH1	888.784	-0.529903	0.191176	-2.7718	0.00557473	0.0136483
GCK	14.9463	-0.91854	0.462674	-1.98528	0.0471129	0.0832962
GCLC	4419.76	-0.32885	0.298281	-1.10249	0.27025	0.355409
GCLM	1430.79	0.660836	0.313127	2.11044	0.0348204	0.0647342
GCNT1	440.523	0.960101	0.38381	2.5015	0.0123668	0.0270617
GCNT2	338.54	-0.0560183	0.355096	-0.157756	0.874649	0.901702
GCNT3	279.602	-2.03546	0.616039	-3.30412	NA	NA
GCNT4	244.796	-0.500087	0.381628	-1.3104	0.190059	0.265739
GCSH	54.2797	1.04659	0.273852	3.82171	0.000132528	0.000482526
GDA	298.152	-0.292665	0.565624	-0.51742	0.604863	0.684025
GFPT1	4560.32	0.497153	0.159595	3.11509	0.00183889	0.00503407
GFPT2	727.172	-0.930322	0.486472	-1.91238	0.055827	0.0963428
GGH	2434.41	1.61056	0.311666	5.16759	NA	NA
GGPS1	1585.78	-0.141829	0.0927463	-1.52922	0.12621	0.19095
GGT1	307.808	-0.0590013	0.357121	-0.165214	0.868776	0.898052
GK2	0.0495823	0.192672	1.16488	0.165401	0.868629	0.898052
GK3P	41.721	0.115865	0.235012	0.493018	0.622	0.698896
GK	403.143	0.199731	0.23172	0.861952	0.388714	0.480798
GLA	1425.19	0.819571	0.169486	4.83562	1.32734e-06	7.31316e-06
GLB1	3283.25	0.576231	0.133495	4.31649	1.58531e-05	7.04774e-05
GLCE	1000.84	0.326196	0.1901	1.71592	0.086177	0.139596
GLDC	716.508	1.39854	0.565673	2.47235	NA	NA
GLO1	5925.02	0.315194	0.141295	2.23076	0.0256971	0.0499687
GLRX2	338.675	0.466886	0.144251	3.23663	0.00120951	0.00347557
GLRX	1011.39	0.106809	0.273459	0.390584	0.696105	0.757199
GLS2	229.755	0.387806	0.346593	1.11891	0.263179	0.348726
GLS	2644.37	-0.367623	0.205626	-1.78782	0.0738045	0.121882
GLUD1	6655.97	-0.296099	0.125392	-2.36138	0.018207	0.0376094
GLUD2	565.816	-0.662847	0.196124	-3.37973	0.000725573	0.00227112
GLUL	22243.5	-0.82315	0.210003	-3.9197	8.86598e-05	0.000333698
GMDS	922.812	0.642399	0.161963	3.96634	7.29863e-05	0.000276429
GMPPA	1864.48	0.460548	0.133157	3.4587	0.000542796	0.00175266
GMPPB	851.236	0.188226	0.127333	1.47822	0.139348	0.206998
GMPR2	2303.98	-0.0231514	0.105808	-0.218805	0.826802	0.864865
GMPR	243.193	-0.344454	0.350027	-0.984079	0.325077	0.415922
GMPS	3273.43	0.57355	0.150206	3.81842	0.00013431	0.000486132
GNE	1479.47	-0.636401	0.267415	-2.37982	0.0173209	0.0363294
GNMT	16.218	0.0690207	0.34087	0.202484	0.839538	0.87446
GNPAT	2160.97	-0.144744	0.0990107	-1.4619	0.143768	0.212619
GNPDA1	2860.86	0.0892216	0.148579	0.600499	0.548174	0.633939
GNPDA2	541.369	-0.668017	0.143567	-4.65298	3.27168e-06	1.61869e-05
GNPNAT1	1971.71	0.584712	0.124176	4.70874	2.49254e-06	1.26378e-05
GNS	8349.13	-0.165744	0.148933	-1.11288	0.265762	0.350257
GOT1	1997.22	-0.106558	0.135296	-0.787587	0.430938	0.522946
GOT2	7292.72	-0.0353244	0.135216	-0.261245	0.793904	0.836873
GPAA1	5628.62	0.521069	0.142332	3.66093	0.000251297	0.000864104
GPAM	762.517	0.0321644	0.250136	0.128588	0.897684	0.916354
GPD1	145.812	-1.06717	0.526053	-2.02863	0.0424961	0.0765678
GPD2	3105.82	0.424773	0.165261	2.57031	0.0101608	0.0230023
GPI	18707.5	0.337451	0.157086	2.14819	0.0316985	0.0596534
GPT2	2193.72	1.08815	0.243664	4.46578	7.97758e-06	3.72186e-05
GPT	77.9382	0.963537	0.40155	2.39954	NA	NA
GPX1	12401.3	0.623769	0.178511	3.49429	0.000475331	0.00155528
GPX2	12896.9	-0.125145	0.519373	-0.240953	0.809591	0.849214
GPX3	6590.95	-1.09702	0.451904	-2.42755	0.0152011	0.0322695
GPX4	7862.44	0.258169	0.163354	1.58043	0.114009	0.176623
GPX5	0.810498	2.40624	1.15391	2.08529	NA	NA
GPX6	4.48852	2.3709	1.15969	2.04443	NA	NA
GPX7	597.115	0.245974	0.271232	0.906877	0.364472	0.458204
GPX8	1123.99	0.376471	0.290988	1.29377	0.195745	0.271696
GRHPR	2996.04	-0.2174	0.14278	-1.52263	0.127852	0.192958
GSR	1900.38	-0.432176	0.253916	-1.70204	0.088748	0.143281
GSS	4059.08	0.815112	0.128798	6.32862	2.4737e-10	2.78462e-09
GSTM1	9955.01	1.38073	0.765666	1.8033	0.0713404	0.118772
GSTZ1	969.566	0.281392	0.187284	1.50249	0.132971	0.199213
GUCY1A2	37.0491	0.415071	0.330607	1.25548	0.209303	0.285088
GUCY1A3	581.245	-0.277004	0.284391	-0.974026	0.330044	0.421398
GUCY1B2	39.222	2.23007	0.461885	4.82821	1.37769e-06	7.53461e-06
GUCY1B3	341.541	-0.254459	0.257368	-0.988697	0.322811	0.413886
GUCY2C	28.6865	1.67371	0.569411	2.93938	NA	NA
GUCY2D	13.3621	1.65489	0.546421	3.0286	0.00245687	0.00646906
GUCY2F	0.166256	0.810765	0.975777	0.830892	0.406035	0.499203
GUK1	8022.72	0.194763	0.139548	1.39567	0.162813	0.235302
GUSB	4167.46	0.651672	0.163382	3.98863	6.64557e-05	0.000255615
GYG1	2362.84	-1.20811	0.133949	-9.01916	1.89534e-19	8.94456e-18
GYG2	266.6	-0.710454	0.374016	-1.89953	0.057495	0.0985284
GYS1	3866.81	0.250752	0.128105	1.95739	0.0503011	0.0880448
GYS2	4.96477	-3.40262	0.527765	-6.44724	NA	NA
H6PD	3913.51	-0.40647	0.162502	-2.50132	0.012373	0.0270617
HAAO	220.421	-2.49506	0.311343	-8.01388	1.11149e-15	2.90169e-14
HADHA	10283.9	-0.489171	0.0950186	-5.14816	2.63058e-07	1.69147e-06
HADHB	5989.39	-0.408126	0.118713	-3.43792	0.000586195	0.00186821
HAGHL	167.222	1.18402	0.328377	3.60569	NA	NA
HAGH	1379.84	-0.0718359	0.128146	-0.560579	0.575084	0.658127
HAL	49.4008	0.492608	0.511976	0.962171	NA	NA
HAO1	1.66639	2.93075	1.06689	2.747	NA	NA
HAO2	2.84713	1.14755	0.82385	1.39291	NA	NA
HAS1	146.736	-3.03795	0.605531	-5.01699	5.24867e-07	3.15676e-06
HAS2	541.506	-0.403816	0.441504	-0.914636	0.360383	0.45446
HAS3	7473.46	-0.907905	0.383443	-2.36777	0.0178958	0.0372803
HCCS	1104.55	-0.056546	0.114583	-0.493492	0.621665	0.698896
HCST	325.037	-0.338147	0.372302	-0.908259	0.363742	0.457755
HDC	67.8782	-2.42678	0.419578	-5.78386	7.30054e-09	6.49113e-08
HEXA	4541.37	0.290549	0.136411	2.12995	0.0331755	0.0619579
HEXB	4414.66	0.035597	0.144293	0.246699	0.805141	0.846537
HGD	21.212	2.4192	0.66022	3.66423	NA	NA
HIBADH	1785.09	-0.520489	0.130758	-3.98056	6.87527e-05	0.000262802
HIBCH	1200.89	-0.463348	0.16291	-2.8442	0.00445238	0.0111719
HK1	9003.4	-0.70054	0.145602	-4.81134	1.49921e-06	8.03288e-06
HK2	5143.15	0.566462	0.239091	2.36924	0.0178249	0.0371959
HK3	263.85	0.996435	0.427911	2.3286	0.0198802	0.0404528
HKDC1	119.849	0.846978	0.596618	1.41963	NA	NA
HLCS	1335.35	0.197386	0.141642	1.39356	0.163451	0.235392
HMBS	1290.43	0.866812	0.141001	6.14756	7.86859e-10	8.182e-09
HMGCLL1	10.478	-3.0037	0.534717	-5.61736	1.93892e-08	1.58604e-07
HMGCL	2283.63	0.180753	0.129412	1.39672	0.162496	0.235288
HMGCR	2516.75	0.140681	0.170094	0.827077	0.408193	0.50096
HMGCS1	4123.1	-0.0204675	0.227446	-0.0899884	0.928296	0.941289
HMGCS2	10708.5	0.814748	0.680575	1.19715	NA	NA
HMOX1	3248.72	0.913347	0.346473	2.63613	0.00838588	0.0193411
HMOX2	2422.08	0.15568	0.133017	1.17038	0.241849	0.325026
HNMT	1601.59	-0.270027	0.256192	-1.054	0.291882	0.378984
HPD	30.0281	-2.74396	0.557097	-4.92545	8.41658e-07	4.80332e-06
HPGDS	44.0911	-2.27094	0.367784	-6.17466	6.63055e-10	7.01352e-09
HPRT1	1955.57	0.795837	0.168632	4.71938	2.3657e-06	1.21924e-05
HS2ST1	2305.56	0.332989	0.139563	2.38593	0.0170358	0.0357926
HS3ST1	1386.72	-1.75088	0.316267	-5.53609	3.09299e-08	2.46435e-07
HS3ST2	50.5467	0.0819557	0.42935	0.190883	0.848617	0.881671
HS3ST3A1	91.7816	1.59249	0.505198	3.15221	0.00162039	0.00450842
HS3ST3B1	17.8127	0.112748	0.468356	0.240731	0.809764	0.849214
HS3ST4	24.4891	-1.57109	0.792113	-1.98342	0.0473206	0.083543
HS3ST5	65.6371	-0.860744	0.632641	-1.36056	0.173654	0.246899
HS3ST6	243.793	0.28132	0.604893	0.465073	0.641879	0.711459
HS6ST1	4330.34	0.309273	0.196519	1.57375	0.115545	0.177884
HS6ST2	736.663	0.963103	0.41522	2.3195	0.0203679	0.0411044
HS6ST3	316.346	1.35853	0.634921	2.13969	0.0323797	0.0607491
HSD11B1	129.273	-0.920406	0.396105	-2.32364	0.0201448	0.0408556
HSD11B2	550.27	0.884442	0.352708	2.50757	0.0121563	0.0266829
HSD17B12	2521.79	-0.228799	0.14096	-1.62315	0.104558	0.163638
HSD17B1	1038.81	2.99867	0.43846	6.83909	NA	NA
HSD17B2	2329.97	0.0494547	0.510781	0.0968219	0.922868	0.937854
HSD17B3	47.1503	2.46598	0.572546	4.30705	NA	NA
HSD17B4	4513.29	-0.453336	0.139061	-3.25998	0.00111422	0.0032244
HSD17B7	679.87	0.972513	0.17917	5.42789	5.70251e-08	4.2406e-07
HSD17B8	566.105	-0.277807	0.207685	-1.33764	0.181015	0.256472
HSD3B1	178.485	5.14309	0.837301	6.14246	NA	NA
HSD3B2	3.83733	1.86591	0.630815	2.95794	NA	NA
HSD3B7	1071.99	0.0958714	0.230469	0.415984	0.677421	0.740157
IDH1	13916.9	0.165555	0.259926	0.636931	0.52417	0.615361
IDH2	6912.56	0.228661	0.164442	1.39053	0.164368	0.236159
IDH3A	2219.99	-0.427666	0.111348	-3.84081	0.00012263	0.000449157
IDH3B	3570.83	0.0459188	0.109641	0.418812	0.675354	0.739214
IDH3G	2660.13	0.176032	0.124164	1.41775	0.156265	0.228259
IDI1	2340.95	-0.164678	0.170905	-0.963561	0.335266	0.426291
IDI2	164.626	-0.197791	0.153056	-1.29228	0.19626	0.272083
IDS	5005.47	-0.804194	0.157349	-5.11089	3.20647e-07	2.02801e-06
IDUA	832.755	0.68134	0.259063	2.63002	0.008538	0.019655
IMPA1	919.874	-0.213648	0.160982	-1.32715	0.184458	0.259553
IMPA2	1670.92	-1.28863	0.284298	-4.53267	5.82432e-06	2.78072e-05
IMPDH1	3447.83	0.708626	0.215517	3.28803	0.0010089	0.00296778
IMPDH2	8658.32	-0.00328676	0.151427	-0.0217052	0.982683	0.983485
INMT	229.883	-2.29906	0.33618	-6.83879	7.9863e-12	1.18062e-10
INPP1	1486.75	-0.724283	0.237197	-3.0535	0.00226186	0.00602018
INPP4A	1985.57	-0.31209	0.211921	-1.47267	0.14084	0.208961
INPP4B	918.421	0.835434	0.290701	2.87386	0.00405485	0.0102162
INPP5A	1569.15	-1.41187	0.171035	-8.25488	1.52061e-16	4.55071e-15
INPP5B	875.157	-0.622414	0.125248	-4.96945	6.71444e-07	3.90456e-06
INPP5D	1664.28	-0.150595	0.297641	-0.505964	0.612882	0.691182
INPP5E	864.832	0.490657	0.149971	3.27168	0.00106911	0.00310117
INPPL1	4725.5	0.0682818	0.144063	0.473973	0.635519	0.706324
IPMK	65.9553	-0.157549	0.32319	-0.487481	0.625917	0.699638
IREB2	1976.12	-0.0418239	0.128225	-0.326175	0.744292	0.798292
ISYNA1	5041.82	1.26673	0.30262	4.18588	2.84059e-05	0.000119773
ITPA	2841.4	0.822234	0.133042	6.18026	6.39941e-10	6.82789e-09
ITPKA	92.3615	1.97295	0.444933	4.43427	NA	NA
ITPKB	1878.07	-2.29159	0.174687	-13.1183	2.58708e-39	1.58717e-36
ITPKC	4184.05	-0.974368	0.191865	-5.07841	3.80607e-07	2.38268e-06
IVD	2798.76	-0.116419	0.149822	-0.777052	0.437128	0.528185
KHK	347.636	0.145071	0.257332	0.56375	0.572925	0.656376
KMO	98.4993	1.27769	0.384185	3.32572	0.000881914	0.00267187
KYNU	1442.85	1.01943	0.393215	2.59254	0.00952691	0.0217277
LALBA	0.23275	0.791917	1.19074	0.665061	NA	NA
LCAT	381.775	0.138954	0.288179	0.482181	0.629677	0.702376
LCT	4.13149	2.83542	0.7136	3.9734	NA	NA
LDHAL6A	20.2481	2.49204	0.794306	3.13738	0.00170463	0.00472691
LDHAL6B	3.38804	-1.14295	0.314468	-3.63454	0.000278474	0.000954436
LDHA	28604.1	0.422658	0.22861	1.84882	0.0644841	0.108983
LDHB	20174.8	-0.144867	0.202	-0.717163	0.473274	0.56489
LDHC	15.8019	1.53151	0.695829	2.20099	0.0277368	0.0531766
LDHD	371.741	0.116634	0.372987	0.312703	0.754506	0.807131
LGALS13	0.143965	0.197072	0.801208	0.245969	NA	NA
LIPC	200.772	1.39692	0.496524	2.81339	0.00490223	0.0122009
LIPF	8.66145	1.08432	1.19186	0.909773	NA	NA
LIPG	1170.4	2.53485	0.40325	6.28606	3.25627e-10	3.5995e-09
LPL	341.989	-1.02038	0.413484	-2.46776	0.0135961	0.0292673
LPO	5.14514	3.35083	0.716208	4.67857	NA	NA
LRAT	96.9879	2.4836	0.695977	3.56851	NA	NA
LSS	2527.07	-0.189974	0.170192	-1.11623	0.264324	0.349489
LTA4H	4200.62	-0.0439077	0.127216	-0.345144	0.729986	0.78612
LTC4S	36.9998	-1.47521	0.357321	-4.12852	3.65099e-05	0.000150328
MAN1A1	1863.68	-1.00401	0.298788	-3.36026	0.000778686	0.00240464
MAN1A2	1219.49	-0.366897	0.178687	-2.0533	0.0400435	0.0727901
MAN1B1	4581.06	0.683947	0.142208	4.80948	1.51321e-06	8.07263e-06
MAN1C1	2274.4	0.418249	0.464769	0.899906	0.36817	0.461907
MAN2A1	807.732	-0.344101	0.246853	-1.39395	0.163333	0.235392
MAN2A2	2065.58	0.0183025	0.168851	0.108394	0.913683	0.931911
MAN2B1	5792.9	0.26303	0.146357	1.79718	0.0723073	0.119893
MAN2C1	2412.96	-0.0310677	0.156954	-0.197942	0.84309	0.877415
MANBA	2072.47	0.255724	0.163886	1.56037	0.118671	0.182012
MANSC1	2076.66	0.075955	0.217259	0.349607	0.726634	0.784841
MAOA	6869.65	-0.54214	0.351422	-1.5427	0.122903	0.1871
MAOB	678.235	-3.28759	0.485993	-6.76468	1.33603e-11	1.95155e-10
MAT1A	53.3581	1.15005	0.515327	2.23168	NA	NA
MAT2A	8562.99	-1.64396	0.130716	-12.5766	2.83957e-36	1.16138e-33
MAT2B	2984.09	-0.291606	0.123852	-2.35447	0.0185489	0.0382513
MCAT	783.595	0.452503	0.123408	3.66672	0.000245686	0.000849172
MCCC1	2098.36	0.130483	0.199271	0.654803	0.512595	0.604182
MCCC2	4591.22	0.642288	0.192441	3.33759	0.000845087	0.00257301
MCEE	269.945	-0.0464684	0.146371	-0.31747	0.750887	0.80396
MDH1B	23.9415	0.312965	0.339975	0.920553	0.357284	0.45148
MDH1	5987.82	-0.239273	0.0936068	-2.55615	0.0105836	0.0236111
MDH2	9362.18	0.145407	0.115722	1.25652	0.208928	0.285088
ME1	921.784	-1.36104	0.333136	-4.08555	4.39723e-05	0.000179119
ME2	1386.45	-0.3682	0.148994	-2.47125	0.0134642	0.0291368
ME3	772.61	-0.0927332	0.279455	-0.331836	0.740013	0.795093
MGAM	97.1182	2.10903	0.584314	3.60942	NA	NA
MGAT1	13805.3	0.653799	0.197915	3.30344	0.000955078	0.00283748
MGAT2	1715.77	0.244092	0.11336	2.15324	0.0312996	0.0589932
MGAT3	557.038	0.631406	0.43848	1.43999	0.149871	0.220369
MGAT4A	1782.07	0.358739	0.275566	1.30182	0.192976	0.269377
MGAT4B	5563.74	0.876975	0.133236	6.58213	4.63766e-11	5.92751e-10
MGAT5	253.923	-0.901403	0.300229	-3.00239	0.00267871	0.00697829
MGLL	2062.69	-2.02593	0.303539	-6.67438	2.48273e-11	3.38479e-10
MGST2	3257	0.11606	0.205442	0.564925	0.572124	0.656072
MGST3	3695.98	-0.0431331	0.182492	-0.236356	0.813156	0.852043
MIOX	12.5217	3.80973	0.644535	5.91082	3.40411e-09	3.07121e-08
MLL3	2799.18	-0.711266	0.171846	-4.13896	3.48878e-05	0.000144619
MLYCD	566.579	-0.710642	0.134039	-5.30174	1.14705e-07	7.95157e-07
MMAA	381.038	-0.170621	0.144267	-1.18268	0.236937	0.318774
MOGAT1	0.880744	0.900323	0.934563	0.963363	NA	NA
MOGAT2	36.8519	0.503657	0.667617	0.754411	NA	NA
MOGS	4810.1	1.11714	0.113915	9.80679	1.05268e-22	9.22602e-21
MOXD1	726.952	-0.944848	0.420922	-2.24471	0.0247866	0.0485834
MPI	1447.19	-0.0728624	0.126796	-0.574643	0.565533	0.650028
MPO	9.19874	-0.813525	0.404433	-2.01152	0.0442705	0.0792992
MPST	3635.32	0.682835	0.19451	3.51055	0.000447186	0.00147104
MTAP	1852.98	0.25245	0.360062	0.701128	0.483223	0.572372
MTHFD1	3634.93	0.448619	0.135209	3.31797	0.000906747	0.00272691
MTHFD2	2853.81	0.73101	0.226788	3.22332	0.00126713	0.00360736
MTHFR	937.181	-0.877343	0.158007	-5.55256	2.81512e-08	2.25761e-07
MTHFS	674.654	0.423305	0.129186	3.27672	0.00105019	0.00306077
MTMR3	2886.84	-0.136377	0.152612	-0.893615	0.371528	0.464221
MTR	1651.73	-0.823717	0.140067	-5.88088	4.08092e-09	3.65495e-08
MUT	1347.25	-0.481114	0.129166	-3.72478	0.000195482	0.000683351
MVD	2080.02	0.426691	0.172733	2.47023	0.0135025	0.0291683
MVK	1609.9	0.951482	0.189713	5.01538	5.293e-07	3.15676e-06
NADK	2886.01	0.248184	0.101004	2.45717	0.0140038	0.0300397
NADSYN1	5075.13	0.669459	0.236105	2.83543	0.0045764	0.0114597
NAGA	2764.03	0.273037	0.128588	2.12334	0.0337253	0.0628889
NAGK	4488.52	0.311282	0.148	2.10326	0.0354432	0.0657925
NAGLU	2141.57	0.232493	0.139981	1.66089	0.0967355	0.15355
NAGS	175.918	2.24301	0.270716	8.28546	1.17655e-16	3.60906e-15
NANS	2572.67	0.229462	0.163101	1.40687	0.159467	0.232107
NDST1	3688.77	-0.285582	0.183642	-1.5551	0.119922	0.183243
NDST2	944.352	-0.137686	0.120318	-1.14435	0.252479	0.335999
NDST3	9.42167	1.94453	0.645568	3.01212	NA	NA
NDST4	13.8028	0.453767	0.927575	0.489197	NA	NA
NDUFA10	3591.98	-0.229862	0.115502	-1.99011	0.0465785	0.0825893
NDUFA11	4878.86	0.0694052	0.142443	0.487249	0.626082	0.699638
NDUFA12	1932.75	0.150224	0.110371	1.36109	0.173486	0.246899
NDUFA13	8134.65	0.240325	0.162397	1.47986	0.138909	0.206998
NDUFA1	4247.55	0.193685	0.143729	1.34757	0.177798	0.252206
NDUFA2	2504.36	0.392553	0.146078	2.68729	0.00720345	0.0169648
NDUFA3	2152.64	0.582177	0.187358	3.10729	0.00188808	0.00512539
NDUFA4	6508.36	-0.22898	0.111253	-2.0582	0.0395712	0.0721454
NDUFA5	2503.63	-0.509321	0.109064	-4.66993	3.01303e-06	1.50284e-05
NDUFA6	2702.43	-0.0188845	0.123848	-0.152481	0.878807	0.903096
NDUFA7	1714.46	0.584674	0.16432	3.55814	0.000373495	0.00124532
NDUFA8	2034.41	-0.0108777	0.129778	-0.0838178	0.933201	0.944751
NDUFA9	3372.5	0.323694	0.115779	2.7958	0.00517714	0.012833
NDUFAB1	2440.75	0.195956	0.125263	1.56437	0.117732	0.180797
NDUFB10	3516.24	0.0952714	0.134048	0.710727	0.477254	0.569087
NDUFB1	1665.06	0.223433	0.148234	1.5073	0.131734	0.198328
NDUFB2	4097.75	0.16222	0.121534	1.33477	0.181951	0.257204
NDUFB3	1530.46	0.132259	0.105354	1.25537	0.209343	0.285088
NDUFB4	4395.21	0.306183	0.113849	2.68938	0.00715841	0.0168911
NDUFB5	2919.27	-0.0535657	0.0981466	-0.545772	0.585222	0.665136
NDUFB6	1545.6	0.0900328	0.141496	0.636292	0.524586	0.615361
NDUFB7	3822.24	0.203725	0.158371	1.28638	0.198312	0.273096
NDUFB8	3662.42	-0.247769	0.136866	-1.81031	0.070248	0.117112
NDUFB9	6625.07	0.362785	0.143864	2.52172	0.0116782	0.0257718
NDUFC1	1756.25	0.202116	0.138463	1.45972	0.144368	0.213165
NDUFC2	4709.06	0.423598	0.132501	3.19693	0.00138897	0.00392687
NDUFS1	2225.33	-0.532437	0.132794	-4.00948	6.08523e-05	0.000236284
NDUFS2	5788	0.402215	0.157081	2.56057	0.0104502	0.0234413
NDUFS3	3237.43	0.17814	0.116454	1.52971	0.12609	0.19095
NDUFS4	1217.95	-0.462466	0.134553	-3.43706	0.000588069	0.00186933
NDUFS5	7936.22	0.356543	0.174629	2.04172	0.0411797	0.0744146
NDUFS6	3841.49	0.673475	0.179278	3.7566	0.000172241	0.000609047
NDUFS7	2772.92	0.0811482	0.151976	0.533955	0.593373	0.672891
NDUFS8	4481.76	0.438153	0.166016	2.63922	0.00830965	0.0192285
NDUFV1	6437.32	-0.0273078	0.129541	-0.210804	0.83304	0.869907
NDUFV2	4066.29	0.294104	0.130897	2.24684	0.0246502	0.0484479
NDUFV3	1813.29	0.135371	0.136508	0.991671	0.321358	0.412455
NEU1	4307.09	0.526769	0.164909	3.19429	0.00140173	0.00395385
NEU2	0.960975	1.06663	1.12625	0.947059	NA	NA
NEU4	7.8356	-0.0217243	0.495898	-0.043808	NA	NA
NME1	5927.41	1.30894	0.145349	9.00554	2.14612e-19	9.75293e-18
NME2	23107.1	0.624127	0.136435	4.57453	4.77281e-06	2.33355e-05
NME3	1821.62	0.265914	0.23133	1.1495	0.25035	0.333891
NME4	3666.92	-0.724063	0.185792	-3.89718	9.73212e-05	0.000361858
NME6	523.6	0.62981	0.11828	5.32475	1.0109e-07	7.1286e-07
NME7	443.833	0.0170135	0.176786	0.0962376	0.923332	0.937854
NMNAT1	449.778	-0.233585	0.131456	-1.7769	0.0755848	0.124654
NMNAT2	194.97	0.731213	0.441563	1.65597	0.0977287	0.154926
NMNAT3	178.95	-0.85366	0.356342	-2.39562	0.0165922	0.0349805
NNMT	4536.13	-0.690463	0.422543	-1.63407	0.102245	0.160839
NNT	2546.26	-0.628151	0.183652	-3.42034	0.000625428	0.00196769
NOS1	5.36593	-0.669382	0.880965	-0.759828	0.447357	0.538672
NOS3	510.866	-0.882211	0.255426	-3.45388	0.00055258	0.00177491
NPR1	365.268	-2.06052	0.346	-5.95526	2.59659e-09	2.44323e-08
NPR2	287.05	-1.91111	0.258641	-7.38905	1.47883e-13	3.02421e-12
NSDHL	1605.92	0.521936	0.132112	3.9507	7.79231e-05	0.00029419
NT5C1B	5.5884	0.85527	0.325807	2.62508	0.00866285	0.0199051
NT5C2	5286.77	0.268833	0.186999	1.43762	0.150543	0.220953
NT5C3	1315.84	0.520345	0.129994	4.00284	6.25864e-05	0.000242251
NT5C	1712.89	0.60655	0.168587	3.59785	0.000320855	0.00108454
NT5E	1679.15	-0.217652	0.420346	-0.517792	0.604604	0.684025
NT5M	94.966	-0.772689	0.368274	-2.09814	0.0358932	0.0665271
NUDT2	820.024	-0.185397	0.160573	-1.1546	0.248255	0.331457
NUDT5	2379.44	1.11858	0.15493	7.21992	5.20173e-13	9.81926e-12
NUDT9	1244.2	-0.143159	0.133067	-1.07584	0.282	0.368099
OAT	2348.52	-1.07418	0.326004	-3.295	0.000984226	0.00290999
OCRL	2180.43	-0.778235	0.137246	-5.67035	1.42506e-08	1.21427e-07
ODC1	4438.24	-1.58086	0.278258	-5.68129	1.33685e-08	1.14707e-07
OGDH	6091.74	-0.683932	0.121902	-5.61049	2.01753e-08	1.63941e-07
OPLAH	976.531	1.09988	0.266484	4.12737	3.6693e-05	0.000150576
OTC	0.878253	-3.63427	0.868146	-4.18624	2.83613e-05	0.000119773
OXCT1	1210.36	-0.830234	0.350302	-2.37005	0.0177857	0.0371772
OXCT2	32.9238	0.611248	0.297873	2.05204	0.0401654	0.0729038
P4HA1	3338.9	0.664364	0.201817	3.29192	0.000995074	0.00293499
P4HA2	2415.3	-0.0291291	0.207092	-0.140657	0.888141	0.90964
P4HB	59672.8	0.916062	0.118588	7.72472	1.121e-14	2.59523e-13
PAFAH1B1	5051.83	-0.75967	0.106622	-7.12487	1.04175e-12	1.751e-11
PAFAH1B2	666.359	-0.0535911	0.209407	-0.255918	0.798014	0.840483
PAFAH1B3	3394.46	1.67781	0.208972	8.02886	9.83831e-16	2.68258e-14
PAFAH2	856.852	-0.00548495	0.134696	-0.0407209	0.967518	0.972273
PAH	38.8691	2.2968	0.794081	2.8924	NA	NA
PAICS	6395.85	0.92873	0.152112	6.10558	1.02425e-09	1.03864e-08
PANK1	334.034	0.731406	0.206404	3.54356	0.000394768	0.00130561
PANK2	1153.02	0.265455	0.114238	2.3237	0.0201418	0.0408556
PANK3	801.726	-0.0763389	0.181937	-0.419591	0.674785	0.739214
PANK4	1076.89	-0.090317	0.100722	-0.896699	0.36988	0.463105
PAPSS1	3048.42	0.0633169	0.132731	0.477032	0.63334	0.70454
PAPSS2	682.36	-0.513646	0.299205	-1.71671	0.086033	0.139596
PCBD1	3340.79	0.216003	0.181014	1.1933	0.232752	0.313832
PCCA	747.621	-0.862581	0.185371	-4.65327	3.26716e-06	1.61869e-05
PCCB	2507.06	0.00505056	0.104672	0.0482513	0.961516	0.967033
PCK1	78.3527	1.2166	0.846475	1.43725	NA	NA
PCK2	2817.26	1.10964	0.175264	6.33125	2.43179e-10	2.78462e-09
PCYT1A	870.342	0.0675723	0.146549	0.461091	0.644733	0.713978
PCYT1B	44.7275	-0.227206	0.521446	-0.435723	0.663038	0.73095
PCYT2	2194.62	0.829006	0.185055	4.4798	7.47143e-06	3.49902e-05
PC	852.233	0.579238	0.244833	2.36585	0.0179887	0.0373137
PDE10A	936.061	0.699736	0.425799	1.64335	0.100311	0.158406
PDE11A	13.6897	-1.19297	0.510482	-2.33695	0.019442	0.0396928
PDE1A	132.447	-3.17524	0.386477	-8.21586	2.10644e-16	6.1538e-15
PDE1B	322.236	-0.399583	0.460589	-0.867547	0.385643	0.477963
PDE1C	47.2587	-4.39529	0.468481	-9.382	6.47328e-21	3.78224e-19
PDE2A	399.499	-2.84971	0.326743	-8.72158	2.74356e-18	9.61813e-17
PDE3A	57.3428	-1.75714	0.398189	-4.41284	1.02025e-05	4.65372e-05
PDE3B	563.043	-1.64922	0.313484	-5.26095	1.43316e-07	9.66202e-07
PDE4A	783.961	-0.301337	0.221035	-1.3633	0.172788	0.246811
PDE4B	495.096	-2.14786	0.342146	-6.27762	3.43803e-10	3.76648e-09
PDE4C	91.0476	0.0202011	0.384552	0.0525315	0.958105	0.965185
PDE4D	984.615	-2.52031	0.243206	-10.3629	3.65892e-25	6.41356e-23
PDE5A	744.424	-2.88632	0.308134	-9.36708	7.45674e-21	4.15883e-19
PDE6A	10.0195	-0.455908	0.393478	-1.15866	0.246595	0.329958
PDE6B	86.7247	-0.131563	0.398126	-0.330457	0.741055	0.795515
PDE6C	0.339109	-3.1141	0.565189	-5.50984	3.59159e-08	2.82493e-07
PDE6D	719.207	-0.0554606	0.111975	-0.495297	0.620391	0.698774
PDE6G	38.5726	0.169428	0.404298	0.419067	0.675167	0.739214
PDE6H	0.805189	1.84003	1.06641	1.72544	NA	NA
PDE7A	1817.01	0.695297	0.201188	3.45596	0.000548334	0.00176589
PDE7B	313.68	-1.84629	0.335875	-5.49694	3.86441e-08	3.02015e-07
PDE8A	1180.89	-0.37529	0.152622	-2.45896	0.0139342	0.0299427
PDE8B	95.404	-1.21232	0.366083	-3.3116	0.000927645	0.00277615
PDE9A	732.89	-0.60154	0.382166	-1.57403	0.115481	0.177884
PDHA1	3476.42	-0.0609753	0.123981	-0.491811	0.622853	0.699197
PDHA2	0.331115	1.5573	1.18774	1.31114	NA	NA
PDHB	2490.99	-0.269234	0.101842	-2.64365	0.00820173	0.0190421
PDHX	1157.6	-0.256349	0.138863	-1.84605	0.0648847	0.10951
PDXK	8839.13	1.07026	0.162188	6.59885	4.14346e-11	5.3516e-10
PDXP	517.653	0.383274	0.217955	1.7585	0.0786622	0.129318
PEMT	798.71	0.695537	0.166418	4.17947	2.92195e-05	0.000122782
PFAS	1107.3	0.444479	0.160426	2.77062	0.00559502	0.0136483
PFKFB1	10.5884	0.952414	0.311808	3.05449	0.00225444	0.00601347
PFKFB2	908.289	0.451747	0.203398	2.221	0.0263506	0.0509169
PFKFB3	3450.2	-0.634947	0.270752	-2.34512	0.0190209	0.0390931
PFKFB4	896.584	2.42121	0.241709	10.0171	1.28247e-23	1.57359e-21
PFKL	11499.7	0.366625	0.13436	2.72867	0.00635895	0.015329
PFKM	2163.74	-0.987413	0.173137	-5.70308	1.1766e-08	1.01668e-07
PFKP	7272.39	-0.215957	0.225218	-0.95888	0.337619	0.428839
PGAM1	10992.8	0.15581	0.158185	0.984984	0.324632	0.415786
PGAM2	65.4179	0.0859724	0.291025	0.295412	0.767679	0.819793
PGAP1	1023.84	-0.294939	0.241803	-1.21975	0.22256	0.301081
PGD	10759.8	-0.118464	0.245638	-0.482272	NA	NA
PGK1	21799.5	0.570128	0.187508	3.04056	0.0023614	0.00624448
PGK2	1.37823	0.778727	0.585557	1.32989	0.183554	0.259045
PGLS	3175.3	0.621878	0.167366	3.71569	0.00020265	0.000706395
PGM1	2980.55	-0.480404	0.219487	-2.18876	0.0286145	0.0544434
PGM2	2937.64	0.226615	0.177004	1.28028	0.200448	0.275728
PGM3	781.874	0.402511	0.154499	2.60527	0.0091801	0.0210149
PGS1	1554.05	0.609504	0.111886	5.44754	5.10711e-08	3.86816e-07
PHGDH	5931.3	0.259928	0.298321	0.871304	0.383588	0.475898
PHOSPHO1	16.2189	-0.798902	0.355636	-2.24641	0.024678	0.0484479
PHYH	1644.55	-0.255611	0.200427	-1.27533	0.202193	0.277313
PI4K2A	2338.14	0.18566	0.143849	1.29065	0.196824	0.272189
PIGA	884.296	-0.606762	0.182395	-3.32663	0.000879019	0.00266969
PIGB	533.085	0.214918	0.122244	1.75811	0.0787291	0.129318
PIGC	1601.39	0.406837	0.13354	3.04655	0.00231486	0.0061479
PIGF	799.18	0.468714	0.128993	3.63364	0.000279452	0.000955119
PIGG	1473.99	0.257968	0.114206	2.2588	0.0238958	0.0474436
PIGH	621.919	0.0345773	0.114671	0.301535	0.763006	0.815513
PIGK	1189.05	-0.297075	0.159595	-1.86143	0.0626832	0.106232
PIGL	202.414	1.03821	0.201095	5.16277	2.43323e-07	1.59656e-06
PIGM	1001.95	0.486175	0.189201	2.56962	0.0101809	0.0230055
PIGN	1196.89	-0.122615	0.158206	-0.775033	0.43832	0.528829
PIGO	1819.47	0.474958	0.143723	3.30467	0.000950873	0.00283185
PIGP	560.259	-0.272631	0.133298	-2.04528	0.0408274	0.0738867
PIGQ	2141.72	0.486637	0.144069	3.3778	0.000730688	0.00227552
PIGS	3372.08	0.334164	0.151236	2.20956	0.0271361	0.052188
PIGT	8097.1	0.312025	0.145958	2.13778	0.0325347	0.0609467
PIGV	807.56	0.0577246	0.123175	0.468639	0.639328	0.709914
PIGW	597.614	0.848568	0.136685	6.20822	5.3589e-10	5.76787e-09
PIGX	1141.69	0.0390807	0.145932	0.267802	0.788852	0.833505
PIGZ	551.894	0.501752	0.323921	1.54899	0.121383	0.185015
PIK3C2A	1631.81	-0.830646	0.151281	-5.49073	4.00265e-08	3.10839e-07
PIK3C2B	3247.09	0.13717	0.244977	0.559931	0.575526	0.658127
PIK3C2G	21.3883	-0.353091	0.854002	-0.413455	NA	NA
PIK3C3	983.75	-0.21211	0.138899	-1.52708	0.12674	0.191515
PIK3CA	829.706	-0.346184	0.155314	-2.22893	0.0258184	0.0501253
PIK3CB	1572.23	0.0748762	0.155898	0.480288	0.631023	0.703127
PIK3CD	783.553	-0.351059	0.315406	-1.11304	0.265691	0.350257
PIK3CG	96.1488	-0.580677	0.354707	-1.63706	0.101618	0.160263
PIK3R1	2360.25	-1.28099	0.238889	-5.36228	8.21784e-08	5.96645e-07
PIK3R2	4328.79	0.398051	0.121366	3.27976	0.00103895	0.00303521
PIK3R3	1939.52	-0.51359	0.219144	-2.34362	0.0190975	0.0391197
PIK3R5	245.95	-0.636274	0.328781	-1.93525	0.0529593	0.0921717
PIP5K1A	2692.76	-0.0666	0.15339	-0.434189	0.664151	0.73152
PIP5K1B	106.141	-1.1806	0.446634	-2.64332	0.00820968	0.0190421
PIP5K1C	2991.36	-1.0557	0.115897	-9.10901	8.31393e-20	4.2505e-18
PIPOX	48.67	-2.074	0.390949	-5.30504	1.12645e-07	7.85316e-07
PISD	1833.95	0.359656	0.133074	2.70268	0.00687821	0.0163638
PKLR	13.0043	4.07286	0.741508	5.49268	NA	NA
PKM2	77225.1	0.52543	0.179716	2.92367	0.00345935	0.00886143
PLA2G10	117.8	0.0620777	0.486347	0.127641	NA	NA
PLA2G12A	1378.87	-0.313175	0.134897	-2.32159	0.0202551	0.0409705
PLA2G1B	1.7598	0.530498	0.607933	0.872624	NA	NA
PLA2G2A	4709.04	-1.1803	0.592926	-1.99064	0.0465208	0.0825893
PLA2G2D	185.342	-0.93329	0.630666	-1.47985	0.138913	0.206998
PLA2G2E	0.0912598	0.298207	1.0901	0.273559	0.784424	0.829731
PLA2G2F	4035.09	2.52677	0.567116	4.45547	8.3711e-06	3.87598e-05
PLA2G3	45.334	-0.111176	0.790142	-0.140704	NA	NA
PLA2G4A	706.026	-1.26734	0.315995	-4.01065	6.05531e-05	0.000235869
PLA2G5	104.736	-3.20596	0.454729	-7.05026	1.7859e-12	2.88329e-11
PLA2G6	699.688	0.289676	0.249691	1.16014	0.245991	0.32951
PLA2G7	333.732	1.23914	0.343531	3.60707	0.000309671	0.00104963
PLCB1	789.874	-1.22103	0.244317	-4.99771	5.80158e-07	3.42237e-06
PLCB2	537.958	-0.0829247	0.310399	-0.267155	0.78935	0.833505
PLCB3	4097.96	0.790104	0.133637	5.91231	3.37335e-09	3.066e-08
PLCB4	339.885	-3.22018	0.414158	-7.77523	7.53084e-15	1.77699e-13
PLCD1	2461.28	-0.0841992	0.301043	-0.279692	0.779714	0.827581
PLCD3	5013.37	-0.696196	0.318391	-2.18661	0.0287711	0.0546474
PLCD4	154.519	-3.29585	0.239206	-13.7783	3.44302e-43	4.22459e-40
PLCE1	1152.09	-0.502508	0.360504	-1.3939	0.163347	0.235392
PLCG1	3623.14	0.119713	0.149089	0.802964	0.421995	0.515212
PLCG2	1030.82	-0.376203	0.289234	-1.30068	NA	NA
PLCH1	221.486	1.06207	0.42131	2.52088	0.0117061	0.0257871
PLCH2	1890.55	-0.057679	0.42958	-0.134268	0.89319	0.913287
PLCL1	122.495	-2.64174	0.297212	-8.88839	6.19981e-19	2.45393e-17
PLCXD2	109.134	0.518981	0.288301	1.80014	0.0718388	0.119439
PLCZ1	0.441324	1.04942	1.11281	0.943032	NA	NA
PLD1	929.571	-0.0119827	0.243296	-0.0492514	0.960719	0.967024
PLD2	1938.2	0.031522	0.146176	0.215645	0.829265	0.866702
PLOD1	8635.24	0.859545	0.182321	4.71445	2.42369e-06	1.23911e-05
PLOD2	3403.24	0.29511	0.304633	0.968741	0.332674	0.424112
PLOD3	3963.04	0.636292	0.164303	3.87266	0.000107653	0.000397863
PMM1	1377.73	0.0536414	0.141881	0.378072	0.705377	0.76525
PMM2	3060.57	0.887262	0.156931	5.65385	1.56894e-08	1.31855e-07
PMVK	2644.09	0.077269	0.157881	0.489414	0.624549	0.699638
PNLIPRP1	0.192982	0.878438	1.18165	0.743399	NA	NA
PNLIPRP2	0.841801	0.882909	1.18238	0.746722	NA	NA
PNLIP	1.04168	0.370257	0.95094	0.389358	NA	NA
PNMT	538.976	3.03941	0.595	5.10825	NA	NA
PNPLA4	564.765	-0.108988	0.180694	-0.603166	0.546398	0.632482
PNPO	2158.5	0.782382	0.125963	6.21121	5.2578e-10	5.70914e-09
PPA1	5764.97	-0.038938	0.139643	-0.27884	0.780368	0.827581
PPA2	1964.04	-0.157418	0.116257	-1.35405	0.175719	0.249545
PPAP2A	4030.07	-0.695703	0.258295	-2.69345	0.00707176	0.0167426
PPAP2B	2473.77	-2.48683	0.21467	-11.5844	4.94181e-31	1.5159e-28
PPAP2C	4207.4	0.758474	0.276848	2.73967	0.00615004	0.0149132
PPAT	733.795	0.849965	0.164926	5.15362	2.55505e-07	1.65876e-06
PPCDC	541.921	0.621919	0.147344	4.22086	2.43376e-05	0.000103688
PPCS	2297.59	0.239387	0.120021	1.99454	0.046093	0.0820844
PPOX	944.875	0.780688	0.204434	3.81877	0.000134119	0.000486132
PRDX1	22069	0.320496	0.15039	2.1311	0.0330812	0.061876
PRDX2	9239.14	0.119672	0.146182	0.81865	0.412986	0.506228
PRDX3	4757.1	-0.223072	0.114513	-1.948	0.0514148	0.0897013
PRDX5	11374.6	0.298257	0.16	1.8641	0.0623077	0.105742
PRDX6	10615.7	0.160074	0.154082	1.03889	0.298857	0.385998
PRODH2	0.217308	1.47608	1.14439	1.28985	0.197103	0.272189
PRODH	483.295	0.530327	0.464172	1.14252	0.253237	0.336643
PROSC	2469.79	-0.460804	0.238442	-1.93257	NA	NA
PRPS1L1	0.788494	-0.423231	0.544933	-0.776665	0.437356	0.528185
PRPS1	1708.61	-0.0703294	0.16632	-0.422855	0.672401	0.737957
PRPS2	3132.46	0.0298747	0.167993	0.177833	0.858854	0.890046
PSAT1	1670.64	1.33903	0.257699	5.19611	2.03497e-07	1.34242e-06
PSPH	725.689	1.05832	0.218871	4.83535	1.32912e-06	7.31316e-06
PTDSS1	4770.13	0.739357	0.136701	5.40857	6.3531e-08	4.69593e-07
PTDSS2	1200.91	0.137967	0.159512	0.864933	0.387075	0.479255
PTEN	3039.84	-0.500762	0.133785	-3.74302	0.000181819	0.000641067
PTGDS	1835.41	-2.22305	0.466052	-4.76996	1.84266e-06	9.62102e-06
PTGES2	2509.5	0.347837	0.131255	2.65008	0.00804733	0.0187364
PTGES	5721.42	0.899505	0.33938	2.65044	0.00803873	0.0187364
PTGIS	2370.52	-3.38619	0.511046	-6.626	3.4491e-11	4.50217e-10
PTGS1	3410.72	-4.3416	0.447806	-9.69526	3.15836e-22	2.27959e-20
PTGS2	3781.67	-2.53713	0.411198	-6.1701	6.82449e-10	7.15697e-09
PTPLAD1	5489.35	-0.087676	0.160976	-0.544653	0.585992	0.665136
PTPLAD2	479.463	-0.208669	0.295836	-0.705354	0.48059	0.571399
PTPLA	166.334	-1.97277	0.372285	-5.29909	1.16378e-07	8.02226e-07
PTPLB	299.266	0.244483	0.311647	0.784487	0.432754	0.523729
PTS	669.302	0.128778	0.123714	1.04093	0.297906	0.385581
PXDNL	21.2371	1.13563	0.368365	3.08289	0.00205002	0.0055041
PXDN	3590.38	-0.945597	0.34123	-2.77114	0.00558602	0.0136483
PYCR1	3167.9	2.66745	0.300762	8.86897	7.38271e-19	2.83081e-17
PYCR2	4260.44	0.293019	0.125015	2.34387	0.0190847	0.0391197
PYCRL	1150.93	1.20376	0.172086	6.99509	2.6509e-12	4.11729e-11
PYGB	8543.89	-1.93842	0.21918	-8.84396	9.23821e-19	3.43493e-17
PYGL	6724.56	0.370997	0.266801	1.39054	0.164365	0.236159
PYGM	190.397	-4.87581	0.457762	-10.6514	1.71712e-26	3.51151e-24
QDPR	1054.91	-0.130199	0.151621	-0.858711	0.3905	0.482036
QPRT	1121.49	0.743733	0.396286	1.87676	0.0605512	0.103333
RBKS	137.332	0.261586	0.187337	1.39634	0.162612	0.235288
RDH10	2261.97	-0.50078	0.26742	-1.87263	0.0611189	0.104157
RDH11	3581.18	-0.156925	0.131655	-1.19194	0.233285	0.314205
RDH12	100.892	-2.314	0.550044	-4.20694	NA	NA
RDH13	985.175	0.338169	0.199493	1.69514	0.0900485	0.144809
RDH14	910.336	0.00268017	0.0978599	0.0273878	0.97815	0.979747
RDH16	129.976	2.20443	0.416948	5.28705	1.24303e-07	8.47334e-07
RDH5	102.1	-1.59712	0.293255	-5.44618	5.14625e-08	3.8739e-07
RDH8	1.84977	3.02108	0.932383	3.24018	NA	NA
RENBP	390.479	0.097727	0.333444	0.293084	0.769458	0.820265
RFK	809.387	-0.24911	0.174668	-1.42619	0.153813	0.225214
RHAG	0.599787	-3.59129	0.89085	-4.03131	5.54668e-05	0.000218134
RHBG	455.858	3.14066	0.546258	5.7494	8.95591e-09	7.90569e-08
RPE	1438.69	0.0511043	0.129723	0.393951	0.693617	0.755163
RPIA	1603.46	0.760964	0.165273	4.60427	4.13908e-06	2.03962e-05
RPN1	17955.5	0.824959	0.100509	8.20778	2.25315e-16	6.42934e-15
RPN2	20816.2	0.777327	0.127405	6.10123	1.05253e-09	1.05857e-08
RRM1	3730.35	0.248677	0.181624	1.36919	0.17094	0.244457
RRM2	4106.12	1.58819	0.261083	6.08308	1.17892e-09	1.17605e-08
SARDH	84.461	-0.327655	0.361789	-0.905653	0.36512	0.458549
SAT2	1627.42	-0.0911365	0.166874	-0.546139	0.58497	0.665136
SC4MOL	3108.23	0.513994	0.207741	2.4742	0.0133534	0.028948
SC5DL	2932.77	-0.0352316	0.238124	-0.147955	0.882378	0.906007
SCD5	706.483	-0.569605	0.350555	-1.62486	0.104191	0.163273
SCD	20440	1.75852	0.321005	5.47817	4.29754e-08	3.3164e-07
SCLY	426.922	-0.074203	0.136058	-0.545379	0.585493	0.665136
SCP2	5679.7	-0.206414	0.126249	-1.63497	0.102054	0.160746
SDHA	6383.72	0.0395343	0.149598	0.26427	0.791572	0.835132
SDHB	3202.17	0.0888239	0.0860578	1.03214	0.302006	0.388836
SDHC	5224.45	0.504344	0.157274	3.20677	0.00134232	0.00380377
SDHD	3210.33	-0.605648	0.120592	-5.02229	5.10579e-07	3.11682e-06
SDR16C5	296.876	-0.0709513	0.666147	-0.10651	NA	NA
SDS	293.978	0.0581338	0.363341	0.159998	0.872883	0.901538
SEPHS1	2470.61	0.526953	0.134535	3.91686	8.97095e-05	0.000336247
SEPHS2	3628.55	0.546918	0.137891	3.96631	7.29934e-05	0.000276429
SETD7	2709.26	-1.49547	0.170831	-8.75408	2.05781e-18	7.42629e-17
SETDB1	2289.87	0.532935	0.140616	3.79	0.00015065	0.000540489
SETDB2	457.487	-0.615102	0.157058	-3.91639	8.9885e-05	0.000336247
SGPL1	8564.76	0.801646	0.210155	3.81455	0.000136433	0.000492363
SGPP1	887.904	0.156567	0.259045	0.604402	0.545577	0.632127
SGSH	2060.36	0.323962	0.157004	2.0634	0.0390749	0.0713466
SHMT1	1575.34	0.373264	0.20437	1.82642	0.0677872	0.113627
SHMT2	5839.12	1.32339	0.145521	9.0942	9.52815e-20	4.67642e-18
SI	28.3082	0.459044	1.01104	0.45403	NA	NA
SLC10A1	62.1311	4.04067	0.928561	4.35154	NA	NA
SLC10A2	27.2369	1.6825	1.1397	1.47627	NA	NA
SLC12A1	1.18487	0.264274	0.71168	0.371339	0.710385	0.770002
SLC12A2	1497.37	-0.0730688	0.215837	-0.338537	0.734959	0.790355
SLC12A3	74.021	2.71537	0.671475	4.04389	NA	NA
SLC12A4	2590.32	-0.574217	0.189288	-3.03356	0.0024169	0.00637751
SLC12A5	9.94727	1.14539	0.409265	2.79865	NA	NA
SLC12A6	1552.07	-0.295238	0.225351	-1.31012	0.190154	0.265739
SLC12A7	3919.16	0.543175	0.226138	2.40197	0.0163072	0.0344981
SLC13A1	0.117131	1.00845	1.12324	0.897804	0.36929	0.462839
SLC13A2	14.0445	2.00471	0.863898	2.32054	NA	NA
SLC13A3	241.565	0.71861	0.378277	1.8997	0.0574731	0.0985284
SLC13A4	68.4685	-0.578006	0.457138	-1.2644	NA	NA
SLC13A5	34.9845	3.69358	0.698168	5.29039	NA	NA
SLC14A1	4497.19	-0.983627	0.542715	-1.81242	0.0699215	0.116726
SLC14A2	2.22974	-0.340535	0.483418	-0.704431	0.481164	0.571528
SLC15A2	545.455	-0.501865	0.33335	-1.50552	0.132191	0.198772
SLC16A10	103.857	1.54003	0.380796	4.04424	5.24932e-05	0.000208703
SLC16A1	2762.81	0.363398	0.416426	0.872658	0.382849	0.475579
SLC16A2	477.09	-1.07918	0.324573	-3.32493	0.000884398	0.0026728
SLC16A3	7331.36	1.18499	0.264042	4.48788	7.19361e-06	3.39483e-05
SLC16A7	73.9664	-1.69795	0.356872	-4.75785	1.95662e-06	1.01298e-05
SLC16A8	24.8551	0.985389	0.381919	2.5801	0.00987714	0.0224452
SLC17A1	0.671415	1.43305	1.1936	1.20062	NA	NA
SLC17A2	0.115282	0.911211	1.14206	0.797867	0.424948	0.518301
SLC17A3	0.78409	1.26112	1.12639	1.11961	NA	NA
SLC17A4	5.91763	1.12176	1.10429	1.01582	NA	NA
SLC17A5	1252.92	0.2229	0.201791	1.10461	0.26933	0.354579
SLC17A6	1.6526	0.927241	1.19013	0.779111	NA	NA
SLC17A7	55.9528	-1.11887	0.444169	-2.51902	NA	NA
SLC17A8	12.7856	-0.10038	0.885365	-0.113377	NA	NA
SLC18A1	2.04429	0.477044	0.774078	0.616273	NA	NA
SLC18A2	13.4996	-1.87331	0.448732	-4.17467	2.98424e-05	0.000124971
SLC18A3	55.5687	2.69569	1.12748	2.39089	NA	NA
SLC19A1	1195.72	1.87741	0.199886	9.39243	5.86312e-21	3.59702e-19
SLC19A2	1479.34	-1.05598	0.247684	-4.26342	2.01317e-05	8.82202e-05
SLC19A3	70.5625	-0.302251	0.491572	-0.614866	0.538643	0.626504
SLC1A1	291.585	-0.540496	0.307891	-1.75548	0.0791772	0.12988
SLC1A2	51.3005	0.056145	0.502897	0.111643	NA	NA
SLC1A3	1078.83	0.927143	0.35652	2.60053	0.00930788	0.0212677
SLC1A4	1412.07	0.566812	0.254817	2.22439	0.0261225	0.0506355
SLC1A5	14164.9	0.0916749	0.187995	0.487646	0.625801	0.699638
SLC1A6	1496.82	5.51792	0.749416	7.36295	1.79885e-13	3.61834e-12
SLC1A7	142.252	-0.0508378	0.512653	-0.099166	0.921006	0.937821
SLC20A1	6320.45	-0.00858585	0.244303	-0.0351443	0.971965	0.974824
SLC20A2	2650.02	-0.420138	0.193296	-2.17354	0.0297393	0.0562252
SLC22A1	30.4124	2.16134	0.517398	4.17732	NA	NA
SLC22A2	6.2677	1.54758	0.821553	1.88373	NA	NA
SLC22A3	244.289	-1.69502	0.45651	-3.713	0.000204818	0.000711932
SLC22A4	75.3752	-0.457236	0.28317	-1.61471	0.106374	0.166058
SLC22A5	711.412	0.00824212	0.21962	0.0375291	0.970063	0.974032
SLC23A1	30.3715	2.04423	0.473765	4.31486	NA	NA
SLC23A2	2800.67	-0.095616	0.269207	-0.355177	0.722457	0.781017
SLC24A1	464.206	-0.27989	0.165036	-1.69593	0.089899	0.144759
SLC24A2	4.81087	3.12214	0.630837	4.9492	7.45198e-07	4.30799e-06
SLC24A3	452.582	-2.37621	0.369915	-6.42368	1.33023e-10	1.58465e-09
SLC24A4	7.20325	-1.55665	0.357296	-4.35675	1.32008e-05	5.91182e-05
SLC25A10	2856.66	1.05137	0.214806	4.89451	9.85513e-07	5.57246e-06
SLC25A11	2514.32	0.0603465	0.109379	0.55172	0.58114	0.663928
SLC25A12	982.832	-1.15016	0.156927	-7.32925	2.3145e-13	4.58047e-12
SLC25A13	1506.85	0.681425	0.134074	5.08246	3.72579e-07	2.34438e-06
SLC25A14	363.729	0.585146	0.129452	4.52016	6.17933e-06	2.92743e-05
SLC25A15	629.167	1.02895	0.159824	6.43804	1.21024e-10	1.45584e-09
SLC25A16	447.984	0.148918	0.156212	0.953301	0.340438	0.431972
SLC25A18	25.8379	-0.0216711	0.27807	-0.0779337	0.937881	0.947144
SLC25A19	746.27	0.909991	0.148375	6.13305	8.62101e-10	8.81498e-09
SLC25A1	4664.09	0.888622	0.162386	5.47228	4.44281e-08	3.40708e-07
SLC25A20	528.252	-0.443497	0.181373	-2.44522	0.0144764	0.0309451
SLC25A21	11.3356	-0.964907	0.439397	-2.19598	0.0280933	0.0536924
SLC25A22	1750.72	0.995836	0.157951	6.30471	2.88742e-10	3.22079e-09
SLC25A26	871.576	-0.207428	0.124151	-1.67077	0.0947672	0.151012
SLC25A27	192.265	-0.598555	0.360203	-1.66172	0.0965697	0.153486
SLC25A2	3.39746	0.981086	0.402583	2.43698	0.0148106	0.0315496
SLC25A3	14995.9	-0.260095	0.101435	-2.56416	0.0103426	0.0232545
SLC25A4	1254.35	-1.75716	0.176306	-9.96654	2.13532e-23	2.01542e-21
SLC25A5	14428.5	0.126362	0.144396	0.875103	0.381518	0.474769
SLC25A6	28858.5	-0.135316	0.154504	-0.875812	0.381132	0.474769
SLC26A11	814.261	0.265966	0.179775	1.47944	0.139024	0.206998
SLC26A1	73.9254	0.662265	0.2652	2.49723	0.0125167	0.0272789
SLC26A2	1361.05	-0.151337	0.261323	-0.57912	0.562508	0.648073
SLC26A3	11.3331	1.29494	1.15058	1.12547	NA	NA
SLC26A4	19.334	-0.691389	0.417682	-1.6553	NA	NA
SLC26A6	849.569	1.87833	0.195523	9.60669	7.49205e-22	5.10708e-20
SLC26A7	28.8266	0.812583	0.513671	1.58191	NA	NA
SLC26A8	4.37218	-0.107605	0.385352	-0.279238	0.780062	0.827581
SLC26A9	72.7121	0.772178	0.541257	1.42664	NA	NA
SLC27A1	994.684	-0.402271	0.178756	-2.2504	0.0244237	0.0482575
SLC27A2	619.582	0.710822	0.346779	2.04978	0.0403854	0.0731949
SLC27A3	1387.13	0.0462392	0.168731	0.274042	0.784053	0.829731
SLC27A4	3408.2	0.603626	0.187204	3.22443	0.00126222	0.00360173
SLC27A5	335.164	0.364464	0.242458	1.50321	0.132786	0.199179
SLC28A1	7.07085	1.53376	0.516779	2.96792	0.00299818	0.00773662
SLC28A2	64.0095	1.47438	1.06835	1.38005	NA	NA
SLC28A3	90.2555	2.42447	0.597837	4.05541	5.00456e-05	0.000201331
SLC29A1	3910.07	-0.184075	0.250132	-0.735911	0.461785	0.55333
SLC29A2	637.677	2.10019	0.293328	7.15984	8.07684e-13	1.43627e-11
SLC29A3	1324.15	0.843132	0.253656	3.32392	0.000887632	0.00267598
SLC2A10	1523.7	0.297792	0.274012	1.08679	0.277132	0.363291
SLC2A11	269.395	-0.455831	0.220063	-2.07136	0.0383247	0.0701857
SLC2A12	301.589	-1.30834	0.313818	-4.16909	3.05816e-05	0.000127631
SLC2A13	240.102	-1.37805	0.258131	-5.33855	9.36906e-08	6.68363e-07
SLC2A14	52.8639	-1.73186	0.390065	-4.43992	8.99918e-06	4.13558e-05
SLC2A1	24620.2	0.404088	0.310734	1.30043	0.193453	0.269429
SLC2A2	3.46551	3.2998	0.981438	3.36221	NA	NA
SLC2A3	2524.69	-1.81632	0.35921	-5.05644	4.27152e-07	2.66049e-06
SLC2A4	245.04	-4.81181	0.481741	-9.98837	1.71378e-23	1.8956e-21
SLC2A5	241.399	0.249861	0.366335	0.682055	0.495204	0.585372
SLC2A6	992.5	1.49519	0.307498	4.86243	1.15952e-06	6.49649e-06
SLC2A7	0.264265	0.433301	0.893702	0.484838	0.627791	0.70091
SLC2A8	1352.78	-0.852522	0.208186	-4.095	4.22163e-05	0.000172665
SLC2A9	441.823	0.145741	0.336346	0.433307	0.664792	0.731569
SLC32A1	2.78617	0.694781	1.08805	0.638554	NA	NA
SLC33A1	1012.55	0.271212	0.133855	2.02616	0.0427484	0.0767969
SLC34A1	1.88348	-0.106343	0.548568	-0.193855	0.84629	0.879998
SLC34A2	310.713	3.12642	0.825076	3.78925	NA	NA
SLC34A3	35.3708	0.0682527	0.43199	0.157996	NA	NA
SLC35A1	877.937	-0.290715	0.15354	-1.89341	0.0583028	0.0996345
SLC35A2	2606.05	1.16322	0.148098	7.85439	4.0173e-15	1.01058e-13
SLC35A3	492.674	-0.0585669	0.168556	-0.347463	0.728244	0.785263
SLC35B2	3568.45	0.750619	0.132462	5.66668	1.45588e-08	1.23197e-07
SLC35B4	806.092	-0.13857	0.152133	-0.91085	0.362374	0.456502
SLC35C1	2181.1	-0.0436068	0.158117	-0.275787	0.782711	0.82935
SLC35D1	1289.16	-0.198128	0.185824	-1.06621	0.286329	0.372958
SLC35D2	1105.16	0.139356	0.134707	1.03451	0.300897	0.387917
SLC36A1	893.784	0.321184	0.166525	1.92874	0.0537632	0.0934383
SLC37A4	1465.38	1.18953	0.154537	7.69737	1.38896e-14	3.15601e-13
SLC38A1	9071.63	0.812966	0.182431	4.4563	8.33851e-06	3.87551e-05
SLC38A2	16499.4	0.418517	0.190344	2.19874	0.0278962	0.0533989
SLC38A3	21.6548	0.973837	0.542903	1.79376	NA	NA
SLC38A4	757.989	1.21377	0.606157	2.0024	NA	NA
SLC38A5	1321.89	1.38037	0.444082	3.10836	0.00188127	0.00511822
SLC3A1	16.0857	1.3498	0.422625	3.19385	NA	NA
SLC3A2	9729.79	0.844281	0.198509	4.25312	2.10816e-05	9.2054e-05
SLC43A1	355.751	-1.27828	0.302473	-4.2261	2.37773e-05	0.000102146
SLC43A2	1756.21	0.339455	0.208865	1.62524	0.104112	0.163273
SLC46A1	1132.47	0.421608	0.205203	2.05458	0.0399192	0.0726719
SLC4A10	2.73065	-0.445366	0.617146	-0.721654	0.470507	0.562682
SLC4A1	2.54443	-0.297652	0.632556	-0.470555	NA	NA
SLC4A2	4703.01	0.107987	0.1231	0.87723	0.380362	0.474293
SLC4A3	486.34	0.188247	0.322358	0.58397	0.55924	0.64552
SLC4A4	287.904	-0.5999	0.50198	-1.19507	0.23206	0.313243
SLC4A5	381.723	0.565463	0.180321	3.13587	0.00171348	0.00473522
SLC4A7	1091.79	-0.635522	0.204048	-3.11457	0.00184213	0.00503407
SLC4A8	72.032	0.612109	0.409985	1.493	NA	NA
SLC4A9	6.76188	1.33179	0.519424	2.56398	0.0103479	0.0232545
SLC5A10	7.30429	0.254097	0.322523	0.787841	0.43079	0.522946
SLC5A11	15.8407	2.52636	0.670747	3.76648	NA	NA
SLC5A12	89.5744	0.802821	0.447887	1.79246	0.0730588	0.120976
SLC5A1	76.4237	-1.17659	0.770352	-1.52734	NA	NA
SLC5A2	1.28895	0.243896	0.855197	0.285193	NA	NA
SLC5A3	1769.02	0.595596	0.192871	3.08805	0.00201475	0.00545718
SLC5A5	70.4689	3.79114	0.622093	6.09417	NA	NA
SLC5A6	3320.23	1.76053	0.209617	8.39878	4.51136e-17	1.41934e-15
SLC5A7	91.8719	-1.48271	0.643472	-2.30423	0.0212096	0.0424538
SLC5A8	25.82	1.32493	1.184	1.11904	NA	NA
SLC5A9	13.4719	-0.628688	0.380185	-1.65364	0.0982016	0.155475
SLC6A11	152.462	1.50445	0.538463	2.79397	0.0052065	0.0128705
SLC6A12	67.2392	1.42988	0.402774	3.55007	0.000385123	0.00128061
SLC6A13	4.99096	0.918245	0.544967	1.68496	NA	NA
SLC6A14	423.646	0.739164	0.625235	1.18222	NA	NA
SLC6A1	48.3544	0.250142	0.356741	0.701185	NA	NA
SLC6A2	112.944	1.55396	0.617144	2.51798	NA	NA
SLC6A3	11.4244	0.268518	0.646177	0.415548	NA	NA
SLC6A4	56.4119	1.09172	0.569237	1.91786	NA	NA
SLC6A5	0.0906341	0.406141	1.13722	0.357137	NA	NA
SLC6A6	3008.07	0.950219	0.229151	4.1467	3.37303e-05	0.000140295
SLC6A7	5.58431	1.31645	0.468651	2.80903	NA	NA
SLC6A8	7498.58	1.01664	0.32518	3.1264	0.00176963	0.00486846
SLC6A9	754.483	-0.748311	0.27345	-2.73656	0.00620857	0.0150255
SLC7A10	30.8127	2.14839	0.708015	3.03438	NA	NA
SLC7A11	1366.43	0.333741	0.502007	0.664813	NA	NA
SLC7A1	3358.51	0.254864	0.250969	1.01552	0.309858	0.39811
SLC7A2	919.911	-0.588952	0.372799	-1.57981	0.11415	0.176623
SLC7A3	13.3579	-1.82538	0.809507	-2.25493	NA	NA
SLC7A5	10930.4	0.595722	0.327833	1.81715	0.069194	0.115827
SLC7A6	1886.59	0.433278	0.160306	2.70281	0.00687564	0.0163638
SLC7A7	566.428	0.607954	0.351491	1.72964	0.083694	0.136741
SLC7A8	2967.23	-0.167605	0.304667	-0.550126	0.582233	0.664558
SLC7A9	19.3978	1.57028	0.438953	3.57732	0.000347137	0.00116376
SLC8A1	592.337	-2.83486	0.310173	-9.13963	6.26662e-20	3.34311e-18
SLC8A2	76.2678	-2.22486	0.458532	-4.85213	1.2214e-06	6.81209e-06
SLC8A3	11.6142	-2.53348	0.492131	-5.14798	2.63301e-07	1.69147e-06
SLC9A1	5197.1	0.387364	0.183517	2.11078	0.0347914	0.0647342
SLC9A2	750.623	0.745405	0.484318	1.53908	0.123784	0.188207
SLC9A3	24.07	-0.383618	0.469677	-0.816771	NA	NA
SLC9A4	347.09	1.23958	0.620116	1.99895	0.0456135	0.0813485
SLC9A5	58.0083	1.31047	0.305668	4.28724	1.80909e-05	7.95609e-05
SLC9A7	139.871	1.31529	0.327774	4.01281	6.00001e-05	0.000234459
SLC9A8	1210.85	-0.116617	0.144195	-0.808745	0.418662	0.512673
SLCO1A2	79.0615	2.22488	0.649213	3.42704	0.000610201	0.00192472
SLCO1B1	8.82562	2.74035	0.774705	3.53727	NA	NA
SLCO1B3	170.95	2.52262	0.880941	2.86356	NA	NA
SLCO1C1	4.77299	-0.964971	0.394905	-2.44355	0.0145434	0.0310343
SLCO2A1	1232.32	-0.697593	0.305279	-2.2851	0.0223068	0.0445048
SLCO2B1	1312.44	-0.178652	0.372486	-0.479622	0.631496	0.703127
SLCO3A1	1278.09	0.0523287	0.285411	0.183345	0.854527	0.88631
SLCO4A1	426.752	-0.102434	0.46745	-0.219134	0.826545	0.864865
SMPD3	225.001	0.316477	0.303675	1.04216	0.29734	0.385254
SMS	4378.78	0.526682	0.182938	2.87901	0.00398922	0.0100715
SOAT1	1452.25	0.414952	0.216831	1.91371	0.0556568	0.0961844
SOD1	9224.78	0.0722032	0.126908	0.56894	0.569397	0.653555
SOD2	11902	-0.93857	0.286656	-3.27421	0.00105959	0.00308084
SOD3	1738.48	-1.89169	0.382276	-4.94851	7.47843e-07	4.30799e-06
SORD	2071.1	0.32546	0.230393	1.41263	0.157765	0.229902
SPCS1	5619.52	0.505141	0.156183	3.23428	0.00121948	0.00349604
SPCS2	1913.11	0.31046	0.112567	2.758	0.00581561	0.0141582
SPCS3	5402.58	-0.229793	0.113392	-2.02653	0.0427109	0.0767969
SPHK2	1113.36	0.79238	0.210321	3.76749	0.0001649	0.00058989
SPR	1610.91	0.436688	0.167214	2.61155	0.00901318	0.0206713
SPTLC1	3404.01	0.147031	0.130579	1.12599	0.260172	0.345114
SPTLC2	2494.35	-0.0121092	0.148374	-0.0816128	0.934955	0.94569
SQLE	3859.68	1.47698	0.228728	6.45736	1.06545e-10	1.29436e-09
SRD5A1	934.442	1.28438	0.246033	5.22035	1.78583e-07	1.18444e-06
SRD5A2	46.6057	-2.12626	0.642787	-3.30788	0.000940041	0.0028064
SRM	4258.71	0.795196	0.148817	5.34344	9.12014e-08	6.58259e-07
ST3GAL1	4271.53	-0.281027	0.259686	-1.08218	0.279172	0.365186
ST3GAL2	1075.29	-0.509055	0.203701	-2.49902	0.0124536	0.0271895
ST3GAL3	415.431	-1.24199	0.183674	-6.76192	1.36174e-11	1.96572e-10
ST3GAL4	4261.63	0.19958	0.305193	0.653945	0.513147	0.604253
ST3GAL5	1944.96	-0.590682	0.358525	-1.64753	0.0994482	0.157246
ST3GAL6	98.8243	0.338336	0.329461	1.02694	0.30445	0.391573
ST6GAL1	1259.63	-0.505396	0.336537	-1.50175	0.133161	0.199254
ST6GALNAC1	412.566	-0.837762	0.456644	-1.83461	0.0665637	0.111882
ST6GALNAC2	1223.45	0.148817	0.35677	0.417124	0.676588	0.739905
ST6GALNAC3	70.9798	-1.54504	0.338392	-4.56582	4.97543e-06	2.41299e-05
ST6GALNAC5	181.806	-1.56029	0.386238	-4.03972	5.35149e-05	0.000211815
ST6GALNAC6	1801.91	-1.26051	0.170148	-7.40833	1.27897e-13	2.65983e-12
ST8SIA1	138.473	-2.24042	0.398137	-5.62726	1.83091e-08	1.51792e-07
ST8SIA5	14.5725	1.16418	0.544129	2.13953	NA	NA
STARD3	3161.14	0.644566	0.158427	4.06854	4.73088e-05	0.000190947
STS	1854.85	0.164728	0.332929	0.494784	0.620752	0.698774
SUCLA2	1276.72	-0.670159	0.151845	-4.41345	1.01735e-05	4.65372e-05
SUCLG1	3339.55	-0.430702	0.0943231	-4.56624	4.96539e-06	2.41299e-05
SUCLG2	2100.44	-0.524563	0.143291	-3.66082	0.000251414	0.000864104
SULT1A1	815.224	0.485861	0.323041	1.50403	0.132575	0.199106
SULT1A2	126.937	0.705141	0.433166	1.62788	0.103551	0.162685
SULT1A3	2292.16	0.886504	0.214568	4.13157	3.60293e-05	0.000148848
SULT1E1	489.596	3.42408	0.671146	5.10184	NA	NA
SULT2A1	386.831	0.652242	0.83153	0.784387	0.432813	0.523729
SULT2B1	607.866	-1.63972	0.514869	-3.18474	NA	NA
SUOX	1601.14	-0.0323765	0.207454	-0.156066	0.875981	0.901702
SUV39H1	810.762	0.866056	0.172513	5.02024	5.16071e-07	3.13475e-06
SUV39H2	541.743	0.649873	0.149165	4.35674	1.32016e-05	5.91182e-05
SYNJ1	523.128	-0.27376	0.161281	-1.69741	0.0896194	0.144498
SYNJ2	1023.45	-0.8336	0.197819	-4.21395	2.50946e-05	0.000106544
TALDO1	10632.5	0.0657052	0.166671	0.394221	0.693418	0.755163
TAT	5.74224	2.16638	0.656327	3.30077	NA	NA
TBXAS1	403.352	-0.165477	0.368623	-0.448905	0.6535	0.722383
TCIRG1	5612.03	0.573211	0.206555	2.7751	0.00551849	0.0135695
TDO2	228.977	2.4637	0.389284	6.3288	2.47072e-10	2.78462e-09
TECRL	0.0703232	0.597127	1.09557	0.545037	0.585728	0.665136
TECR	4157.93	0.339014	0.132468	2.55922	0.0104908	0.0234895
TGDS	430.591	0.246965	0.122767	2.01166	0.0442558	0.0792992
THNSL1	372.485	0.273666	0.210358	1.30096	0.193274	0.269429
THTPA	535.05	-0.389401	0.151202	-2.57538	0.010013	0.0227098
TH	475.301	2.23704	0.633637	3.53047	NA	NA
TK1	4187.06	2.00895	0.224222	8.95967	3.25647e-19	1.3319e-17
TK2	1285	-0.283329	0.136507	-2.07556	0.0379345	0.0696791
TKTL1	90.1843	3.24636	0.895966	3.62331	NA	NA
TKTL2	0.913841	0.804883	0.60837	1.32302	0.18583	0.261184
TKT	18346	0.287624	0.187502	1.53398	0.125035	0.189873
TM7SF2	1937.73	0.900021	0.311731	2.88717	0.00388718	0.00989537
TMLHE	342.969	-0.206408	0.155405	-1.32819	0.184114	0.259366
TPH1	4.49893	-0.133604	0.52175	-0.25607	NA	NA
TPH2	0.172741	1.46114	1.05455	1.38556	0.16588	0.238053
TPI1	26933	0.666617	0.138084	4.82763	1.38165e-06	7.53461e-06
TPK1	161.431	-0.498872	0.255891	-1.94955	0.0512298	0.0895427
TPO	16.1298	-1.62094	0.818593	-1.98016	0.0476861	0.0840673
TRDMT1	141.727	-0.504646	0.226155	-2.23141	0.0256538	0.0499639
TREH	5.43214	-1.10321	0.700622	-1.57462	0.115344	0.177884
TSTA3	4972.97	1.04232	0.158814	6.56312	5.26941e-11	6.66553e-10
TST	2877.82	0.343565	0.25213	1.36265	0.172992	0.246816
TUSC3	3166.31	0.758701	0.240159	3.15916	0.00158227	0.00442242
TXNRD1	4916.41	-1.51485	0.308413	-4.91175	9.02692e-07	5.12779e-06
TXNRD2	1047.62	0.165771	0.258296	0.641789	0.52101	0.612916
TYMS	2696.06	1.50228	0.247287	6.07507	1.23933e-09	1.22633e-08
TYRP1	38.9692	-0.860007	0.535276	-1.60666	0.108129	0.168241
TYR	0.484276	2.34639	1.11491	2.10456	NA	NA
UAP1L1	620.036	0.412832	0.235477	1.75317	0.0795726	0.130355
UAP1	2652.06	-0.649693	0.205318	-3.16432	0.00155445	0.00435459
UCK1	1394.24	0.232605	0.138951	1.67401	0.0941287	0.150581
UCK2	1365.85	1.31197	0.173834	7.54725	4.44544e-14	9.74027e-13
UCP1	7.83981	3.75682	0.926278	4.05582	NA	NA
UCP2	7602.93	0.866558	0.284704	3.04371	0.0023368	0.00619276
UCP3	58.0308	0.586338	0.260475	2.25103	0.0243834	0.0482556
UEVLD	368.426	-0.373802	0.161757	-2.31088	0.0208396	0.0418497
UGCG	557.309	-1.84646	0.284126	-6.49875	8.0991e-11	1.01404e-09
UGDH	2634.64	-0.471898	0.209449	-2.25305	0.0242562	0.0480814
UGP2	4181.83	-0.83507	0.109463	-7.6288	2.36958e-14	5.28632e-13
UGT1A10	3951.9	1.45306	0.700771	2.07351	0.0381245	0.0699234
UGT1A8	736.938	-0.51167	0.731505	-0.699476	0.484255	0.57298
UGT2B28	10.765	0.779127	0.711194	1.09552	0.273289	0.358637
UGT2B4	4.95044	2.27372	0.841545	2.70185	0.00689559	0.0163653
UGT2B7	164.263	0.406161	0.685537	0.592471	NA	NA
UMPS	1765.71	0.568978	0.114242	4.98047	6.34299e-07	3.70612e-06
UPB1	8.88419	-0.330473	0.452974	-0.729564	NA	NA
UPP1	2303.63	0.401087	0.256225	1.56537	0.117496	0.180661
UPP2	0.845735	-0.929118	0.597454	-1.55513	0.119915	0.183243
UQCR10	5065.49	0.341637	0.172958	1.97526	0.0482391	0.0848839
UQCRB	7995.61	-0.450195	0.135921	-3.31219	0.000925697	0.00277615
UQCRC1	10085.9	0.208802	0.12139	1.7201	0.0854151	0.138814
UQCRC2	6413.23	-0.73359	0.121455	-6.04	1.5411e-09	1.48892e-08
UQCRFS1	3950.5	-0.190129	0.147195	-1.29168	0.196468	0.272083
UQCRH	6415.03	0.397894	0.145803	2.72897	0.00635316	0.015329
UQCRQ	5677.87	0.291853	0.170119	1.71559	0.0862378	0.139596
UROC1	1.09456	0.164135	0.667884	0.245754	0.805873	0.84658
UROD	2661.94	-0.072447	0.115406	-0.627756	0.530164	0.620125
UROS	1042.96	0.0130807	0.146835	0.0890844	0.929015	0.941289
UST	646.59	-1.31059	0.298833	-4.38569	1.15621e-05	5.23496e-05
UXS1	2480.12	0.402199	0.164476	2.44533	0.014472	0.0309451
VNN1	133.036	1.45528	0.536617	2.71195	NA	NA
VNN2	89.0282	-0.832889	0.439818	-1.89371	0.0582629	0.0996345
VNN3	23.6741	0.685945	0.617933	1.11006	NA	NA
XDH	643.273	0.937762	0.411782	2.27733	0.0227666	0.0453485
XYLB	346.487	1.19366	0.246766	4.83723	1.31664e-06	7.31001e-06
XYLT1	795.059	-0.877541	0.330708	-2.65352	0.00796561	0.0186168
XYLT2	2341.46	0.462798	0.122871	3.76653	0.00016553	0.000590422
ZADH2	1313.28	-0.153452	0.144207	-1.06411	0.28728	0.3738

## Sheet: BRCA
Metabolic Gene	baseMean	Log2FoldChange	Log2FC STD ERROR	Wald Stat	Pvalue	Adjusted Pvalue
A4GALT	949.122	-0.195874	0.102865	-1.90419	0.056885	0.0671233
A4GNT	2.40227	-1.47417	0.168611	-8.74304	2.26921e-18	6.15499e-18
AACS	3126.67	-0.496338	0.070675	-7.02282	2.1744e-12	4.62014e-12
AADAC	39.2045	-4.4517	0.302464	-14.7181	4.93253e-49	4.14197e-48
AADAT	240.295	-0.0138497	0.150209	-0.0922025	0.926537	0.934157
AASS	710.337	-1.82184	0.0982755	-18.538	1.01868e-76	1.60115e-75
ABAT	3680.94	1.16962	0.148065	7.89933	2.80413e-15	6.75415e-15
ABCA1	2682.16	-1.40472	0.0888217	-15.8151	2.44823e-56	2.36341e-55
ABCB11	7.71015	-2.12597	0.252718	-8.41243	4.01603e-17	1.0279e-16
ABCB4	82.7303	0.29789	0.100914	2.95192	0.00315809	0.00413656
ABCC1	3713.13	0.278956	0.0619092	4.50589	6.60959e-06	1.01929e-05
ABCC3	1612.52	0.16417	0.144311	1.13761	0.255283	0.28303
ABCC4	687.95	0.499229	0.14383	3.47098	0.000518568	0.000721639
ABCC5	4293.62	1.02355	0.100677	10.1667	2.79161e-24	9.83481e-24
ABO	47.518	-0.59443	0.201947	-2.9435	0.00324528	0.0042417
ABP1	204.147	3.69078	0.242652	15.2102	NA	NA
ACAA1	3379.33	-0.0105028	0.0612606	-0.171445	0.863874	0.876746
ACACA	6964.28	-0.205211	0.0843226	-2.43365	0.0149475	0.0186237
ACACB	3210.52	-3.65599	0.12709	-28.767	5.55554e-182	7.56788e-180
ACAD10	1490.99	-0.0161797	0.0515831	-0.313663	0.753777	0.774627
ACAD11	938.202	-1.15849	0.0635757	-18.2223	3.43473e-74	5.26373e-73
ACAD8	1302.69	-0.431869	0.0609815	-7.08198	1.42111e-12	3.03534e-12
ACAD9	2577.02	0.00808529	0.0424259	0.190574	0.848859	0.862936
ACADM	2937.98	-0.762459	0.0652908	-11.6779	1.65346e-31	7.82681e-31
ACADSB	6485.35	-0.102353	0.127769	-0.801081	0.423085	0.45262
ACADS	1112.17	-1.33989	0.103041	-13.0035	1.16848e-38	6.88727e-38
ACAT1	3368.97	-0.904732	0.0721649	-12.537	4.68398e-36	2.51867e-35
ACAT2	1480.31	0.637764	0.0776976	8.20829	2.24358e-16	5.56807e-16
ACHE	119.092	-0.767946	0.183748	-4.17933	NA	NA
ACLY	12322.1	0.310219	0.0612951	5.06107	4.16914e-07	6.99229e-07
ACMSD	42.235	2.55529	0.344211	7.4236	1.13983e-13	2.57828e-13
ACO1	3235.33	-2.03595	0.0705605	-28.8539	4.52764e-183	7.92984e-181
ACO2	7280.38	-0.183091	0.0522765	-3.50235	0.000461172	0.00064396
ACOT12	0.52868	-0.509822	0.305343	-1.66967	0.0949839	0.109962
ACOT2	1087.93	-0.660739	0.0728472	-9.07021	1.1879e-19	3.42673e-19
ACOT8	942.653	0.69454	0.0565799	12.2754	1.22782e-34	6.35151e-34
ACOX1	4658.05	-0.639255	0.0575934	-11.0994	1.26232e-28	5.48797e-28
ACOX2	1160.03	0.433212	0.172171	2.51618	0.0118636	0.0149025
ACOX3	1857.06	0.176213	0.0759705	2.3195	0.0203681	0.0250464
ACP1	4635.58	0.476184	0.043786	10.8753	1.51204e-27	6.2416e-27
ACP2	3284.56	0.498835	0.0509559	9.78954	1.24857e-22	4.08199e-22
ACSL1	9549.68	-2.78725	0.112707	-24.73	5.08851e-135	2.59938e-133
ACSL3	10788.6	-0.00514743	0.0778373	-0.0661306	0.947274	0.951933
ACSL4	2424.77	-1.28413	0.0942313	-13.6274	2.75279e-42	1.8646e-41
ACSL5	1454.29	-0.952845	0.107922	-8.82902	1.05593e-18	2.92228e-18
ACSM1	564.186	-1.51786	0.254881	-5.95515	NA	NA
ACSS1	3082.19	0.459838	0.0979317	4.69549	2.65963e-06	4.19114e-06
ACSS2	2851.07	-1.70778	0.0638229	-26.7582	9.92039e-158	7.15435e-156
ACY1	1986.24	0.208247	0.0671588	3.10081	0.00192995	0.00258875
ACY3	114.679	1.23549	0.255727	4.8313	NA	NA
ACYP1	226.497	0.452721	0.0781586	5.79233	6.94163e-09	1.27977e-08
ACYP2	359.805	-0.702968	0.0730261	-9.62626	6.19448e-22	1.94231e-21
ADA	441.413	0.448448	0.0888398	5.04783	4.46855e-07	7.44353e-07
ADCY10	17.0656	0.133566	0.194847	0.685493	NA	NA
ADCY1	3102.8	0.860746	0.191634	4.49161	7.06863e-06	1.08871e-05
ADCY2	479.611	0.157915	0.188752	0.836625	NA	NA
ADCY3	2780.06	-0.557008	0.0717512	-7.76305	8.29121e-15	1.95924e-14
ADCY4	539.253	-1.72654	0.103358	-16.7044	1.21714e-62	1.33233e-61
ADCY5	619.813	-1.28479	0.200475	-6.40873	1.46739e-10	2.86467e-10
ADCY6	5244.45	-0.671487	0.0699651	-9.59746	8.19406e-22	2.54973e-21
ADCY7	1729.33	0.097362	0.0896732	1.08574	0.277593	0.306603
ADCY8	15.5604	0.281419	0.413574	0.680456	NA	NA
ADCY9	2810.58	0.265899	0.0874288	3.04131	0.00235547	0.00312764
ADC	526.38	0.668316	0.0762554	8.76417	1.8816e-18	5.14921e-18
ADH1A	98.8669	-5.12129	0.261145	-19.6109	1.24693e-85	2.3519e-84
ADH1B	10791.8	-5.04563	0.258957	-19.4844	1.48898e-84	2.64564e-83
ADH1C	160.109	-3.47124	0.228543	-15.1885	4.21164e-52	3.66204e-51
ADH4	12.2948	-4.38706	0.280893	-15.6183	5.46579e-55	5.15466e-54
ADH5	5794.17	-0.959653	0.0405976	-23.6382	1.56219e-123	7.36633e-122
ADH6	3.32055	-1.14801	0.233269	-4.92141	8.5925e-07	1.40272e-06
ADH7	18.057	-0.576845	0.741211	-0.778246	NA	NA
ADHFE1	294.28	-2.12549	0.117474	-18.0933	3.59979e-73	5.13179e-72
ADK	1118.57	0.0573221	0.0539223	1.06305	0.287759	0.317259
ADSL	2310.12	-0.0500931	0.0494896	-1.0122	0.311444	0.339405
ADSSL1	403.514	-1.21719	0.111785	-10.8887	NA	NA
ADSS	5594.25	0.744603	0.0569734	13.0693	4.931e-39	2.94898e-38
AGA	1552.45	0.189356	0.0578823	3.27139	0.00107019	0.00145138
AGL	4503.52	-0.109684	0.125347	-0.875048	NA	NA
AGMAT	107.279	1.16138	0.108126	10.7409	NA	NA
AGPAT1	5149.95	0.100272	0.0407511	2.4606	0.0138705	0.0173169
AGPAT2	3484.55	-1.58832	0.0942997	-16.8433	1.17454e-63	1.35848e-62
AGPAT3	6468.7	0.257796	0.0454129	5.67671	1.37307e-08	2.49022e-08
AGPAT4	560.331	-0.585663	0.0997669	-5.87031	4.34985e-09	8.06795e-09
AGPAT5	2037.21	0.219834	0.0752949	2.91964	0.00350433	0.00457054
AGPAT6	7329.73	0.59545	0.0875216	6.80347	1.0213e-11	2.08339e-11
AGPS	3126.33	-0.209289	0.0894818	-2.3389	0.0193408	0.0238309
AGXT2L1	24.0898	1.4526	0.295303	4.919	NA	NA
AGXT2	1.7294	1.23548	0.360668	3.42554	NA	NA
AGXT	26.3452	1.11588	0.448096	2.49026	NA	NA
AHCYL1	10958	-0.148616	0.0547655	-2.71368	0.00665395	0.00849765
AHCYL2	1913.95	-0.0218423	0.0754727	-0.289407	0.77227	0.79098
AHCY	11510.4	0.727426	0.0618558	11.76	6.27072e-32	3.01486e-31
AICDA	19.4737	1.90033	0.335545	5.66342	NA	NA
AK1	1748.81	-0.0210666	0.0731952	-0.287815	NA	NA
AK2	6577.51	0.19276	0.049375	3.90401	9.46136e-05	0.000138091
AK3L1	961.426	-0.864063	0.121069	-7.13695	9.5424e-13	2.05968e-12
AK3	3559.17	-0.998172	0.055812	-17.8845	1.55616e-71	2.05145e-70
AK5	975.377	-2.52872	0.191448	-13.2084	7.84365e-40	4.93144e-39
AK7	80.7008	-0.165849	0.144769	-1.14562	0.251954	0.280559
AKR1A1	6471.34	0.495395	0.0504384	9.82178	9.07256e-23	2.97405e-22
AKR1B1	2151.31	-0.508966	0.0853688	-5.96196	2.49225e-09	4.65069e-09
AKR1C1	1607.73	-3.40055	0.202066	-16.8289	1.49818e-63	1.70071e-62
AKR1C4	0.468266	-1.89536	0.40074	-4.72965	2.24904e-06	3.57167e-06
AKR1D1	33.9396	-1.90694	0.336045	-5.67466	NA	NA
AKR7A2	3221.08	0.25996	0.0594568	4.37226	1.22969e-05	1.86124e-05
ALAD	3749.05	-0.75852	0.0584854	-12.9694	1.82464e-38	1.07034e-37
ALAS1	2684.24	-0.037681	0.0438177	-0.85995	0.389816	0.41996
ALAS2	5.42589	-4.36013	0.261006	-16.7051	1.20258e-62	1.32826e-61
ALDH18A1	7431.56	0.925922	0.0517615	17.8882	1.4566e-71	1.94107e-70
ALDH1A1	1947.07	-2.57903	0.125225	-20.5951	3.03736e-94	7.92299e-93
ALDH1A2	231.928	-2.98389	0.164788	-18.1074	2.78404e-73	4.01557e-72
ALDH1A3	2190.21	-1.83229	0.141574	-12.9422	2.59971e-38	1.51774e-37
ALDH1B1	2604.16	0.632465	0.0711585	8.88812	6.21534e-19	1.73576e-18
ALDH1L1	444.512	-4.76762	0.215628	-22.1104	2.51024e-108	7.89118e-107
ALDH2	8242.9	-2.21216	0.105739	-20.921	3.45128e-97	9.40283e-96
ALDH3A1	184.904	-0.759826	0.299187	-2.53964	NA	NA
ALDH3A2	5402.07	-0.705582	0.0913793	-7.72147	1.14999e-14	2.69577e-14
ALDH3B1	762.264	0.413366	0.0927303	4.45772	8.28354e-06	1.26629e-05
ALDH3B2	7046.64	0.430354	0.178015	2.41752	0.0156268	0.0194109
ALDH4A1	2446.73	-0.921721	0.0947037	-9.73268	2.18759e-22	7.05785e-22
ALDH5A1	1626.05	-0.388578	0.0945698	-4.1089	3.97554e-05	5.90074e-05
ALDH6A1	1280.07	-0.997901	0.0920589	-10.8398	2.22929e-27	9.14084e-27
ALDH7A1	4609.74	-0.582478	0.0568935	-10.238	1.3391e-24	4.81449e-24
ALDH9A1	9108.62	-0.364619	0.0572179	-6.37246	1.86019e-10	3.62574e-10
ALDOA	83034.5	0.896236	0.0754264	11.8823	NA	NA
ALDOB	17.7115	-0.0638993	0.216577	-0.295042	NA	NA
ALDOC	1281.41	-1.86228	0.142229	-13.0936	3.58426e-39	2.16468e-38
ALG10	340.265	0.0982155	0.0693687	1.41585	0.15682	0.177363
ALG12	1534.41	0.361848	0.052975	6.83054	8.45958e-12	1.73726e-11
ALG1	2020.7	0.88263	0.0491265	17.9665	3.56622e-72	4.91257e-71
ALG2	2364.11	0.0626035	0.0459746	1.3617	0.173294	0.195814
ALG3	2803.23	1.06268	0.0611033	17.3916	9.55302e-68	1.1951e-66
ALG5	1769.04	0.092816	0.0523169	1.77411	0.0760447	0.0885383
ALG6	1100.5	0.550636	0.0570627	9.64967	4.93159e-22	1.55828e-21
ALG8	3609.7	0.854156	0.100711	8.48125	2.22791e-17	5.7869e-17
ALOX12B	8.60354	0.973472	0.260808	3.73252	NA	NA
ALOX12	23.5717	0.656537	0.187006	3.51079	NA	NA
ALOX15B	3258.14	-1.31033	0.260353	-5.03291	NA	NA
ALOX15	146.851	-0.594975	0.230139	-2.58528	0.00972994	0.0122599
ALOX5	1254.32	-0.103901	0.100563	-1.03319	0.301513	0.330344
ALPI	2.25399	4.8349	0.896457	5.39335	NA	NA
ALPL	1413.99	-1.28609	0.148001	-8.68974	3.6327e-18	9.80988e-18
ALPPL2	0.767254	2.26629	0.624136	3.63108	0.000282238	0.000400954
ALPP	5.08523	4.10751	0.59487	6.90489	NA	NA
AMACR	1147.06	0.560477	0.0664807	8.43068	3.43656e-17	8.85132e-17
AMD1	4847.25	-0.148478	0.0857433	-1.73165	0.0833352	0.0966594
AMDHD2	816.373	0.833408	0.080581	10.3425	4.5266e-25	1.67662e-24
AMPD1	78.7491	-4.71559	0.233918	-20.1591	NA	NA
AMPD2	1999.14	0.256467	0.0565717	4.53348	5.80185e-06	8.9925e-06
AMPD3	764.874	0.182916	0.0755174	2.42217	0.0154281	0.0191921
AMT	259.867	-1.15352	0.119808	-9.62804	6.088e-22	1.91382e-21
AMY1A	130.734	1.16745	0.281363	4.14924	NA	NA
AMY2A	29.2716	2.00926	0.301218	6.67044	NA	NA
AMY2B	436.869	-1.3281	0.123906	-10.7186	8.32387e-27	3.31333e-26
ANPEP	6940.42	-0.685166	0.18202	-3.76424	0.000167053	0.000240384
AOC2	65.2997	-2.49561	0.124597	-20.0294	3.05147e-89	6.802e-88
AOC3	5222.84	-3.91859	0.127222	-30.8013	2.51828e-208	1.02914e-205
AOX1	872.486	-2.39443	0.167734	-14.2751	3.12765e-46	2.4269e-45
APRT	4360.61	0.559685	0.0725463	7.71486	1.21113e-14	2.83368e-14
AQP8	3.23078	0.588923	0.193817	3.03855	0.00237721	0.00315077
AQP9	226.576	0.787948	0.194731	4.04635	5.20228e-05	7.66586e-05
ARG1	1.86722	-0.559051	0.261615	-2.13692	NA	NA
ARG2	519.871	-0.487631	0.0730954	-6.67116	2.53785e-11	5.11744e-11
ARSA	2352.96	0.378896	0.0773878	4.89607	9.7772e-07	1.58977e-06
ARSB	1024.13	0.353568	0.0724861	4.87774	1.07311e-06	1.74256e-06
ASAH1	18132.3	-0.0121594	0.104553	-0.116299	0.907415	0.917897
ASL	1557.14	0.480269	0.0626084	7.67099	1.70669e-14	3.94794e-14
ASMT	3.72342	0.178635	0.193037	0.925393	0.354761	0.383543
ASNS	1863.03	0.956595	0.0963282	9.93058	3.0647e-23	1.02379e-22
ASPA	54.5336	-3.69562	0.147592	-25.0395	2.27307e-138	1.26672e-136
ASRGL1	682.119	0.766621	0.156444	4.90028	9.57002e-07	1.55815e-06
ATHL1	3462.33	0.821134	0.157142	5.22544	1.73741e-07	3.00856e-07
ATIC	6302.49	0.775634	0.0444047	17.4674	2.53933e-68	3.24294e-67
ATP10A	897.32	0.160459	0.0956794	1.67704	0.0935338	0.108386
ATP1A1	40427.1	0.0632451	0.0725671	0.871539	0.38346	0.413476
ATP1A2	785.737	-4.4471	0.220207	-20.195	1.08257e-90	2.55238e-89
ATP1A3	205.099	3.85332	0.213834	18.0202	1.35318e-72	1.9069e-71
ATP1A4	89.1644	0.915454	0.219358	4.17333	3.00177e-05	4.47165e-05
ATP1B1	12298.1	0.330162	0.110412	2.99028	0.00278718	0.00366639
ATP1B2	152.308	-1.55435	0.118091	-13.1623	1.44586e-39	8.99806e-39
ATP1B3	5109.87	0.310927	0.0750112	4.14508	3.39694e-05	5.04806e-05
ATP1B4	7.03977	-5.92925	0.630465	-9.40457	NA	NA
ATP2B1	3313.94	-0.620937	0.0708732	-8.76124	1.93108e-18	5.27284e-18
ATP2B2	94.7432	-0.174651	0.235953	-0.740195	NA	NA
ATP2B3	8.4751	2.86484	0.374362	7.65259	NA	NA
ATP2B4	9907.82	-1.10871	0.078717	-14.0847	4.71434e-45	3.50289e-44
ATP4A	1.60186	-0.75585	0.317013	-2.38429	0.0171123	0.0212131
ATP4B	1.13705	0.974247	0.305246	3.19168	NA	NA
ATP5A1	25181.3	-0.198777	0.0448259	-4.43441	9.23241e-06	1.40608e-05
ATP5B	30202.2	-0.0472104	0.0431397	-1.09436	0.273797	0.302956
ATP5C1	9428.19	0.421849	0.0555764	7.59043	3.18846e-14	7.30665e-14
ATP5D	2437.23	0.502302	0.094835	5.2966	1.17982e-07	2.06636e-07
ATP5E	12882.1	0.484225	0.0638829	7.57988	3.45879e-14	7.8966e-14
ATP5F1	7354.91	0.0885135	0.0375636	2.35636	0.0184548	0.0228081
ATP5G1	2713.68	0.792267	0.0849383	9.32756	1.08339e-20	3.21608e-20
ATP5G2	14411.2	0.234643	0.053308	4.40165	1.07429e-05	1.63005e-05
ATP5G3	7866.42	0.119608	0.0494999	2.41633	0.015678	0.0194547
ATP5H	6877.35	0.478854	0.0608379	7.87098	3.51864e-15	8.44199e-15
ATP5I	3786.16	0.57591	0.0700537	8.22098	2.01842e-16	5.03988e-16
ATP5J2	4585.35	0.760375	0.0700319	10.8575	1.83611e-27	7.55395e-27
ATP5J	4277.71	0.0113157	0.0512369	0.220851	0.825208	0.841685
ATP5L	6684.12	-0.0927767	0.0529829	-1.75107	0.0799341	0.0929783
ATP6V0A1	3809.28	-0.201088	0.0530391	-3.79132	0.000149847	0.000216898
ATP6V0A2	1390.68	-0.0258031	0.0514475	-0.501543	0.615989	0.644371
ATP6V0A4	386.849	0.302901	0.240474	1.2596	0.207814	0.233433
ATP6V0B	7585.05	1.30592	0.0585514	22.3038	3.39207e-110	1.09439e-108
ATP6V0C	8670.27	0.996587	0.0584648	17.0459	3.74733e-65	4.50414e-64
ATP6V0D1	4854.95	0.174201	0.0491231	3.54622	0.000390805	0.000548828
ATP6V0D2	93.6735	1.02597	0.183721	5.58438	NA	NA
ATP6V1A	6166.72	0.269805	0.0508242	5.3086	1.1047e-07	1.93756e-07
ATP6V1B1	1457.17	0.0139531	0.186833	0.0746824	0.940467	0.946644
ATP6V1B2	5706.81	0.0835018	0.0542126	1.54027	0.123496	0.140712
ATP6V1C1	5788.96	0.346948	0.06904	5.02532	5.02601e-07	8.34944e-07
ATP6V1C2	396.519	0.738423	0.145984	5.05823	4.23168e-07	7.0846e-07
ATP6V1D	3418.65	0.241561	0.0442594	5.45784	4.81957e-08	8.56346e-08
ATP6V1E1	6272.47	0.00563431	0.0425153	0.132524	0.89457	0.90565
ATP6V1E2	206.903	-0.151274	0.0866301	-1.74621	0.0807747	0.0938671
ATP6V1F	5062.66	0.729372	0.0547375	13.3249	1.65813e-40	1.06433e-39
ATP6V1G1	8025.67	0.682481	0.0533971	12.7812	2.08719e-37	1.17922e-36
ATP6V1G2	116.321	0.606613	0.125219	4.84442	1.2698e-06	2.05108e-06
ATP6V1G3	0.237708	0.614528	0.488982	1.25675	0.208844	0.234043
ATP6V1H	4106.62	0.436893	0.0615162	7.10208	1.22897e-12	2.64336e-12
ATP8A1	977.593	-0.889749	0.119485	-7.44652	9.58371e-14	2.17183e-13
AUH	658.13	-0.633958	0.0524058	-12.0971	1.09414e-33	5.49762e-33
B3GALNT1	1762.6	0.660216	0.0732441	9.01392	1.98824e-19	5.68201e-19
B3GALT4	614.032	0.337898	0.0767417	4.40306	1.06736e-05	1.62154e-05
B3GALT5	184.877	-0.428603	0.213892	-2.00383	0.0450887	0.0538254
B3GALT6	1707.53	0.508662	0.0608717	8.3563	6.47155e-17	1.63952e-16
B3GAT1	132.613	-1.26331	0.228813	-5.52113	3.36824e-08	6.01086e-08
B3GAT2	22.5793	-0.561378	0.113431	-4.94906	7.45715e-07	1.22553e-06
B3GAT3	2109.43	0.918311	0.0721842	12.7218	4.47676e-37	2.49477e-36
B3GNT2	2723.41	-0.156515	0.0581813	-2.69013	0.00714239	0.00908357
B3GNT3	376.062	-0.776529	0.204484	-3.7975	0.000146163	0.000212066
B3GNT4	25.723	1.86663	0.169861	10.9891	4.31125e-28	1.82262e-27
B3GNT5	856.626	-0.774968	0.149381	-5.18788	2.12706e-07	3.65746e-07
B3GNT6	1.59588	1.09799	0.445888	2.46249	NA	NA
B3GNT7	496.413	0.748629	0.147842	5.06371	NA	NA
B3GNT8	227.696	0.378978	0.104056	3.64206	0.000270466	0.000385123
B3GNTL1	230.342	0.744616	0.08238	9.0388	1.58404e-19	4.53746e-19
B4GALNT1	217.099	1.37606	0.151326	9.09333	9.60512e-20	2.7839e-19
B4GALT1	17637.9	0.511439	0.077249	6.62065	3.57617e-11	7.17576e-11
B4GALT2	3253.44	0.564513	0.0612824	9.21167	3.21076e-20	9.43979e-20
B4GALT3	4291.83	1.15979	0.0610104	19.0097	1.4183e-80	2.34977e-79
B4GALT5	4852.47	-0.218267	0.0716012	-3.04838	0.00230082	0.00306696
B4GALT7	1376.41	0.553933	0.0576554	9.60766	7.4217e-22	2.31527e-21
BAAT	3.362	0.351844	0.2017	1.74439	NA	NA
BBOX1	488.156	-2.17517	0.236007	-9.21657	3.06753e-20	9.04037e-20
BCAT1	1359.96	0.378361	0.124821	3.03123	0.00243556	0.00322114
BCAT2	2187.83	0.824006	0.0786591	10.4757	1.11764e-25	4.2291e-25
BCKDHA	2765.15	0.153447	0.05576	2.75191	0.00592483	0.00760612
BCKDHB	1148.74	-0.667388	0.0660629	-10.1023	5.39568e-24	1.86341e-23
BCMO1	15.0201	0.340333	0.185605	1.83364	0.066707	0.0779626
BDH1	1647.47	0.658804	0.0809489	8.13851	4.00159e-16	9.87113e-16
BHMT2	296.005	-3.19839	0.139042	-23.003	4.34495e-117	1.83687e-115
BHMT	6.02698	-0.917761	0.188988	-4.85618	1.19673e-06	1.93561e-06
BLVRA	3675.43	0.596893	0.0806168	7.40408	1.32062e-13	2.9708e-13
BLVRB	3951.42	0.514804	0.0889539	5.78731	7.15244e-09	1.31665e-08
BPGM	1426.4	0.246844	0.0516804	4.77635	1.78503e-06	2.84583e-06
BPNT1	2679.8	0.754013	0.0521919	14.4469	2.62111e-47	2.08668e-46
BTD	1492.95	-0.603702	0.0703664	-8.57941	9.53586e-18	2.51324e-17
C1GALT1	785.814	-0.0491048	0.103857	-0.472812	0.636347	0.663967
CA12	23793	1.60659	0.1581	10.1619	2.93312e-24	1.03037e-23
CA13	285.645	-0.406759	0.133428	-3.04852	0.00229974	0.00306696
CA14	66.1182	0.539437	0.170473	3.16436	NA	NA
CA1	1.67527	0.19304	0.512322	0.376794	NA	NA
CA2	4215.67	0.94936	0.204735	4.63703	NA	NA
CA3	1147.39	-5.77432	0.239113	-24.149	NA	NA
CA4	129.691	-5.27028	0.309021	-17.0548	3.22024e-65	3.90893e-64
CA5A	0.238763	1.1259	0.517281	2.17657	0.0295124	0.0357532
CA5B	805.537	-0.682637	0.0819323	-8.33172	7.96755e-17	2.01406e-16
CA6	86.2769	-0.243867	0.507904	-0.480143	NA	NA
CA7	3.03792	1.87437	0.35511	5.27828	NA	NA
CA8	949.769	0.16589	0.17149	0.967342	0.333373	0.361375
CA9	391.257	6.04051	0.328872	18.3674	NA	NA
CAD	3943.34	0.349559	0.0614072	5.69247	1.25214e-08	2.28441e-08
CANT1	8984.36	1.17958	0.0749867	15.7305	9.34892e-56	8.95451e-55
CAT	5864.28	-2.0304	0.0684837	-29.6479	3.60678e-193	7.36986e-191
CBR1	2123.81	0.0340294	0.0975655	0.348785	0.727251	0.751145
CBS	1158.16	1.95439	0.167523	11.6664	1.89212e-31	8.92208e-31
CCBL1	289.857	-0.0276675	0.0816049	-0.339042	0.734578	0.757437
CD38	177.405	0.630666	0.191987	3.28495	0.00102001	0.0013864
CDA	103.209	0.189069	0.116115	1.62829	0.103464	0.119217
CDIPT	5893.8	0.158927	0.0487964	3.25694	0.0011262	0.0015223
CDO1	491.751	-3.62375	0.157867	-22.9544	1.33117e-116	5.10006e-115
CDS1	3084.1	0.764038	0.074523	10.2524	1.1548e-24	4.20114e-24
CDS2	2630.89	0.0590603	0.0566696	1.04219	0.297325	0.326631
CEPT1	1970.71	-0.405923	0.0504034	-8.0535	8.04626e-16	1.9769e-15
CERK	2276.37	-0.23545	0.0705155	-3.33898	0.000840861	0.00115313
CES2	2498.21	-0.65353	0.0464691	-14.0637	6.34405e-45	4.62965e-44
CH25H	168.823	-1.15666	0.133434	-8.66839	4.38257e-18	1.17572e-17
CHAT	0.179437	1.842	0.963316	1.91214	NA	NA
CHDH	1632.49	-0.234109	0.104177	-2.24721	0.0246263	0.0300716
CHIA	4.4843	0.592523	0.499968	1.18512	NA	NA
CHIT1	1062.18	-0.152015	0.254504	-0.5973	NA	NA
CHKA	2037.1	-0.0793651	0.0772821	-1.02695	0.304442	0.332661
CHKB	616.296	-0.221353	0.0617338	-3.5856	0.000336307	0.000474468
CHPF2	4038.12	0.775429	0.0527943	14.6877	7.72418e-49	6.44207e-48
CHPF	7374.65	1.36825	0.0752677	18.1785	7.64347e-74	1.1569e-72
CHPT1	4825.88	-0.39703	0.105229	-3.77301	0.00016129	0.000232363
CHST11	481.345	1.27527	0.0939074	13.5801	5.25347e-42	3.53888e-41
CHST12	760.878	0.152146	0.0690625	2.20302	0.0275933	0.0335277
CHST13	24.6505	0.315579	0.127806	2.4692	0.0135415	0.0169235
CHST1	1200.45	1.98014	0.169729	11.6665	NA	NA
CHST2	563.298	-0.568815	0.12589	-4.51837	6.23182e-06	9.63457e-06
CHST3	1790.89	-1.30754	0.116782	-11.1964	4.24531e-29	1.87897e-28
CHST4	41.2323	0.536031	0.268899	1.99343	NA	NA
CHST5	15.0257	-0.130503	0.129064	-1.01115	0.311945	0.339649
CHST6	170.248	2.0817	0.159442	13.0562	5.86068e-39	3.48796e-38
CHST7	163.49	-1.16435	0.0749358	-15.538	1.91939e-54	1.78271e-53
CHSY1	4793.76	-0.144977	0.0701749	-2.06595	0.0388337	0.0467682
CHSY3	290.081	0.497999	0.0976757	5.09849	3.42371e-07	5.78962e-07
CKB	2435.1	0.187946	0.159868	1.17564	0.239739	0.267444
CKMT1B	1581.28	1.50422	0.165248	9.1028	8.80285e-20	2.56349e-19
CKMT2	135.465	-4.30432	0.169742	-25.358	NA	NA
CKM	1911.63	-8.08309	0.329784	-24.5103	NA	NA
CLC	1.76919	-0.338547	0.501614	-0.674914	NA	NA
CLYBL	228.594	-0.837847	0.0827655	-10.1231	4.36167e-24	1.51057e-23
CMAS	2398.72	0.412187	0.0639467	6.44579	1.15002e-10	2.2595e-10
CNDP1	7.86001	1.16211	0.228978	5.07519	NA	NA
COASY	4411.79	0.400105	0.0581913	6.87568	6.16943e-12	1.27335e-11
COL4A3BP	2786.7	-0.995661	0.0634896	-15.6823	1.99944e-55	1.90025e-54
COMTD1	478.221	1.79453	0.115476	15.5402	1.85366e-54	1.7348e-53
COMT	5115.3	0.112112	0.0720677	1.55565	0.119791	0.136745
COQ2	579.952	0.405564	0.0579587	6.99747	2.60618e-12	5.50892e-12
COQ3	413.285	-0.0616395	0.0697465	-0.883765	0.376823	0.406677
COQ6	1061.68	0.0621419	0.0517927	1.19982	0.23021	0.257281
COQ7	1537.32	0.204058	0.060297	3.38422	0.000713806	0.000987728
COX4I1	11270	-0.0852626	0.0721453	-1.18182	0.237278	0.264939
COX4I2	88.5515	-0.901742	0.114942	-7.84518	4.32319e-15	1.0352e-14
COX5A	4128.06	0.381869	0.0571115	6.68638	2.28762e-11	4.62046e-11
COX5B	4486.52	0.417016	0.0694513	6.00444	1.91994e-09	3.59366e-09
COX6A1	6739.91	0.80951	0.0629806	12.8533	8.23876e-38	4.74212e-37
COX6A2	58.7335	-6.48211	0.38834	-16.6918	NA	NA
COX6B1	8611.28	0.543212	0.0639044	8.50039	1.88961e-17	4.92906e-17
COX6B2	53.8604	0.393438	0.226011	1.74079	NA	NA
COX6C	27775	2.62985	0.136743	19.232	1.99611e-82	3.44681e-81
COX7A1	500.852	-2.47483	0.128873	-19.2036	3.45262e-82	5.87904e-81
COX7A2L	5167.76	0.0925828	0.0368006	2.5158	0.0118764	0.0149032
COX7A2	4571.77	0.63291	0.0590435	10.7194	8.25571e-27	3.29691e-26
COX7B2	6.15809	5.83603	0.925587	6.30522	NA	NA
COX7B	4258.69	0.276914	0.0574092	4.82351	1.41052e-06	2.26051e-06
COX7C	8436.41	0.182931	0.054403	3.36251	0.000772374	0.00106516
COX8A	6094.43	0.761743	0.064513	11.8076	3.56608e-32	1.73493e-31
COX8C	0.805409	0.094751	0.346802	0.273213	NA	NA
CPOX	839.106	-0.0495622	0.0532673	-0.930443	0.352142	0.381047
CPS1	307.429	-1.275	0.164324	-7.75902	8.55875e-15	2.01789e-14
CPT1A	5957.33	0.0441212	0.0888963	0.496322	0.619667	0.647666
CPT1B	895.122	-0.275564	0.0989768	-2.78413	NA	NA
CPT1C	189.029	0.366847	0.110863	3.30901	0.000936269	0.0012811
CPT2	2015.49	0.124749	0.045075	2.76759	0.00564719	0.00727253
CRAT	6299.51	0.887783	0.133351	6.65751	2.78507e-11	5.59754e-11
CRLS1	2399.4	-0.175018	0.0505641	-3.4613	0.000537569	0.000747233
CROT	1780.62	0.168019	0.106785	1.57343	0.115619	0.132476
CSAD	1470.14	-0.23473	0.111523	-2.10476	0.0353119	0.0426106
CSGALNACT1	872.771	-0.907889	0.0968265	-9.37644	6.82352e-21	2.04539e-20
CSGALNACT2	1935.49	0.0675637	0.058655	1.15188	0.249369	0.277933
CS	11243.1	-0.489319	0.047202	-10.3665	3.5223e-25	1.31257e-24
CTH	192.357	-0.455359	0.0890935	-5.11103	3.2041e-07	5.42572e-07
CTPS2	2749.05	0.734113	0.0717856	10.2265	1.50934e-24	5.41067e-24
CTPS	1989.29	1.23887	0.0857925	14.4403	2.88596e-47	2.2827e-46
CYB5D1	1902.18	-0.11621	0.0700562	-1.65881	0.0971538	0.112263
CYBRD1	19472.9	-1.19991	0.126098	-9.51563	1.80615e-21	5.56368e-21
CYC1	6534.58	0.820801	0.0726465	11.2986	1.33382e-29	6.07903e-29
CYP11A1	57.3468	-1.6884	0.147213	-11.469	1.88724e-30	8.79755e-30
CYP11B1	0.145818	1.06951	0.528763	2.02266	0.0431079	0.0515613
CYP11B2	0.0319967	-0.4794	1.0185	-0.470691	0.637861	0.664981
CYP17A1	3.02095	0.794917	0.234883	3.38431	NA	NA
CYP19A1	27.2208	-0.414609	0.178699	-2.32015	0.020333	0.0250284
CYP1A1	40.5581	-3.72629	0.318952	-11.6829	NA	NA
CYP1A2	0.875672	-2.96174	0.34447	-8.59795	8.11528e-18	2.14888e-17
CYP1B1	5736.62	0.350781	0.147607	2.37646	0.0174798	0.0216248
CYP21A2	549.062	0.631329	0.165501	3.81465	0.000136379	0.000198105
CYP24A1	186.666	0.516964	0.319907	1.61598	NA	NA
CYP27A1	3111.15	0.163751	0.102744	1.59377	0.110987	0.127645
CYP2A13	14.2856	4.1824	0.510566	8.19169	NA	NA
CYP2A6	3451.24	3.57527	0.394458	9.06375	NA	NA
CYP2C18	5.28686	-0.679906	0.33091	-2.05466	0.0399123	0.047926
CYP2C19	0.453027	-2.08773	0.446533	-4.67544	2.9333e-06	4.61647e-06
CYP2C8	48.8092	1.03002	0.220099	4.67979	NA	NA
CYP2C9	2.21213	-0.266798	0.29772	-0.89614	NA	NA
CYP2D6	33.9166	0.296659	0.157148	1.88777	0.0590575	0.0694861
CYP2E1	80.2529	-0.0432176	0.147063	-0.293871	0.768857	0.788143
CYP2F1	11.1678	3.8561	0.464994	8.2928	NA	NA
CYP39A1	233.079	-1.26543	0.182562	-6.93151	4.16381e-12	8.66695e-12
CYP3A43	1.66485	-0.819181	0.24626	-3.32648	NA	NA
CYP3A4	3.37211	-2.8374	0.221909	-12.7863	1.95475e-37	1.1095e-36
CYP3A5	34.9289	-1.16359	0.167	-6.9676	3.22404e-12	6.76828e-12
CYP3A7	2.18043	-1.95948	0.216484	-9.05139	1.41154e-19	4.05281e-19
CYP46A1	50.3745	-1.45306	0.111078	-13.0814	4.20541e-39	2.52737e-38
CYP4A11	17.4617	-1.02198	0.242178	-4.21996	NA	NA
CYP4F12	79.9919	-0.803038	0.222927	-3.60224	0.000315486	0.000446635
CYP4F2	13.0401	2.03734	0.390831	5.21285	NA	NA
CYP4F3	45.0036	1.05687	0.272821	3.87385	NA	NA
CYP4F8	628.514	1.15938	0.356932	3.24818	NA	NA
CYP51A1	5047.47	0.552526	0.0654408	8.44315	3.08906e-17	7.97303e-17
CYP7A1	2.88968	-1.83132	0.152597	-12.001	3.50874e-33	1.74158e-32
DAD1	7321.12	0.294801	0.044886	6.56776	5.10773e-11	1.01492e-10
DAO	0.515466	0.206863	0.270132	0.765788	0.443803	0.472311
DBH	12.3992	-0.124629	0.152295	-0.818339	NA	NA
DBT	2086.55	-0.388587	0.053901	-7.20926	5.62547e-13	1.22938e-12
DCI	2877.82	0.874846	0.0803561	10.8871	1.32774e-27	5.49934e-27
DCK	1738.62	0.520857	0.0648914	8.0266	1.00211e-15	2.43284e-15
DCTD	4051.78	-0.0970284	0.0418907	-2.31623	0.0205457	0.0252014
DCT	12.6544	-2.96179	0.304789	-9.71752	2.53898e-22	8.14866e-22
DCXR	4094.3	0.715072	0.0943162	7.58164	3.41213e-14	7.80462e-14
DDC	70.1831	1.66071	0.371668	4.46827	NA	NA
DDOST	13434.8	0.419945	0.0451164	9.30804	1.30208e-20	3.85591e-20
DDO	166.402	-0.531638	0.116825	-4.55071	5.34663e-06	8.29743e-06
DGAT1	2707.12	-0.237669	0.0719373	-3.30384	0.000953701	0.0013035
DGAT2	4087.69	-3.30783	0.149725	-22.0927	3.71578e-108	1.13889e-106
DGKA	1260.99	0.114106	0.0803823	1.41954	0.15574	0.176304
DGKB	9.09436	-1.54512	0.181915	-8.49362	NA	NA
DGKD	2762.38	0.299982	0.0808725	3.70932	0.000207819	0.000297647
DGKE	747.532	-0.00309478	0.0960016	-0.0322368	0.974283	0.975875
DGKG	57.4683	-0.680526	0.118246	-5.75519	8.65432e-09	1.59073e-08
DGKH	158.345	-0.304402	0.114742	-2.65293	0.00797959	0.010096
DGKI	42.6559	-1.1224	0.141929	-7.90819	2.61166e-15	6.30293e-15
DGKQ	1094.66	0.657722	0.0652166	10.0852	6.42449e-24	2.21248e-23
DGKZ	2414.59	0.484645	0.073725	6.57368	4.90865e-11	9.80131e-11
DGUOK	2179.3	0.449458	0.0517277	8.68892	3.65893e-18	9.85901e-18
DHCR24	41273.2	0.83984	0.0947014	8.8683	7.42722e-19	2.06013e-18
DHCR7	5065.12	1.10897	0.10367	10.6971	1.05019e-26	4.15334e-26
DHFR	1079.39	0.205442	0.0760467	2.70152	0.00690238	0.00878746
DHODH	373.457	-0.185821	0.0630109	-2.94903	0.00318775	0.00417095
DLAT	2551.46	-0.210977	0.0574819	-3.67032	0.000242251	0.000345588
DLD	4854.96	-0.375952	0.0493209	-7.62257	2.48671e-14	5.71991e-14
DLST	5330.13	-0.563704	0.037218	-15.146	8.05506e-52	6.95458e-51
DMGDH	96.2627	-3.11668	0.126921	-24.5561	3.72206e-133	1.8253e-131
DNMT1	5564.02	0.95545	0.0656697	14.5493	5.89905e-48	4.82149e-47
DNMT3A	1834.13	0.884012	0.0633059	13.9641	2.5799e-44	1.83893e-43
DNMT3B	455.457	1.55316	0.112704	13.7809	3.31914e-43	2.31209e-42
DNMT3L	0.505099	1.52566	0.553092	2.75842	NA	NA
DOLPP1	1251.26	0.639166	0.0472114	13.5384	9.28193e-42	6.21838e-41
DOT1L	1684.45	0.475614	0.0623927	7.62292	2.48004e-14	5.71529e-14
DPAGT1	2726.48	0.366742	0.0503443	7.28467	3.2246e-13	7.12316e-13
DPM1	1828.53	0.377387	0.0536862	7.0295	2.07272e-12	4.4194e-12
DPM2	2694.14	0.972062	0.0575974	16.8768	6.66203e-64	7.77872e-63
DPM3	1093.72	0.919965	0.0902171	10.1972	2.03997e-24	7.27034e-24
DPYD	1379.44	-1.32738	0.094953	-13.9793	2.08399e-44	1.49413e-43
DPYSL2	5633.1	-1.44081	0.0803655	-17.9282	7.09805e-72	9.66912e-71
DPYSL3	9957.4	-0.529324	0.0988311	-5.35584	8.51595e-08	1.49793e-07
DPYS	6.86513	-1.7984	0.197961	-9.08462	1.04064e-19	3.00903e-19
DTYMK	1365.1	1.08036	0.0634571	17.0251	5.35364e-65	6.37239e-64
DUOX1	455.572	-0.171675	0.165135	-1.0396	0.298525	0.327656
DUOX2	46.2229	-0.787677	0.173835	-4.53118	5.86553e-06	9.07972e-06
DUT	2670.58	0.225109	0.0527512	4.26737	1.97789e-05	2.97169e-05
EBP	2202.38	1.0838	0.0727342	14.9009	3.25188e-50	2.74952e-49
ECH1	7527.44	-0.325031	0.0642792	-5.05655	4.26908e-07	7.13064e-07
ECHDC2	2019.04	-0.650068	0.0855075	-7.60247	2.9053e-14	6.67023e-14
ECHS1	7356.21	-0.413089	0.0566803	-7.28805	3.14466e-13	6.95912e-13
EHHADH	729.265	-1.1154	0.0864827	-12.8974	4.65428e-38	2.70433e-37
ELOVL1	5106.89	0.251005	0.0482047	5.20705	1.91862e-07	3.31299e-07
ELOVL2	2358.41	1.57102	0.212248	7.4018	1.34355e-13	3.01683e-13
ELOVL3	53.3062	-1.82516	0.174028	-10.4877	9.83814e-26	3.73423e-25
ELOVL4	171.929	0.406453	0.147816	2.74972	NA	NA
ELOVL5	21280.4	-0.13217	0.107858	-1.22541	0.220421	0.246566
ELOVL6	1038.08	-0.316271	0.108816	-2.90648	NA	NA
ELOVL7	645.362	-0.900461	0.122683	-7.33974	2.14001e-13	4.76163e-13
ENGASE	1107.19	0.0264854	0.0816159	0.324513	0.74555	0.767279
ENO1	50259.1	0.277473	0.0791113	3.50737	0.000452552	0.000632644
ENO2	2619.88	1.44046	0.123517	11.662	1.99324e-31	9.36286e-31
ENO3	657.882	-4.93244	0.158511	-31.1174	NA	NA
ENPP1	5206.79	0.583237	0.118505	4.92161	8.58354e-07	1.40272e-06
ENPP2	2700.87	-2.73097	0.130096	-20.992	7.76495e-98	2.1636e-96
ENPP3	221.349	-0.44545	0.220541	-2.01981	NA	NA
ENTPD1	3485.57	-0.052154	0.0550392	-0.947579	0.343344	0.371855
ENTPD2	836.046	0.309989	0.12527	2.47456	0.01334	0.0166886
ENTPD3	342.446	0.161661	0.158783	1.01813	0.308618	0.336924
ENTPD4	1292.34	0.193176	0.0692538	2.7894	0.00528063	0.00680763
ENTPD5	1048.23	0.00958448	0.129548	0.0739841	NA	NA
ENTPD6	5029.84	0.556666	0.0574269	9.69347	3.21412e-22	1.02617e-21
EPX	3.96402	-0.277016	0.139866	-1.98059	0.0476378	0.0567029
ESD	4314.54	-0.730548	0.0477435	-15.3015	7.46962e-53	6.6845e-52
ETFA	3558.89	-0.42527	0.0725332	-5.86311	4.54287e-09	8.41322e-09
ETFB	2432.94	-0.604771	0.101535	-5.95627	2.58065e-09	4.80833e-09
ETFDH	1233.8	-0.91831	0.0556967	-16.4877	4.49853e-61	4.83789e-60
ETNK1	4374.08	0.248524	0.0712706	3.48704	0.000488393	0.000681194
ETNK2	3082.9	1.37768	0.122598	11.2373	2.67387e-29	1.20079e-28
EXT1	2972.46	-0.0718147	0.0628403	-1.14281	0.253116	0.281342
EXT2	5292.43	-0.118914	0.0514777	-2.31	0.020888	0.0255831
EXTL1	328.403	0.410345	0.202536	2.02604	0.0427606	0.0511958
EXTL2	853.962	-0.610285	0.0592471	-10.3007	6.99694e-25	2.57605e-24
EXTL3	2567.33	-0.349094	0.0647034	-5.3953	6.84111e-08	1.21202e-07
FADS1	2041.12	0.0632585	0.127719	0.495294	0.620392	0.647871
FADS2	9874.72	1.55481	0.167577	9.27816	1.72424e-20	5.09378e-20
FADS3	1043.57	-1.5158	0.0841815	-18.0064	1.73711e-72	2.42011e-71
FADS6	13.1413	3.54928	0.394665	8.99315	NA	NA
FAH	3327.34	-0.698374	0.0886989	-7.87354	3.44754e-15	8.2876e-15
FASN	56424.8	-0.102731	0.130269	-0.788608	0.430341	0.45958
FBP1	4478.77	1.05241	0.120014	8.76907	1.80152e-18	4.94107e-18
FBP2	31.8934	-6.53066	0.307492	-21.2384	NA	NA
FDFT1	7577.43	-0.272618	0.0672607	-4.05316	5.05301e-05	7.47284e-05
FDPS	6351.37	0.682666	0.0621339	10.987	4.41253e-28	1.84633e-27
FECH	1974.53	0.0150563	0.0552379	0.272573	0.785182	0.802194
FH	5133.68	0.52711	0.0532772	9.89373	4.43181e-23	1.47247e-22
FLAD1	3404.9	1.18464	0.0604478	19.5978	1.61418e-85	2.99846e-84
FOLR1	631.76	-0.996235	0.259838	-3.83407	0.000126041	0.000183306
FOLR3	3.70549	0.511446	0.315248	1.62236	NA	NA
FPGS	2608.71	0.295898	0.057186	5.17431	2.28753e-07	3.9224e-07
FPGT	1269.62	0.0767352	0.0571518	1.34265	0.179384	0.202323
FTCD	16.4053	1.70396	0.242571	7.02458	NA	NA
FTH1	108648	0.115455	0.0581693	1.98481	0.0471658	0.0561956
FTMT	3.0521	-1.0247	0.496236	-2.06494	0.038929	0.0468371
FUCA1	3264.21	0.0672624	0.0674562	0.997127	0.318703	0.346699
FUCA2	3738.91	0.293968	0.0595803	4.93397	8.05738e-07	1.31887e-06
FUK	1062.96	0.193633	0.0649507	2.98122	0.00287101	0.00377262
FUT1	429.314	-0.174685	0.0917322	-1.9043	0.0568716	0.0671233
FUT3	325.794	1.73311	0.225687	7.67927	1.59998e-14	3.70809e-14
FUT8	3586.53	0.913188	0.0916462	9.96428	2.18452e-23	7.37801e-23
FUT9	158.134	-0.165616	0.226416	-0.731466	0.464495	0.492621
G6PC2	2.63427	-0.992903	0.27488	-3.61213	0.000303696	0.00043044
G6PC3	4414.78	0.685572	0.0697312	9.83164	8.22684e-23	2.70405e-22
G6PC	0.64273	0.0224978	0.536582	0.0419281	NA	NA
G6PD	4005.33	0.560092	0.0856643	6.53822	6.2255e-11	1.23303e-10
GAA	8473.3	0.639249	0.0673187	9.49586	2.18393e-21	6.64392e-21
GAD1	127.558	3.60929	0.265361	13.6014	NA	NA
GAD2	0.361906	1.54759	0.566035	2.73409	NA	NA
GAL3ST1	17.8511	-1.10778	0.179236	-6.18059	6.38638e-10	1.21203e-09
GALC	2206.08	-0.180322	0.0673461	-2.67754	0.00741639	0.00942227
GALE	1938.86	1.57298	0.0816927	19.2549	1.28506e-82	2.25069e-81
GALK1	853.645	0.85047	0.0834354	10.1932	2.12749e-24	7.5603e-24
GALK2	927.318	-0.0614463	0.0540185	-1.1375	0.255327	0.28303
GALNS	1262.53	0.611614	0.0712903	8.57921	9.55276e-18	2.51324e-17
GALNT10	5264.77	0.41665	0.095081	4.38205	1.17566e-05	1.78166e-05
GALNT11	2901.39	-0.298439	0.0483283	-6.17524	6.60636e-10	1.25184e-09
GALNT12	253.254	-0.866137	0.148788	-5.82128	5.83994e-09	1.07991e-08
GALNT13	146.478	-0.121229	0.210943	-0.574702	0.565493	0.592559
GALNT14	454.979	1.10134	0.169235	6.50778	7.62679e-11	1.50329e-10
GALNT1	7794.99	0.228044	0.0611968	3.7264	0.000194235	0.000278517
GALNT2	6218.25	0.463426	0.0614837	7.53737	4.7954e-14	1.09278e-13
GALNT3	2542.87	-0.0677942	0.145618	-0.465562	0.641529	0.668237
GALNT4	1250.37	0.129263	0.0820997	1.57446	0.11538	0.132325
GALNT5	687.942	1.66572	0.184899	9.0088	2.0832e-19	5.93955e-19
GALNT6	10026.2	1.39059	0.132352	10.5068	8.03584e-26	3.05961e-25
GALNT7	6818.26	1.13518	0.111758	10.1575	3.06892e-24	1.075e-23
GALNT8	4.00346	-0.551427	0.221644	-2.48789	NA	NA
GALNT9	3.72068	0.716422	0.284296	2.51999	NA	NA
GALNTL2	1037.71	-3.22336	0.141279	-22.8156	3.2082e-115	1.15684e-113
GALT	677.235	-0.647636	0.0729547	-8.87723	6.85489e-19	1.90569e-18
GAMT	1585.19	0.576238	0.127977	4.50267	NA	NA
GANC	767.538	-0.621922	0.0565308	-11.0015	3.7598e-28	1.60053e-27
GAPDHS	4.3493	0.11013	0.147393	0.747188	0.45495	0.483335
GAPDH	144206	0.937174	0.081798	11.4572	2.16447e-30	1.00517e-29
GART	4342.65	0.357325	0.0554905	6.43939	1.19953e-10	2.34923e-10
GATM	1682.91	-0.373325	0.120957	-3.08643	0.00202573	0.00271425
GBA3	7.95196	-0.200642	0.287331	-0.698296	0.484992	0.513916
GBA	5089.55	0.845132	0.0583625	14.4807	1.60356e-47	1.28495e-46
GBE1	1795.14	-1.55629	0.0730107	-21.3159	8.09025e-101	2.30666e-99
GBGT1	325.76	-0.0962871	0.0898825	-1.07126	0.284055	0.313457
GCAT	851.713	1.02598	0.0906507	11.318	1.06929e-29	4.89158e-29
GCDH	1329.3	0.145159	0.0645361	2.24927	0.0244956	0.0299417
GCH1	935.529	0.722897	0.0807059	8.95718	3.33084e-19	9.40924e-19
GCK	12.0494	-1.08644	0.15786	-6.88227	5.89065e-12	1.21786e-11
GCLC	2428.86	-0.462971	0.069449	-6.66634	2.62261e-11	5.27967e-11
GCLM	1077.9	-0.407487	0.0731459	-5.57087	2.53469e-08	4.56318e-08
GCNT1	1918.86	0.224723	0.122502	1.83445	0.0665869	0.0778964
GCNT2	1349.78	-0.0789081	0.134697	-0.585819	0.557997	0.585205
GCNT3	71.1262	2.98218	0.277312	10.7539	NA	NA
GCNT4	120.804	-1.30187	0.153429	-8.48518	2.15379e-17	5.60626e-17
GCSH	62.4067	-0.304245	0.116037	-2.62196	0.0087426	0.0110499
GDA	12.2708	-2.70622	0.309691	-8.73843	NA	NA
GFPT1	9784.73	0.318969	0.0724214	4.40435	1.06103e-05	1.61392e-05
GFPT2	1157.82	-0.530413	0.106537	-4.97868	6.40184e-07	1.05635e-06
GGH	1770.09	1.49255	0.127696	11.6883	1.46283e-31	6.95126e-31
GGPS1	4066.49	0.708669	0.0526097	13.4703	2.33857e-41	1.54144e-40
GGT1	1488.08	0.68941	0.161084	4.27982	1.87042e-05	2.82059e-05
GK2	0.036642	-0.344275	1.06285	-0.323917	0.746001	0.767279
GK3P	60.8093	0.917023	0.089728	10.22	1.6128e-24	5.7647e-24
GK	479.649	1.15647	0.0819704	14.1083	3.37388e-45	2.52218e-44
GLA	2596.13	0.595696	0.112656	5.28776	1.23821e-07	2.16555e-07
GLB1	4180.94	0.583617	0.0474782	12.2923	9.95851e-35	5.21758e-34
GLCE	3306.65	0.166162	0.0900731	1.84475	0.065074	0.0763452
GLDC	386.239	2.59544	0.256915	10.1023	NA	NA
GLO1	10018.1	0.641412	0.0579797	11.0627	1.90295e-28	8.24388e-28
GLRX2	453.453	0.866176	0.0642653	13.4781	2.10384e-41	1.39422e-40
GLRX	1611.99	0.319687	0.0931749	3.43104	0.000601265	0.000833881
GLS2	215.471	0.254765	0.132653	1.92053	0.0547908	0.0648392
GLS	3821.91	-0.279793	0.0887471	-3.1527	0.00161768	0.00217704
GLUD1	11475.3	-0.236787	0.0583135	-4.06057	4.8952e-05	7.24821e-05
GLUD2	1276.69	-0.316599	0.0755204	-4.19224	2.76219e-05	4.12478e-05
GLUL	69536.1	0.0257837	0.0914735	0.281871	0.778043	0.795563
GMDS	1236.01	0.773659	0.0850074	9.10108	8.9438e-20	2.59837e-19
GMPPA	2253.03	0.795384	0.0522215	15.231	2.20316e-52	1.92934e-51
GMPPB	1128.5	0.717271	0.0584001	12.282	1.13138e-34	5.87745e-34
GMPR2	3505.73	0.0153859	0.0467042	0.329434	0.741828	0.76427
GMPR	601.92	-0.0751693	0.123455	-0.60888	NA	NA
GMPS	4343.13	0.698271	0.0663948	10.517	7.2171e-26	2.76505e-25
GNE	1912.38	-0.871908	0.0824397	-10.5763	3.83764e-26	1.48421e-25
GNMT	145.837	0.745588	0.192717	3.86883	NA	NA
GNPAT	4133.92	0.378136	0.0466839	8.09992	5.49969e-16	1.35394e-15
GNPDA1	2876.95	0.385429	0.0425603	9.05606	1.35246e-19	3.8923e-19
GNPDA2	1043.73	-0.425976	0.0625308	-6.81225	9.60827e-12	1.96657e-11
GNPNAT1	3855.12	0.728251	0.0655466	11.1104	1.11622e-28	4.87006e-28
GNS	15284.4	-0.539132	0.0598804	-9.00349	2.18662e-19	6.21994e-19
GOT1	2541.09	0.231257	0.0592596	3.90245	NA	NA
GOT2	6941.4	0.532892	0.0663814	8.02773	9.9292e-16	2.41532e-15
GPAA1	7552.82	0.738494	0.0670116	11.0204	3.04755e-28	1.30184e-27
GPAM	4422.32	-4.39388	0.108014	-40.6788	0	0
GPD1	4522.92	-5.12301	0.223137	-22.9591	1.19547e-116	4.7279e-115
GPD2	5228.56	0.351006	0.0784664	4.47334	7.70085e-06	1.18015e-05
GPI	17579.2	0.440489	0.0675067	6.52511	6.79516e-11	1.34369e-10
GPT2	2720.78	-0.703369	0.113381	-6.20356	5.5199e-10	1.05411e-09
GPT	295.189	-0.971369	0.185673	-5.2316	1.6805e-07	2.91413e-07
GPX1	8851.63	-0.0054852	0.0681573	-0.0804785	0.935857	0.942778
GPX2	245.991	-0.593456	0.247185	-2.40086	NA	NA
GPX3	8480.02	-3.65882	0.140206	-26.0961	4.04216e-150	2.60826e-148
GPX4	10389	-0.279583	0.0724733	-3.85774	0.000114438	0.000166628
GPX5	0.451407	1.83712	1.11201	1.65207	NA	NA
GPX6	0.177272	1.08085	1.16099	0.930974	NA	NA
GPX7	750.895	0.315192	0.103015	3.05967	0.0022158	0.00296569
GPX8	2531.51	0.43305	0.0859799	5.03665	4.73757e-07	7.88095e-07
GRHPR	4053.23	0.0272381	0.0447344	0.608884	0.542601	0.570522
GSR	2512.23	0.732514	0.0953734	7.68048	1.58494e-14	3.68019e-14
GSS	3316.65	0.534877	0.0601582	8.89118	6.04648e-19	1.69246e-18
GSTM1	2413.66	-0.319666	0.305744	-1.04553	0.295777	0.325293
GSTZ1	1296.64	0.244037	0.0798175	3.05744	0.00223238	0.00298462
GUCY1A2	141.932	-0.0213073	0.150356	-0.141712	0.887307	0.89904
GUCY1A3	3577.22	-0.978987	0.111842	-8.75328	2.07247e-18	5.64633e-18
GUCY1B2	34.719	2.95716	0.238687	12.3893	2.98656e-35	1.58507e-34
GUCY1B3	934.869	-0.235441	0.0816052	-2.88512	0.00391259	0.00509218
GUCY2C	7.21691	-0.400932	0.128119	-3.12936	0.00175185	0.00235501
GUCY2D	17.4176	0.441028	0.162091	2.72087	0.00651109	0.00833256
GUCY2F	0.186814	1.27069	0.511221	2.4856	0.0129333	0.0161963
GUK1	8246.36	0.898367	0.0729752	12.3106	7.94473e-35	4.18036e-34
GUSB	6594.06	0.298901	0.079064	3.7805	NA	NA
GYG1	3116.8	-0.0410688	0.0493755	-0.831765	NA	NA
GYG2	2101.18	-4.08023	0.130358	-31.3002	4.63904e-215	2.84373e-212
GYS1	3470.09	-0.336211	0.0489498	-6.86847	NA	NA
GYS2	18.3856	-5.18975	0.264595	-19.6139	1.17659e-85	2.2539e-84
H6PD	6214.09	-0.868874	0.0609206	-14.2624	3.75358e-46	2.89427e-45
HAAO	298.143	-0.957695	0.139156	-6.88219	NA	NA
HADHA	13167.6	-0.661262	0.0353836	-18.6884	6.15429e-78	9.79891e-77
HADHB	7532.33	-0.427962	0.0384318	-11.1356	8.4162e-29	3.68509e-28
HAGHL	532.363	3.91236	0.139294	28.0871	1.40693e-173	1.56809e-171
HAGH	1987.62	0.709397	0.0747052	9.49595	2.18223e-21	6.64392e-21
HAL	20.4507	1.36161	0.217424	6.26246	NA	NA
HAO1	8.17798	3.18039	0.592036	5.37196	NA	NA
HAO2	51.3185	1.56686	0.376421	4.16253	NA	NA
HAS1	70.7601	-2.34278	0.222886	-10.5111	7.67957e-26	2.93307e-25
HAS2	290.153	-0.917776	0.145879	-6.29133	3.14753e-10	6.07697e-10
HAS3	611.572	-3.03596	0.15941	-19.045	7.23231e-81	1.21463e-79
HCCS	1308.06	0.26977	0.0521729	5.1707	2.33215e-07	3.99137e-07
HCST	381.467	0.218425	0.120721	1.80935	0.0703974	0.0821191
HDC	574.881	2.05475	0.265997	7.72471	NA	NA
HEXA	5584.68	0.0212583	0.047656	0.446078	0.655541	0.679943
HEXB	6598.62	-0.0441715	0.0454936	-0.970939	0.331579	0.359748
HGD	489.509	1.02058	0.218373	4.67359	2.95978e-06	4.65216e-06
HIBADH	3275.08	-0.646805	0.058868	-10.9874	4.39492e-28	1.84526e-27
HIBCH	1410.19	-0.594065	0.0537115	-11.0603	1.95429e-28	8.43647e-28
HK1	11522.9	0.508758	0.0494908	10.2798	8.68706e-25	3.1792e-24
HK2	6577.08	-0.0549331	0.0926335	-0.593015	0.553171	0.58064
HK3	227.361	0.569526	0.155178	3.67014	0.000242419	0.000345588
HKDC1	9.73658	0.784625	0.236013	3.3245	NA	NA
HLCS	2431.07	0.231051	0.054172	4.26513	1.99784e-05	2.99798e-05
HMBS	1063.76	0.588516	0.0602133	9.77385	1.45808e-22	4.74167e-22
HMGCLL1	110.603	-0.970923	0.208469	-4.6574	3.20232e-06	5.01411e-06
HMGCL	2289.44	0.0485357	0.0568143	0.854286	0.392947	0.422961
HMGCR	3449.35	0.214418	0.0638693	3.35713	0.000787561	0.00108489
HMGCS1	4521.35	0.32019	0.0753994	4.24658	2.17058e-05	3.25321e-05
HMGCS2	3675.77	-0.998199	0.308234	-3.23845	0.00120182	0.00162272
HMOX1	2908.49	-0.00110744	0.109905	-0.0100763	NA	NA
HMOX2	2886.98	0.735131	0.0488673	15.0434	3.81438e-51	3.27023e-50
HNMT	2548.44	-1.01564	0.0724139	-14.0256	1.08751e-44	7.8429e-44
HPD	70.6835	-1.74361	0.332402	-5.24547	NA	NA
HPGDS	158.006	-1.04864	0.116767	-8.98064	2.69203e-19	7.63987e-19
HPRT1	2089.87	0.995888	0.0644717	15.4469	7.91693e-54	7.29786e-53
HS2ST1	2696.8	-0.112507	0.0571897	-1.96726	0.0491532	0.0584499
HS3ST1	251.135	-0.42444	0.0903598	-4.69722	2.63726e-06	4.1666e-06
HS3ST2	132.4	-0.462143	0.152765	-3.02518	NA	NA
HS3ST3A1	89.4562	1.62184	0.122507	13.2388	5.24033e-40	3.32883e-39
HS3ST3B1	31.7062	0.407305	0.133934	3.04109	0.00235721	0.00312764
HS3ST4	58.2429	-2.8401	0.319636	-8.88542	6.36803e-19	1.77437e-18
HS3ST5	22.0317	1.54181	0.343832	4.48418	NA	NA
HS3ST6	20.9006	2.21473	0.341379	6.48759	NA	NA
HS6ST1	4534.84	0.620437	0.0626132	9.90904	3.80289e-23	1.26694e-22
HS6ST2	384.098	0.0663393	0.192611	0.34442	0.73053	0.753897
HS6ST3	694.502	2.76585	0.220429	12.5476	4.09815e-36	2.21336e-35
HSD11B1	233.593	-2.76925	0.152911	-18.1102	2.64644e-73	3.89946e-72
HSD11B2	698.834	1.0974	0.119922	9.1509	5.6459e-20	1.652e-19
HSD17B12	4294.67	-0.431427	0.0666806	-6.47005	9.79708e-11	1.92796e-10
HSD17B1	419.348	0.761398	0.16398	4.64325	NA	NA
HSD17B2	203.442	-1.1856	0.255645	-4.63766	3.52377e-06	5.50337e-06
HSD17B3	8.21945	-0.389393	0.205228	-1.89737	0.0577792	0.0680474
HSD17B4	6976.19	-0.248753	0.0672151	-3.70086	0.000214871	0.000307388
HSD17B7	1029.26	1.17322	0.0726258	16.1543	1.05854e-58	1.09057e-57
HSD17B8	704.182	0.00915708	0.0904288	0.101263	0.919342	0.928429
HSD3B1	3.87668	-1.13219	0.425391	-2.66153	NA	NA
HSD3B2	128.047	-1.86986	0.394848	-4.73565	NA	NA
HSD3B7	2319.61	0.515037	0.0737627	6.98235	2.90283e-12	6.1044e-12
IDH1	7125.62	-0.444653	0.0827628	-5.37262	7.75995e-08	1.37085e-07
IDH2	10949.7	1.16867	0.0868428	13.4573	2.78815e-41	1.82795e-40
IDH3A	2682.88	-0.134307	0.0579715	-2.31677	0.0205164	0.0252014
IDH3B	3636.56	0.0465102	0.0466898	0.996153	0.319176	0.346905
IDH3G	2641.46	0.274832	0.0520551	5.27963	1.29442e-07	2.26063e-07
IDI1	3702.54	-0.11135	0.0811323	-1.37245	NA	NA
IDI2	201.018	-0.623866	0.0781648	-7.98141	NA	NA
IDS	9006.31	-0.383727	0.0614325	-6.24632	4.20223e-10	8.06249e-10
IDUA	676.361	0.576394	0.0950689	6.0629	1.33687e-09	2.51381e-09
IMPA1	928.815	0.0411045	0.0692905	0.59322	0.553034	0.58064
IMPA2	1410.96	0.392315	0.122267	3.20869	0.00133341	0.00179842
IMPDH1	4350.86	0.801648	0.0675599	11.8657	1.78347e-32	8.71128e-32
IMPDH2	10440.9	-0.186963	0.066172	-2.82542	0.00472193	0.00611308
INMT	346.971	-2.55859	0.139125	-18.3906	1.56316e-75	2.42587e-74
INPP1	636.584	-1.14723	0.0724358	-15.8379	1.70497e-56	1.67224e-55
INPP4A	1633.21	-0.137187	0.0477251	-2.87452	0.00404647	0.00525526
INPP4B	1769.54	0.0528321	0.132939	0.397416	0.691061	0.715575
INPP5A	1396.06	-0.496212	0.0487813	-10.1722	2.63985e-24	9.32696e-24
INPP5B	1213.64	-0.540266	0.054373	-9.93628	2.89423e-23	9.69487e-23
INPP5D	1486.84	-0.520074	0.0990334	-5.2515	1.50867e-07	2.62359e-07
INPP5E	715.588	-0.00356693	0.0573614	-0.0621834	0.950417	0.953528
INPPL1	6203.21	0.496263	0.0572921	8.66197	4.63669e-18	1.24118e-17
IPMK	171.692	-0.38865	0.118838	-3.27041	0.00107392	0.00145484
IREB2	3552.22	-0.387387	0.0607943	-6.3721	1.86463e-10	3.62862e-10
ISYNA1	3471.22	0.932628	0.0998928	9.33629	9.97659e-21	2.97599e-20
ITPA	2086.42	0.79612	0.0634121	12.5547	3.7458e-36	2.03201e-35
ITPKA	63.4028	3.68279	0.186781	19.7172	1.53619e-86	3.0875e-85
ITPKB	3465.38	-0.355194	0.0734241	-4.83757	1.31438e-06	2.11751e-06
ITPKC	2680.38	-0.329287	0.0637942	-5.1617	2.44717e-07	4.17278e-07
IVD	5134.87	-0.0647137	0.0758652	-0.853009	0.393654	0.423351
KHK	393.018	0.278111	0.0936559	2.96949	0.00298291	0.00391547
KMO	642.824	1.67411	0.164866	10.1544	3.16851e-24	1.10672e-23
KYNU	1000.81	0.480594	0.179615	2.67568	0.00745773	0.00946499
LALBA	2378.38	0.024533	0.831042	0.0295207	NA	NA
LCAT	164.176	-1.01254	0.100816	-10.0435	9.81395e-24	3.3515e-23
LCT	36.4881	1.31918	0.296187	4.45388	NA	NA
LDHAL6A	3.36439	-0.73962	0.182674	-4.04886	5.14684e-05	7.59329e-05
LDHAL6B	3.34953	-0.920582	0.129693	-7.09817	1.26423e-12	2.71444e-12
LDHA	36593	0.455248	0.0651438	6.98835	2.78139e-12	5.86917e-12
LDHB	12102.2	-0.981202	0.136557	-7.18527	6.70749e-13	1.46323e-12
LDHC	38.7748	1.07452	0.239515	4.48624	7.249e-06	1.11369e-05
LDHD	426.657	-1.6487	0.140655	-11.7216	9.87625e-32	4.7114e-31
LGALS13	0.00812824	-0.000303203	1.18497	-0.000255874	0.999796	0.999796
LIPC	19.3672	-1.13716	0.146224	-7.7768	7.43828e-15	1.76389e-14
LIPF	13.4333	3.09817	0.585738	5.28935	NA	NA
LIPG	299.797	0.537037	0.18869	2.84613	NA	NA
LPL	7914.38	-4.64859	0.165711	-28.0523	3.74492e-173	3.82606e-171
LPO	32.0156	2.37934	0.296565	8.02303	NA	NA
LRAT	142.758	-0.570417	0.190394	-2.99597	0.0027357	0.00360255
LSS	3312.37	-0.268974	0.0665027	-4.04455	5.24232e-05	7.71558e-05
LTA4H	5012.77	-0.28752	0.0479962	-5.99048	2.09223e-09	3.91018e-09
LTC4S	77.8708	-0.431566	0.141817	-3.04312	0.00234137	0.00311336
MAN1A1	4124.09	-0.757337	0.121587	-6.22879	4.70048e-10	9.00436e-10
MAN1A2	2552.31	-0.311759	0.0825653	-3.77591	0.000159426	0.000229948
MAN1B1	5386.13	0.492281	0.0540006	9.11621	7.77995e-20	2.27101e-19
MAN1C1	930.229	-0.241089	0.104095	-2.31604	0.0205558	0.0252014
MAN2A1	2048.14	-0.0793726	0.108104	-0.734222	0.462814	0.491264
MAN2A2	3092.67	-0.899448	0.0588588	-15.2815	1.01636e-52	8.96443e-52
MAN2B1	6446.75	0.538588	0.0623055	8.64431	5.41291e-18	1.4458e-17
MAN2C1	2166.14	-0.538532	0.0603811	-8.91888	4.71018e-19	1.32751e-18
MANBA	2834.58	0.184025	0.0622368	2.95686	0.0031079	0.00407517
MANSC1	2933.6	0.184565	0.0827384	2.23071	0.0257004	0.0313208
MAOA	2614.49	-3.34062	0.169685	-19.6872	2.77757e-86	5.40524e-85
MAOB	6422.08	-0.812627	0.18682	-4.34978	1.36273e-05	2.05752e-05
MAT1A	151.387	1.61704	0.226014	7.1546	8.39158e-13	1.8209e-12
MAT2A	12155.6	-0.0189278	0.0429338	-0.44086	0.659314	0.683279
MAT2B	3891.95	-0.392286	0.046945	-8.35628	6.4725e-17	1.63952e-16
MCAT	951.655	0.468305	0.0548468	8.53842	1.36075e-17	3.5647e-17
MCCC1	1854.92	-0.751076	0.0772396	-9.72398	2.38273e-22	7.66726e-22
MCCC2	12096	0.733857	0.0991562	7.40102	1.35141e-13	3.02893e-13
MCEE	480.744	-0.228199	0.0540223	-4.22416	2.3983e-05	3.58575e-05
MDH1B	113.177	0.343671	0.123162	2.79041	0.00526413	0.0067935
MDH1	7406.54	-0.589333	0.0483785	-12.1817	3.89031e-34	1.9873e-33
MDH2	10594.4	0.425417	0.0507558	8.38164	5.21933e-17	1.3331e-16
ME1	1286.83	-1.60756	0.143196	-11.2263	3.02868e-29	1.35517e-28
ME2	2054.82	0.303647	0.0743794	4.08241	4.45706e-05	6.60745e-05
ME3	637.447	-0.880478	0.109567	-8.03602	9.28053e-16	2.26202e-15
MGAM	206.104	1.45951	0.238999	6.10677	NA	NA
MGAT1	7860.11	-0.159748	0.0484569	-3.29669	0.000978312	0.00133268
MGAT2	2172.03	0.254146	0.0408518	6.22118	4.93435e-10	9.43761e-10
MGAT3	408.313	-1.37559	0.14689	-9.36482	7.61832e-21	2.27806e-20
MGAT4A	5660.75	0.729444	0.10105	7.21868	5.24956e-13	1.14928e-12
MGAT4B	4893.7	0.697386	0.051085	13.6515	1.97794e-42	1.35472e-41
MGAT5	708.193	-0.329579	0.121996	-2.70155	0.00690179	0.00878746
MGLL	6031.31	-2.2115	0.108156	-20.4473	6.34578e-93	1.58774e-91
MGST2	1885.03	-0.133699	0.0640566	-2.0872	0.0368703	0.0444474
MGST3	5459.79	-0.150664	0.0698743	-2.15621	0.0310674	0.0375258
MIOX	4.02588	2.66658	0.268094	9.94644	2.61374e-23	8.80343e-23
MLL3	6973.86	-0.479132	0.0704604	-6.80002	1.04607e-11	2.13038e-11
MLYCD	604.181	-0.860059	0.0526018	-16.3504	4.32348e-60	4.49202e-59
MMAA	742.447	-0.165753	0.0496337	-3.33951	0.000839249	0.00115221
MOGAT1	1.83293	-2.61999	0.30792	-8.50869	1.75908e-17	4.59835e-17
MOGAT2	82.0893	0.0815096	0.217034	0.375561	NA	NA
MOGS	3853.13	0.681426	0.0483872	14.0828	4.84774e-45	3.58032e-44
MOXD1	700.824	1.08018	0.135882	7.9494	1.87414e-15	4.53194e-15
MPI	1792.93	-0.0496046	0.0480756	-1.03181	0.302163	0.330761
MPO	13.7417	-1.13812	0.153439	-7.41737	1.19473e-13	2.69749e-13
MPST	1922.67	0.0646058	0.0821466	0.786469	0.431593	0.460516
MTAP	1947.02	-0.117958	0.0747701	-1.57762	0.114654	0.131616
MTHFD1	4743.83	-0.45496	0.0537861	-8.45869	2.70387e-17	6.99355e-17
MTHFD2	5239.63	1.38854	0.0738987	18.7897	9.1648e-79	1.47843e-77
MTHFR	1967.04	0.0475841	0.0766766	0.620582	0.534875	0.562881
MTHFS	977.405	0.283833	0.0540431	5.25198	1.50476e-07	2.62051e-07
MTMR3	3953.34	-0.556536	0.0516704	-10.7709	4.72495e-27	1.90552e-26
MTR	3723.17	-0.287927	0.0591508	-4.86768	1.12915e-06	1.83113e-06
MUT	2637.81	-0.194393	0.0581949	-3.34038	0.000836638	0.00114991
MVD	1256.14	0.56039	0.101143	5.54058	3.0148e-08	5.39583e-08
MVK	1072.23	0.280086	0.0668847	4.1876	2.81917e-05	4.20475e-05
NADK	3067.26	-0.173894	0.0429202	-4.05155	5.08792e-05	7.5154e-05
NADSYN1	2681.5	0.486641	0.0703878	6.9137	4.72158e-12	9.81128e-12
NAGA	3128.2	0.41375	0.0406143	10.1873	2.25957e-24	8.00645e-24
NAGK	3569.76	0.641733	0.0536217	11.9678	5.24158e-33	2.5912e-32
NAGLU	2135.25	-0.0416502	0.0642037	-0.648719	0.51652	0.544969
NAGS	224.979	0.679704	0.131457	5.17053	2.33427e-07	3.99137e-07
NANS	4041.85	1.15322	0.0636504	18.118	2.29628e-73	3.43322e-72
NDST1	10593.3	-0.636306	0.0620481	-10.2551	1.12315e-24	4.09817e-24
NDST2	1595.27	-0.156524	0.0445843	-3.51074	0.00044686	0.0006254
NDST3	16.6431	0.74416	0.189886	3.91899	8.89205e-05	0.000130091
NDST4	60.2045	4.70936	0.557703	8.4442	NA	NA
NDUFA10	5286.07	0.0399542	0.0410807	0.97258	0.330762	0.35918
NDUFA11	4147.58	0.544568	0.0701491	7.76301	8.294e-15	1.95924e-14
NDUFA12	1852.78	0.231725	0.0481626	4.81131	1.49944e-06	2.39989e-06
NDUFA13	6828.28	0.790908	0.0744601	10.6219	2.35705e-26	9.203e-26
NDUFA1	4200.47	0.356563	0.0583091	6.11505	9.65288e-10	1.81789e-09
NDUFA2	2815.31	0.651765	0.068406	9.52789	1.60513e-21	4.96942e-21
NDUFA3	2007.39	0.641324	0.0796545	8.05132	8.19059e-16	2.00833e-15
NDUFA4	8568.68	0.276069	0.0580154	4.75855	1.94987e-06	3.10459e-06
NDUFA5	4073.07	0.145495	0.0527276	2.75938	0.00579111	0.00744224
NDUFA6	2838.93	0.266524	0.0531479	5.01475	5.31028e-07	8.79785e-07
NDUFA7	1906.36	0.934936	0.0740483	12.626	1.51734e-36	8.37952e-36
NDUFA8	2419.63	0.450119	0.0501377	8.97766	2.76595e-19	7.83153e-19
NDUFA9	3789.3	0.36442	0.0568238	6.41317	1.42527e-10	2.78689e-10
NDUFAB1	3012.86	0.64592	0.0495429	13.0376	7.47663e-39	4.42819e-38
NDUFB10	4274.8	0.654043	0.0637974	10.2519	1.16059e-24	4.20972e-24
NDUFB1	1844.13	0.272424	0.0654076	4.16502	3.11327e-05	4.63212e-05
NDUFB2	3724.37	0.622712	0.0619546	10.0511	9.08418e-24	3.11095e-23
NDUFB3	1849.69	0.33783	0.0438401	7.70595	1.29874e-14	3.03287e-14
NDUFB4	5794.63	0.559718	0.0534354	10.4747	1.12922e-25	4.25976e-25
NDUFB5	3696.18	0.00668229	0.0462002	0.144638	0.884997	0.897441
NDUFB6	1884.11	0.361851	0.0490758	7.3733	1.66453e-13	3.72392e-13
NDUFB7	3141.18	0.457113	0.08179	5.58886	2.2856e-08	4.12687e-08
NDUFB8	3186.92	0.146867	0.0562468	2.61111	0.00902481	0.0113949
NDUFB9	8507.08	0.848011	0.079346	10.6875	1.16466e-26	4.59125e-26
NDUFC1	1981.63	0.274982	0.053312	5.15799	2.49621e-07	4.2505e-07
NDUFC2	7794.3	0.767195	0.095313	8.04921	8.33285e-16	2.03914e-15
NDUFS1	3871.95	-0.266162	0.0555912	-4.78784	1.6859e-06	2.6948e-06
NDUFS2	7918.28	0.678754	0.0491563	13.8081	2.27782e-43	1.60494e-42
NDUFS3	3676.07	0.385458	0.0494513	7.79471	6.4557e-15	1.53385e-14
NDUFS4	1608.24	-0.395198	0.0491585	-8.03926	9.03848e-16	2.20741e-15
NDUFS5	6327.47	0.367046	0.0710814	5.16374	2.42061e-07	4.13325e-07
NDUFS6	2665.66	0.970578	0.0790236	12.2821	1.12984e-34	5.87745e-34
NDUFS7	1877.7	0.388475	0.0821236	4.73037	2.24116e-06	3.56376e-06
NDUFS8	3616.39	0.887729	0.0811044	10.9455	6.98171e-28	2.91142e-27
NDUFV1	5237.48	0.112295	0.0718514	1.56288	0.118082	0.135045
NDUFV2	4970.89	0.395476	0.0545598	7.24848	4.21473e-13	9.27695e-13
NDUFV3	2022.58	0.0869159	0.0480547	1.80869	0.0704998	0.0821604
NEU1	5546.2	0.726819	0.0536977	13.5354	9.67003e-42	6.44318e-41
NEU2	0.0426428	0.297603	1.006	0.295827	0.767362	0.787269
NEU4	36.2083	3.14995	0.273006	11.538	NA	NA
NME1	5864.93	1.82607	0.0900931	20.2687	2.42907e-91	5.83928e-90
NME2	21475.7	0.694191	0.0779915	8.90085	5.54196e-19	1.55479e-18
NME3	2752.71	1.44103	0.101268	14.2299	5.97829e-46	4.55242e-45
NME4	6376.97	0.944344	0.0740858	12.7466	3.2555e-37	1.82249e-36
NME6	617.405	0.310811	0.0436118	7.12675	1.02768e-12	2.21431e-12
NME7	777.397	0.290598	0.0601086	4.83455	1.33449e-06	2.14428e-06
NMNAT1	709.281	-0.393709	0.0526937	-7.47166	7.91917e-14	1.79794e-13
NMNAT2	323.965	-1.83614	0.186272	-9.85728	6.37526e-23	2.10676e-22
NMNAT3	583.394	-0.201291	0.122224	-1.64691	0.0995774	0.114955
NNMT	5217.28	-0.589028	0.103593	-5.686	1.30052e-08	2.36213e-08
NNT	3457.35	-0.363911	0.0819331	-4.44156	8.93099e-06	1.36186e-05
NOS1	17.2082	-2.97199	0.348715	-8.52271	NA	NA
NOS3	710.916	-0.432628	0.0875857	-4.93948	7.83319e-07	1.28561e-06
NPR1	1032.65	-3.57414	0.11627	-30.7399	1.66738e-207	5.11053e-205
NPR2	573.758	-1.65872	0.0970159	-17.0974	1.55303e-65	1.90401e-64
NSDHL	1607.78	0.481933	0.0511547	9.42108	4.46459e-21	1.34486e-20
NT5C1B	5.85349	0.134828	0.149655	0.900926	NA	NA
NT5C2	3672.88	-0.26113	0.0647947	-4.03011	5.57512e-05	8.18575e-05
NT5C3	1577.65	0.38974	0.0591126	6.59318	4.30503e-11	8.61007e-11
NT5C	967.986	0.42453	0.0791289	5.36504	8.09312e-08	1.42765e-07
NT5E	1251.92	-1.33273	0.106356	-12.5308	5.06753e-36	2.71301e-35
NT5M	236.606	0.837143	0.101014	8.2874	1.15756e-16	2.90812e-16
NUDT2	1018.18	0.18518	0.0613004	3.02086	0.00252058	0.00332999
NUDT5	2439.13	0.875201	0.0694094	12.6092	1.87777e-36	1.03235e-35
NUDT9	1861.15	0.305887	0.0516028	5.92773	3.07147e-09	5.7055e-09
OAT	10563.8	-0.102514	0.0719654	-1.42449	0.154305	0.174921
OCRL	3645.63	0.159217	0.0583843	2.72705	0.00639025	0.00818646
ODC1	3118.02	-0.166062	0.102459	-1.62076	0.105069	0.120953
OGDH	7011.37	-0.317495	0.0463368	-6.85191	7.28707e-12	1.5015e-11
OPLAH	1309.99	0.642351	0.103702	6.19418	5.85874e-10	1.11672e-09
OTC	1.38483	-3.58802	0.348919	-10.2832	8.38515e-25	3.0779e-24
OXCT1	2323.94	-0.941164	0.0956257	-9.84217	7.40967e-23	2.442e-22
OXCT2	13.5233	-0.0258867	0.136995	-0.188961	0.850123	0.863506
P4HA1	4513.78	0.896819	0.0812968	11.0314	2.69578e-28	1.1556e-27
P4HA2	3106.16	0.680484	0.0689121	9.87468	5.36061e-23	1.77625e-22
P4HB	60495.5	0.914654	0.0629072	14.5397	6.78571e-48	5.50946e-47
PAFAH1B1	8373.04	-0.558902	0.0462187	-12.0925	1.15649e-33	5.78716e-33
PAFAH1B2	1352.04	-0.270485	0.0824804	-3.27938	0.00104034	0.00141247
PAFAH1B3	3300.71	2.37861	0.0825863	28.8016	2.05021e-182	3.14195e-180
PAFAH2	1516.52	0.200505	0.055382	3.6204	0.000294145	0.000417386
PAH	99.1866	2.65672	0.276341	9.61392	NA	NA
PAICS	9567.37	0.869584	0.063062	13.7894	2.95389e-43	2.06941e-42
PANK1	377.243	0.518301	0.111274	4.65787	3.195e-06	5.00905e-06
PANK2	1387.8	0.0347639	0.0428387	0.811506	0.417075	0.44697
PANK3	2742.63	0.413239	0.0876439	4.71498	2.41736e-06	3.8241e-06
PANK4	961.898	0.113038	0.0482312	2.34367	0.019095	0.0235755
PAPSS1	6257.71	-0.0497768	0.0744391	-0.668692	0.503692	0.531892
PAPSS2	3181.02	0.0401676	0.141129	0.284617	0.775937	0.794073
PCBD1	3374.36	0.350278	0.0672474	5.2088	1.90068e-07	3.28665e-07
PCCA	1017.82	-1.16601	0.0725042	-16.082	3.41289e-58	3.45802e-57
PCCB	3892.27	0.168563	0.0425534	3.9612	7.45733e-05	0.000109232
PCK1	540.765	-5.13149	0.263083	-19.5052	9.91695e-85	1.81465e-83
PCK2	3280.48	0.514176	0.0718781	7.15344	8.46312e-13	1.83318e-12
PCYT1A	1201.6	-0.137658	0.0568363	-2.42201	0.0154351	0.0191921
PCYT1B	65.5246	-0.963762	0.169315	-5.69212	1.25473e-08	2.28573e-08
PCYT2	1656.6	0.190248	0.0702024	2.71	0.0067284	0.00858379
PC	2462.96	-1.4812	0.0935521	-15.8329	1.84497e-56	1.79519e-55
PDE10A	411.38	-0.0704656	0.13164	-0.535289	0.59245	0.620276
PDE11A	162.017	-2.56726	0.152536	-16.8305	1.45944e-63	1.67222e-62
PDE1A	193.168	-1.36306	0.112179	-12.1508	5.68015e-34	2.87763e-33
PDE1B	441.903	-1.80828	0.10191	-17.7439	1.91987e-70	2.504e-69
PDE1C	116.89	-3.0823	0.183937	-16.7574	4.99961e-63	5.57229e-62
PDE2A	774.446	-3.16369	0.116235	-27.2181	3.97169e-163	3.04331e-161
PDE3A	215.759	-1.12104	0.1549	-7.23717	4.58132e-13	1.00478e-12
PDE3B	825.9	-3.80038	0.150752	-25.2095	3.15097e-140	1.83957e-138
PDE4A	1448.59	0.105252	0.103796	1.01403	0.310567	0.33875
PDE4B	3027.65	-0.477998	0.137479	-3.47687	0.000507295	0.000706755
PDE4C	19.7387	-0.636868	0.115325	-5.52239	3.34425e-08	5.97675e-08
PDE4D	703.264	-0.280166	0.121743	-2.3013	NA	NA
PDE5A	1805.15	-1.00397	0.140616	-7.1398	9.34699e-13	2.02106e-12
PDE6A	7.71815	0.356224	0.175182	2.03345	NA	NA
PDE6B	396.905	0.827652	0.130794	6.3279	2.48518e-10	4.81332e-10
PDE6C	0.585319	-0.794655	0.231096	-3.43864	0.000584648	0.000811753
PDE6D	925.888	0.315778	0.0403201	7.83178	4.8103e-15	1.1496e-14
PDE6G	40.9228	0.848422	0.124306	6.82526	8.77678e-12	1.79939e-11
PDE6H	0.512935	1.14598	0.392407	2.92038	0.003496	0.00456453
PDE7A	2733.17	0.253908	0.0902542	2.81326	0.0049042	0.00633567
PDE7B	229.933	-1.6713	0.103738	-16.1107	2.1458e-58	2.1923e-57
PDE8A	1385.64	-0.685727	0.0611522	-11.2135	3.5026e-29	1.56152e-28
PDE8B	401.197	-1.7215	0.172106	-10.0026	1.48506e-23	5.02952e-23
PDE9A	513.956	-1.04348	0.143169	-7.28842	3.13606e-13	6.95263e-13
PDHA1	3856.72	-0.340473	0.0565418	-6.02162	1.72679e-09	3.23707e-09
PDHA2	0.0817032	0.170889	0.634438	0.269355	0.787657	0.804053
PDHB	3585.22	0.0813522	0.0466887	1.74244	0.081432	0.0945413
PDHX	2256.57	0.136605	0.0583999	2.33912	0.0193292	0.0238309
PDXK	7779.15	-0.21723	0.0770991	-2.81755	0.00483918	0.00625826
PDXP	745.69	0.741259	0.0661975	11.1977	4.18482e-29	1.85891e-28
PEMT	952.986	-1.00547	0.0759711	-13.2349	5.51905e-40	3.48781e-39
PFAS	1311.14	0.00415103	0.0589948	0.0703626	0.943905	0.949325
PFKFB1	102.736	-3.8146	0.17072	-22.3442	1.3754e-110	4.55741e-109
PFKFB2	1709.3	0.424576	0.0993185	4.27489	1.91228e-05	2.87663e-05
PFKFB3	8534.44	-1.96397	0.104107	-18.865	2.21238e-79	3.6165e-78
PFKFB4	661.225	1.22962	0.0722657	17.0153	6.32385e-65	7.45485e-64
PFKL	8979.84	0.538426	0.0612364	8.79258	1.4616e-18	4.02678e-18
PFKM	2497.13	-0.644923	0.0819206	-7.87254	NA	NA
PFKP	3289.74	0.668684	0.12545	5.33027	9.80656e-08	1.72247e-07
PGAM1	8539.16	0.436609	0.0426219	10.2438	1.26203e-24	4.55073e-24
PGAM2	201.157	-3.00541	0.160506	-18.7246	NA	NA
PGAP1	831.039	-1.0816	0.10142	-10.6646	1.49056e-26	5.85714e-26
PGD	7447.38	-0.089737	0.0619458	-1.44864	0.147439	0.16737
PGK1	23927	0.778269	0.0654701	11.8874	1.3764e-32	6.74988e-32
PGK2	1.87585	4.42315	0.539545	8.19794	2.44549e-16	6.05692e-16
PGLS	2735.03	0.633832	0.0667045	9.50208	2.05736e-21	6.30581e-21
PGM1	4192.45	-1.26	0.0766123	-16.4465	8.88521e-61	9.47241e-60
PGM2	2043.14	0.242227	0.0566253	4.27771	1.88822e-05	2.84392e-05
PGM3	1448.25	0.356067	0.068706	5.18248	2.18956e-07	3.75967e-07
PGS1	1440.4	0.163551	0.0596347	2.74254	0.0060966	0.00781845
PHGDH	5225.86	0.0062305	0.160932	0.0387152	NA	NA
PHOSPHO1	26.525	-0.410044	0.175687	-2.33395	NA	NA
PHYH	2037.41	-0.548606	0.0788969	-6.95345	3.56451e-12	7.44646e-12
PI4K2A	2463.6	-0.0111234	0.0355984	-0.31247	0.754683	0.774909
PIGA	657.365	-0.047716	0.0621858	-0.767313	0.442896	0.471755
PIGB	733.105	-0.130643	0.0514957	-2.53698	0.0111815	0.01406
PIGC	2481.45	0.564196	0.0518065	10.8904	1.2803e-27	5.32086e-27
PIGF	820.952	0.16399	0.0455596	3.59945	0.000318894	0.000450939
PIGG	2005.62	0.0407996	0.0508705	0.802028	0.422537	0.452428
PIGH	962.144	0.0568793	0.0549123	1.03582	0.300285	0.329293
PIGK	2473.74	-0.328582	0.0571141	-5.75308	8.76336e-09	1.60837e-08
PIGL	164.844	-0.410642	0.0749265	-5.4806	4.23888e-08	7.55358e-08
PIGM	1938.24	0.694175	0.0574966	12.0733	1.46123e-33	7.28238e-33
PIGN	2115.54	0.122917	0.0656288	1.87292	0.0610794	0.0717961
PIGO	2981.73	0.594575	0.0587126	10.1269	4.19938e-24	1.45848e-23
PIGP	919.741	-0.206513	0.0612856	-3.36968	0.00075255	0.00103899
PIGQ	3614.12	1.20403	0.0783634	15.3647	2.82388e-53	2.54564e-52
PIGS	4333.81	0.0506605	0.0648106	0.78167	0.434409	0.463117
PIGT	13006.6	0.741235	0.0659563	11.2383	2.64462e-29	1.19202e-28
PIGV	1236.29	-0.251261	0.0575749	-4.36407	1.27667e-05	1.92997e-05
PIGW	682.065	0.522651	0.0673788	7.75691	8.70263e-15	2.04787e-14
PIGX	2397.22	0.69631	0.0552677	12.5989	2.14197e-36	1.17234e-35
PIGZ	334.641	-0.598436	0.0860202	-6.95693	3.47766e-12	7.28823e-12
PIK3C2A	4270.12	-0.504125	0.0721933	-6.983	2.88951e-12	6.08684e-12
PIK3C2B	2581.77	-0.502583	0.061076	-8.22882	1.89074e-16	4.73071e-16
PIK3C2G	322.8	-2.9347	0.224111	-13.0948	3.52403e-39	2.13884e-38
PIK3C3	1653.79	-0.249351	0.0498846	-4.99855	5.77631e-07	9.55702e-07
PIK3CA	1698.33	-0.697149	0.080737	-8.63482	5.88195e-18	1.56767e-17
PIK3CB	3060.92	-0.034523	0.0549292	-0.628499	0.529677	0.55789
PIK3CD	1036.26	-0.190599	0.103492	-1.84168	0.0655217	0.0767969
PIK3CG	304.106	-0.085221	0.125835	-0.677242	0.498252	0.526601
PIK3R1	9307.35	-1.53324	0.0956616	-16.0277	8.18501e-58	8.22526e-57
PIK3R2	5889.39	1.10203	0.0556015	19.8202	1.9942e-87	4.14388e-86
PIK3R3	8099.11	0.671833	0.078547	8.55326	1.19664e-17	3.14149e-17
PIK3R5	534.074	0.192802	0.0950812	2.02777	0.0425842	0.0510345
PIP5K1A	4922.81	0.535859	0.0549789	9.74662	1.90715e-22	6.16931e-22
PIP5K1B	276.218	-1.16719	0.180206	-6.47698	NA	NA
PIP5K1C	3807.37	0.221412	0.0437743	5.05805	4.23573e-07	7.0846e-07
PIPOX	70.824	0.862272	0.137448	6.27346	NA	NA
PISD	2454.32	-0.309402	0.0816933	-3.78737	0.000152252	0.00021986
PKLR	3.63275	1.64457	0.272451	6.0362	NA	NA
PKM2	57229.2	0.830273	0.0590097	14.0701	5.79745e-45	4.25609e-44
PLA2G10	65.5009	2.99439	0.214462	13.9623	2.64601e-44	1.87515e-43
PLA2G12A	3163.86	-0.00641431	0.0654713	-0.0979713	0.921955	0.930302
PLA2G1B	2.55363	0.401432	0.208818	1.9224	0.0545551	0.0646227
PLA2G2A	1086.48	-1.49283	0.26597	-5.61278	1.99104e-08	3.60032e-08
PLA2G2D	307.126	1.34019	0.229458	5.84066	NA	NA
PLA2G2E	0	NA	NA	NA	NA	NA
PLA2G2F	3.29871	3.28981	0.471949	6.97069	NA	NA
PLA2G3	72.1178	1.94874	0.296934	6.56286	5.27868e-11	1.04719e-10
PLA2G4A	422.243	-1.54351	0.165332	-9.33582	1.00212e-20	2.98205e-20
PLA2G5	58.0837	-1.45086	0.137362	-10.5623	4.45505e-26	1.71758e-25
PLA2G6	734.635	-0.320522	0.08703	-3.68289	0.0002306	0.000329506
PLA2G7	462.817	0.355434	0.142761	2.48972	0.0127844	0.0160263
PLCB1	1054.1	-0.980215	0.140969	-6.95342	3.56531e-12	7.44646e-12
PLCB2	761.138	0.127268	0.0956617	1.33039	0.183389	0.206625
PLCB3	2425.45	0.65963	0.0589206	11.1952	4.30234e-29	1.89736e-28
PLCB4	1133.26	-0.322022	0.13513	-2.38305	0.0171699	0.0212629
PLCD1	1006	-0.529273	0.0777742	-6.80526	1.00868e-11	2.06107e-11
PLCD3	1753.22	-0.703258	0.100087	-7.02644	2.11877e-12	4.50974e-12
PLCD4	541.407	0.268002	0.11772	2.2766	NA	NA
PLCE1	777.413	-0.497789	0.14631	-3.40229	0.000668239	0.000925719
PLCG1	4391.15	-0.107549	0.0562482	-1.91204	0.0558713	0.0660543
PLCG2	1272.86	-0.77148	0.107706	-7.16285	7.90172e-13	1.71764e-12
PLCH1	637.487	0.426128	0.197015	2.16292	0.0305474	0.0369705
PLCH2	437.309	-1.45303	0.153187	-9.4853	2.41682e-21	7.3342e-21
PLCL1	803.28	-0.265873	0.137197	-1.9379	0.0526356	0.0624093
PLCXD2	80.7291	0.0256113	0.126118	0.203074	0.839078	0.8537
PLCZ1	0.890254	-2.96607	0.292168	-10.1519	3.24835e-24	1.13138e-23
PLD1	982.613	-1.21361	0.10632	-11.4147	3.53092e-30	1.62741e-29
PLD2	2053.06	-0.481483	0.0575872	-8.36095	6.22178e-17	1.58255e-16
PLOD1	10389.4	0.586385	0.0835307	7.02	2.21872e-12	4.70613e-12
PLOD2	4577.12	-0.127004	0.110921	-1.145	0.25221	0.280589
PLOD3	4037.7	0.721766	0.0740302	9.74962	1.85167e-22	6.00568e-22
PMM1	1334.66	-0.309035	0.0607982	-5.08296	3.716e-07	6.2494e-07
PMM2	3143.33	0.985861	0.0492386	20.0221	3.53221e-89	7.73301e-88
PMVK	3593.36	0.852449	0.0717095	11.8875	1.37404e-32	6.74988e-32
PNLIPRP1	0.0759466	0.696878	0.67801	1.02783	0.30403	0.332508
PNLIPRP2	15.2473	3.76168	0.3291	11.4302	2.95437e-30	1.36681e-29
PNLIP	2.37025	4.92219	0.845918	5.81875	NA	NA
PNMT	535.946	2.47629	0.293272	8.44369	NA	NA
PNPLA4	1611.92	-0.00493726	0.0775132	-0.0636958	0.949212	0.953099
PNPO	3836.34	0.429693	0.0753276	5.70432	1.16805e-08	2.13736e-08
PPA1	8394.19	-0.131249	0.0598341	-2.19354	0.0282682	0.0343137
PPA2	3034.95	0.140962	0.0462431	3.04829	0.00230147	0.00306696
PPAP2A	2485.58	-1.82108	0.0800356	-22.7534	1.32945e-114	4.65689e-113
PPAP2B	4311.01	-2.02487	0.0767829	-26.3714	2.91929e-153	1.98836e-151
PPAP2C	4573.99	0.783846	0.0912323	8.59176	8.56467e-18	2.26299e-17
PPAT	1372.06	0.747786	0.0725442	10.308	6.48295e-25	2.394e-24
PPCDC	536.205	0.594818	0.0608365	9.77731	1.40902e-22	4.59432e-22
PPCS	3534.38	0.270326	0.0436903	6.18731	6.11988e-10	1.16325e-09
PPOX	980.353	0.747235	0.0664397	11.2468	2.40119e-29	1.09032e-28
PRDX1	24608.6	0.910279	0.0607747	14.9779	1.02354e-50	8.71432e-50
PRDX2	11780.2	0.627506	0.0592919	10.5833	3.56086e-26	1.38152e-25
PRDX3	9457.3	-0.0238369	0.0528371	-0.451139	0.651889	0.677302
PRDX5	7229.67	0.468889	0.0700142	6.69705	2.12671e-11	4.30254e-11
PRDX6	13436.3	-0.537634	0.0563795	-9.53597	1.48488e-21	4.60877e-21
PRODH2	0.166165	1.85256	0.875422	2.11619	NA	NA
PRODH	967.976	1.04937	0.206183	5.08948	3.59044e-07	6.04653e-07
PROSC	3823.62	0.20762	0.0938975	2.21114	0.0270264	0.032904
PRPS1L1	0.73205	0.795151	0.262223	3.03234	0.00242665	0.00321282
PRPS1	2275.75	0.271672	0.0607875	4.46921	7.85072e-06	1.20162e-05
PRPS2	3172.23	0.659238	0.0697419	9.45253	3.30729e-21	1.00117e-20
PSAT1	949.165	0.688727	0.207461	3.31978	0.00090087	0.00123404
PSPH	909.522	1.08007	0.0891041	12.1214	8.13102e-34	4.10232e-33
PTDSS1	5557.07	0.438626	0.0714518	6.13877	8.31649e-10	1.57103e-09
PTDSS2	1440.25	0.253519	0.0627277	4.04159	5.30903e-05	7.8044e-05
PTEN	5639.17	-0.72722	0.0616971	-11.7869	4.55761e-32	2.20855e-31
PTGDS	1390.54	-0.99641	0.179194	-5.5605	2.69008e-08	4.83583e-08
PTGES2	1944.04	0.70887	0.0630365	11.2454	2.44029e-29	1.10398e-28
PTGES	2969.8	0.511824	0.136385	3.75279	0.00017488	0.000251352
PTGIS	1834.25	-2.05421	0.128874	-15.9397	3.35971e-57	3.32178e-56
PTGS1	1285.16	0.149298	0.0974848	1.5315	0.125645	0.143027
PTGS2	525.937	-1.68923	0.219774	-7.68624	1.51521e-14	3.52495e-14
PTPLAD1	12967.9	0.635683	0.0738918	8.60289	7.77338e-18	2.06281e-17
PTPLAD2	1181.37	0.68191	0.10782	6.32453	2.53998e-10	4.91169e-10
PTPLA	144.253	-0.61024	0.156116	-3.90889	9.27197e-05	0.000135488
PTPLB	834.723	-0.835693	0.113437	-7.36702	1.74479e-13	3.89637e-13
PTS	764.937	0.681311	0.0631749	10.7845	4.07348e-27	1.64821e-26
PXDNL	434.931	1.9908	0.239958	8.29644	NA	NA
PXDN	11258.5	0.2168	0.0982519	2.20658	0.0273435	0.0332571
PYCR1	6561.59	2.26738	0.0828041	27.3825	4.43626e-165	3.6259e-163
PYCR2	4526.15	0.743524	0.0566318	13.1291	2.24332e-39	1.38207e-38
PYCRL	1715.56	1.74197	0.0837917	20.7893	5.41213e-96	1.44245e-94
PYGB	11069.8	-0.445423	0.0683837	-6.51358	7.33781e-11	1.44866e-10
PYGL	4253.47	-1.2565	0.117247	-10.7167	8.49531e-27	3.37063e-26
PYGM	737.068	-7.18716	0.181938	-39.5033	NA	NA
QDPR	4119.36	0.49612	0.117223	4.23225	2.31362e-05	3.46336e-05
QPRT	978.889	1.44161	0.138381	10.4177	2.05921e-25	7.72045e-25
RBKS	344.794	0.68677	0.0722143	9.51016	1.90364e-21	5.84929e-21
RDH10	3060	0.73801	0.16033	4.60308	4.16297e-06	6.48514e-06
RDH11	4722.41	0.411981	0.053222	7.74079	9.88027e-15	2.32054e-14
RDH12	14.2895	2.09979	0.205942	10.196	NA	NA
RDH13	697.576	0.699692	0.0671924	10.4133	2.15704e-25	8.06258e-25
RDH14	1249.88	0.177567	0.0395499	4.4897	7.13227e-06	1.09713e-05
RDH16	162.734	3.12436	0.181206	17.2421	1.28358e-66	1.58957e-65
RDH5	373.474	-4.29346	0.153867	-27.9036	2.41208e-171	2.11229e-169
RDH8	0.901922	-0.427155	0.299916	-1.42425	0.154376	0.174921
RENBP	423.18	0.299616	0.112334	2.66719	0.00764895	0.00968762
RFK	1525.59	0.121058	0.0601694	2.01195	0.0442252	0.0528461
RHAG	1.56495	1.35757	0.417109	3.25472	NA	NA
RHBG	42.3183	2.81662	0.198575	14.1842	1.14839e-45	8.63757e-45
RPE	2138.32	0.230204	0.0464788	4.95287	7.31264e-07	1.2034e-06
RPIA	1240.69	0.177297	0.0524622	3.37952	0.000726121	0.00100364
RPN1	19924.3	0.659704	0.0449688	14.6703	9.99591e-49	8.28039e-48
RPN2	26399.2	0.749179	0.0587688	12.7479	3.20284e-37	1.80123e-36
RRM1	5608.29	0.489203	0.0599488	8.16035	3.34045e-16	8.25683e-16
RRM2	2913.48	3.31088	0.118627	27.91	2.0163e-171	1.90153e-169
SARDH	348.869	0.897217	0.136502	6.57292	4.93384e-11	9.83559e-11
SAT2	1486.54	-0.596532	0.0634138	-9.40697	5.10649e-21	1.53445e-20
SC4MOL	3322.18	0.382777	0.080964	4.72774	2.27033e-06	3.60081e-06
SC5DL	3074.94	-0.867272	0.0832455	-10.4183	2.04674e-25	7.69725e-25
SCD5	1048.95	-0.286785	0.131722	-2.1772	0.0294658	0.035732
SCD	48856.7	-1.52997	0.144428	-10.5933	3.2016e-26	1.24608e-25
SCLY	618.633	0.505302	0.0504318	10.0195	1.25129e-23	4.26134e-23
SCP2	8510.43	-0.407023	0.0560176	-7.26598	3.70337e-13	8.16607e-13
SDHA	6434.55	0.00521678	0.0500611	0.104208	0.917004	0.926832
SDHB	3452.58	-0.0475907	0.0417301	-1.14044	0.254104	0.282184
SDHC	7342.93	0.587643	0.0474049	12.3962	2.73879e-35	1.45989e-34
SDHD	3714.14	-0.637822	0.0495242	-12.879	5.90942e-38	3.41743e-37
SDR16C5	931.324	1.78745	0.213462	8.37364	5.58654e-17	1.42393e-16
SDS	595.26	2.25573	0.113933	19.7988	3.05155e-87	6.23534e-86
SEPHS1	3654.27	0.345684	0.0622278	5.55513	2.77399e-08	4.97937e-08
SEPHS2	8130.44	1.10517	0.0675173	16.3688	3.19658e-60	3.34958e-59
SETD7	7386.49	-0.99189	0.0725445	-13.6728	1.47509e-42	1.01599e-41
SETDB1	3540.07	0.441487	0.0512398	8.61609	6.92797e-18	1.84245e-17
SETDB2	955.972	-0.698829	0.0570383	-12.2519	1.64046e-34	8.45042e-34
SGPL1	6782.95	0.633965	0.059648	10.6284	2.19798e-26	8.60934e-26
SGPP1	1058.5	-0.416886	0.0935934	-4.45423	8.41955e-06	1.28548e-05
SGSH	2304.89	0.0228494	0.0512032	0.446249	0.655417	0.679943
SHMT1	1910.91	-1.07709	0.0656833	-16.3983	1.96771e-60	2.07966e-59
SHMT2	4740.72	0.864279	0.0633602	13.6407	2.29303e-42	1.56181e-41
SI	0.141322	1.48255	0.807191	1.83668	0.0662568	0.0775844
SLC10A1	1.55019	-0.0673978	0.297753	-0.226355	NA	NA
SLC10A2	0.157383	1.36789	0.936978	1.4599	NA	NA
SLC12A1	95.4053	1.29818	0.273423	4.74786	NA	NA
SLC12A2	9205.42	-0.338642	0.13297	-2.54675	0.010873	0.0136862
SLC12A3	28.3012	1.46686	0.233633	6.27845	NA	NA
SLC12A4	2233.42	-0.988791	0.0640168	-15.4458	8.05256e-54	7.36749e-53
SLC12A5	15.7142	1.66808	0.189088	8.82174	NA	NA
SLC12A6	1302.66	-0.995441	0.0708079	-14.0583	6.84789e-45	4.96776e-44
SLC12A7	5528.6	0.654653	0.0605281	10.8157	2.90155e-27	1.18183e-26
SLC13A1	0.286974	-0.355282	0.416863	-0.852277	0.394061	0.423417
SLC13A2	360.833	-1.91192	0.250015	-7.64722	2.05365e-14	4.74157e-14
SLC13A3	276.372	0.412539	0.135365	3.04761	0.00230671	0.0030706
SLC13A4	26.9891	0.728737	0.165832	4.39442	NA	NA
SLC13A5	19.4257	-0.107947	0.251868	-0.428586	NA	NA
SLC14A1	184.733	-1.0452	0.175842	-5.94397	2.78201e-09	5.17564e-09
SLC14A2	52.1176	-2.32513	0.230622	-10.082	6.63449e-24	2.2784e-23
SLC15A2	404.515	-0.0334414	0.160299	-0.208618	0.834746	0.849999
SLC16A10	67.811	0.0860262	0.166299	0.517299	NA	NA
SLC16A1	2329.39	0.161544	0.125947	1.28263	0.199622	0.224529
SLC16A2	1851.09	-0.721197	0.105497	-6.83617	8.13401e-12	1.6732e-11
SLC16A3	2244.02	2.27413	0.116613	19.5015	1.06508e-84	1.92028e-83
SLC16A7	149.764	-3.59286	0.141444	-25.4013	2.44245e-142	1.49722e-140
SLC16A8	26.7641	0.556074	0.1527	3.64162	NA	NA
SLC17A1	0.325677	1.47242	0.890302	1.65385	NA	NA
SLC17A2	0.037132	0.00621379	1.10693	0.00561351	0.995521	0.996334
SLC17A3	2.66359	1.28123	0.443888	2.88637	NA	NA
SLC17A4	1.59467	2.07648	0.644291	3.2229	NA	NA
SLC17A5	1967.13	-0.232114	0.0649099	-3.57593	0.000348982	0.000491784
SLC17A6	0.897267	2.12358	0.889915	2.38627	NA	NA
SLC17A7	66.8515	-3.10017	0.132127	-23.4635	9.63338e-122	4.21805e-120
SLC17A8	6.77054	2.48343	0.376577	6.59475	NA	NA
SLC18A1	14.1381	3.54527	0.366113	9.68354	NA	NA
SLC18A2	59.8036	0.634744	0.203763	3.11512	NA	NA
SLC18A3	2.49657	3.78724	0.913842	4.1443	NA	NA
SLC19A1	1146.55	1.11212	0.0781363	14.2331	5.71034e-46	4.37554e-45
SLC19A2	3381.66	0.678263	0.102572	6.61258	3.77675e-11	7.56584e-11
SLC19A3	986.212	-4.93725	0.209943	-23.5171	2.72521e-122	1.23745e-120
SLC1A1	2617.7	2.21181	0.204225	10.8303	2.47453e-27	1.01126e-26
SLC1A2	1100.33	1.25152	0.176629	7.08557	1.38472e-12	2.96278e-12
SLC1A3	1078.25	-1.44612	0.107571	-13.4434	3.36476e-41	2.19426e-40
SLC1A4	6117.98	0.911036	0.094542	9.63632	5.61677e-22	1.77022e-21
SLC1A5	10059.6	0.050424	0.0737718	0.683514	0.494282	0.522856
SLC1A6	70.1535	4.08356	0.431118	9.47201	NA	NA
SLC1A7	51.7653	-1.87004	0.139412	-13.4137	5.02641e-41	3.26052e-40
SLC20A1	4258.25	1.06151	0.0539072	19.6915	2.54878e-86	5.04e-85
SLC20A2	3561.57	0.271099	0.0754287	3.5941	0.00032551	0.000459764
SLC22A1	6.86162	0.179075	0.170782	1.04856	0.294381	0.324268
SLC22A2	1.83616	0.262779	0.256799	1.02329	NA	NA
SLC22A3	181.568	-2.85515	0.164018	-17.4075	7.23197e-68	9.14061e-67
SLC22A4	248.79	0.397649	0.12058	3.29781	0.000974431	0.00132887
SLC22A5	1591.23	0.471698	0.0833106	5.66192	1.49686e-08	2.71071e-08
SLC23A1	73.4947	2.26378	0.171499	13.1999	8.78169e-40	5.49304e-39
SLC23A2	2044.26	-0.78813	0.0712659	-11.059	1.9827e-28	8.5291e-28
SLC24A1	1093.76	-0.383058	0.0686186	-5.58243	2.37184e-08	4.27629e-08
SLC24A2	51.2899	5.10542	0.222805	22.9143	3.34966e-116	1.24445e-114
SLC24A3	1571.75	-0.278985	0.122136	-2.28421	0.0223591	0.0273575
SLC24A4	15.6222	-1.07155	0.129665	-8.26401	1.40854e-16	3.53142e-16
SLC25A10	2966.31	0.948865	0.0768283	12.3505	4.84249e-35	2.559e-34
SLC25A11	2655.76	0.105366	0.0488258	2.158	0.0309275	0.0373937
SLC25A12	1560.59	-0.509605	0.0599489	-8.50066	NA	NA
SLC25A13	1553.92	0.280176	0.0621767	4.50613	6.60215e-06	1.01929e-05
SLC25A14	453.997	0.431798	0.0489198	8.82665	1.07859e-18	2.97827e-18
SLC25A15	1171.31	0.717794	0.0643036	11.1626	6.21637e-29	2.73164e-28
SLC25A16	900.418	-0.617349	0.0732708	-8.42557	3.58993e-17	9.22696e-17
SLC25A18	94.3676	-1.22683	0.170975	-7.17552	7.20307e-13	1.56856e-12
SLC25A19	725.618	1.04416	0.0726312	14.3762	7.299e-47	5.69973e-46
SLC25A1	3547.37	-0.114513	0.0721991	-1.58608	0.112721	0.129519
SLC25A20	1047.98	-0.783755	0.059848	-13.0958	3.48155e-39	2.12357e-38
SLC25A21	38.1124	0.431434	0.149774	2.88057	0.00396953	0.00516081
SLC25A22	1804.08	1.48699	0.074517	19.955	1.35589e-88	2.91635e-87
SLC25A26	895.101	-0.53734	0.0426911	-12.5867	2.49847e-36	1.36139e-35
SLC25A27	225.304	-2.09908	0.145423	-14.4343	3.14658e-47	2.47289e-46
SLC25A2	2.14488	0.404335	0.180035	2.24587	0.0247122	0.0301465
SLC25A3	17050	-0.264871	0.0392101	-6.75519	1.42649e-11	2.90029e-11
SLC25A4	1809.6	-0.945885	0.0838129	-11.2857	NA	NA
SLC25A5	14383.2	0.516349	0.0546953	9.44047	3.71109e-21	1.12064e-20
SLC25A6	22131.9	-0.137892	0.0702981	-1.96154	0.0498164	0.0591812
SLC26A11	1244.98	0.502325	0.0668895	7.50978	5.92285e-14	1.3472e-13
SLC26A1	144.495	0.679613	0.106785	6.3643	1.96179e-10	3.81165e-10
SLC26A2	2612.72	-0.381586	0.108035	-3.53204	0.000412366	0.000578445
SLC26A3	253.541	-1.85196	0.32542	-5.69099	1.26303e-08	2.29744e-08
SLC26A4	114.43	-0.539951	0.200756	-2.68959	NA	NA
SLC26A6	675.189	0.851734	0.0792044	10.7536	5.69779e-27	2.28284e-26
SLC26A7	80.3955	-0.184409	0.214517	-0.85965	NA	NA
SLC26A8	13.6441	0.807217	0.158925	5.07923	3.78961e-07	6.36447e-07
SLC26A9	65.1202	1.71311	0.299256	5.72458	NA	NA
SLC27A1	2150.81	-0.745582	0.0708118	-10.5291	6.34584e-26	2.43887e-25
SLC27A2	1198.11	1.23144	0.200534	6.14078	NA	NA
SLC27A3	1499.59	-0.243914	0.0783838	-3.11179	0.0018596	0.00249712
SLC27A4	2620.54	0.989956	0.0642968	15.3967	1.72323e-53	1.56495e-52
SLC27A5	349.446	0.544995	0.0936578	5.819	5.92e-09	1.09306e-08
SLC28A1	21.6927	0.400548	0.235907	1.6979	NA	NA
SLC28A2	4.74526	1.26399	0.580093	2.17894	NA	NA
SLC28A3	239.504	-1.49683	0.247755	-6.04157	1.52626e-09	2.86553e-09
SLC29A1	7323.53	-0.386138	0.0794444	-4.86048	1.17102e-06	1.89653e-06
SLC29A2	934.364	0.646749	0.100421	6.44039	1.19166e-10	2.33756e-10
SLC29A3	1326.64	1.00013	0.0786213	12.7209	4.52631e-37	2.51097e-36
SLC2A10	4636.87	1.19269	0.110376	10.8057	3.23634e-27	1.31382e-26
SLC2A11	430.396	-0.224101	0.0636697	-3.51974	0.000431977	0.000605262
SLC2A12	344.027	-1.08665	0.128998	-8.42379	3.64505e-17	9.34901e-17
SLC2A13	574.778	-0.123451	0.0992464	-1.24388	0.213543	0.23909
SLC2A14	65.543	-0.273719	0.144113	-1.89934	0.0575199	0.0678071
SLC2A1	6517.16	1.40083	0.102114	13.7182	7.89644e-43	5.46951e-42
SLC2A2	0.230118	-0.417231	0.551266	-0.756859	0.449134	0.47757
SLC2A3	2025.68	-0.923974	0.105304	-8.77436	1.71884e-18	4.7249e-18
SLC2A4	258.833	-4.66663	0.153735	-30.355	2.15683e-202	5.28856e-200
SLC2A5	288.631	-0.328156	0.141412	-2.32056	NA	NA
SLC2A6	333.934	1.60495	0.120526	13.3162	1.86325e-40	1.18976e-39
SLC2A7	0.377549	0.525799	0.448252	1.173	NA	NA
SLC2A8	950.92	0.319343	0.0626822	5.09464	3.49397e-07	5.90028e-07
SLC2A9	193.775	-0.897211	0.0896157	-10.0118	1.35309e-23	4.59524e-23
SLC32A1	0.767595	2.1883	0.474435	4.61242	3.98002e-06	6.20802e-06
SLC33A1	1864.08	0.1248	0.0604998	2.06282	0.0391294	0.047032
SLC34A1	0.789487	2.02151	0.39335	5.13922	2.75881e-07	4.67814e-07
SLC34A2	2629.57	-0.962613	0.258036	-3.73054	0.000191073	0.000274304
SLC34A3	18.2728	2.03572	0.159206	12.7867	1.94524e-37	1.10924e-36
SLC35A1	1925.16	-0.0881114	0.0597891	-1.4737	0.140562	0.159712
SLC35A2	2953.89	1.25265	0.050385	24.8616	1.93606e-136	1.032e-134
SLC35A3	1494.23	0.434676	0.0844376	5.1479	2.63417e-07	4.47298e-07
SLC35B2	4130.95	0.522758	0.0549166	9.51914	1.74622e-21	5.3926e-21
SLC35B4	985.306	-0.561621	0.0578002	-9.71659	2.5621e-22	8.20141e-22
SLC35C1	1849.57	-0.0643704	0.0715101	-0.900158	0.368036	0.397544
SLC35D1	1864.61	0.164441	0.0669623	2.45572	0.0140601	0.0175358
SLC35D2	1103.6	-0.126879	0.0474944	-2.67145	0.00755246	0.0095753
SLC36A1	1020.84	0.333625	0.0728364	4.58047	4.63932e-06	7.21803e-06
SLC37A4	1451.16	0.271262	0.0532943	5.08989	3.58266e-07	6.04174e-07
SLC38A1	21698	0.533301	0.106309	5.01651	5.26187e-07	8.72943e-07
SLC38A2	11573.7	-0.321564	0.0653992	-4.91693	8.79109e-07	1.43323e-06
SLC38A3	276.464	0.043992	0.200988	0.218878	0.826745	0.842551
SLC38A4	58.7658	-0.885521	0.175426	-5.04783	4.46851e-07	7.44353e-07
SLC38A5	445.305	1.7709	0.134971	13.1206	2.50903e-39	1.53804e-38
SLC3A1	46.9505	1.57348	0.214942	7.32046	NA	NA
SLC3A2	10079.1	0.564807	0.0585158	9.65222	4.81036e-22	1.5239e-21
SLC43A1	836.027	-0.202058	0.108488	-1.86249	0.0625347	0.0734363
SLC43A2	1987.67	0.22972	0.0766225	2.99808	0.00271686	0.00358159
SLC46A1	2548.21	-0.172045	0.0859552	-2.00157	0.0453312	0.0540624
SLC4A10	107.132	2.70302	0.306248	8.82623	NA	NA
SLC4A1	3.62812	-2.34881	0.277389	-8.46755	2.50603e-17	6.49556e-17
SLC4A2	5726.9	0.726457	0.0544935	13.3311	1.5265e-40	9.84992e-40
SLC4A3	599.092	-0.142649	0.107259	-1.32995	0.183536	0.206625
SLC4A4	443.594	-1.09856	0.245277	-4.47885	7.5046e-06	1.15152e-05
SLC4A5	717.32	0.946665	0.0666917	14.1947	9.8868e-46	7.48224e-45
SLC4A7	3625.87	-0.336627	0.115989	-2.90222	0.00370522	0.00482742
SLC4A8	1540.97	1.53446	0.158747	9.66605	4.20302e-22	1.33495e-21
SLC4A9	0.719384	-0.210806	0.256691	-0.821244	0.411507	0.441776
SLC5A10	10.5507	1.73886	0.169743	10.2441	1.25822e-24	4.55039e-24
SLC5A11	20.6897	-0.183278	0.229933	-0.797093	NA	NA
SLC5A12	23.1328	2.25422	0.315468	7.14563	NA	NA
SLC5A1	1013.45	-1.19448	0.227541	-5.24952	1.525e-07	2.64823e-07
SLC5A2	3.18529	1.65651	0.325016	5.09669	NA	NA
SLC5A3	2544.64	-0.576616	0.085505	-6.74365	1.54454e-11	3.12992e-11
SLC5A5	37.9657	2.60146	0.260028	10.0045	NA	NA
SLC5A6	6243.7	0.31943	0.0967212	3.30258	0.000957988	0.0013079
SLC5A7	31.2408	1.50014	0.39784	3.77072	NA	NA
SLC5A8	461.468	3.88374	0.388955	9.98506	NA	NA
SLC5A9	26.3643	-0.842136	0.134619	-6.25569	3.95765e-10	7.60513e-10
SLC6A11	79.6752	1.25963	0.271233	4.64407	3.41614e-06	5.34207e-06
SLC6A12	107.664	0.809915	0.150911	5.36684	NA	NA
SLC6A13	2.65979	0.504614	0.215087	2.3461	NA	NA
SLC6A14	778.723	-1.07471	0.283105	-3.79615	0.00014696	0.00021297
SLC6A1	69.9544	0.844732	0.108347	7.79657	6.36109e-15	1.51431e-14
SLC6A2	38.6013	-1.05155	0.313577	-3.35341	0.000798213	0.00109833
SLC6A3	10.216	0.729098	0.241765	3.01573	NA	NA
SLC6A4	670.593	4.0778	0.291173	14.0047	NA	NA
SLC6A5	0.2212	1.17999	1.19491	0.987513	NA	NA
SLC6A6	3279.63	0.259749	0.0794657	3.2687	0.00108044	0.00146205
SLC6A7	5.99669	0.552652	0.183628	3.00964	0.00261561	0.00345182
SLC6A8	3046.63	0.438837	0.0941663	4.66024	3.15846e-06	4.95809e-06
SLC6A9	1460.41	1.51241	0.117909	12.827	1.15759e-37	6.63182e-37
SLC7A10	150.526	-4.72943	0.235174	-20.1103	5.9929e-90	1.36061e-88
SLC7A11	535.929	2.02057	0.151696	13.3199	NA	NA
SLC7A1	3613.65	0.335103	0.0841412	3.98263	6.81563e-05	9.99517e-05
SLC7A2	13786.2	1.14151	0.200145	5.70338	1.17455e-08	2.14605e-08
SLC7A3	49.4243	-3.25604	0.2661	-12.2361	1.99281e-34	1.02225e-33
SLC7A5	6659.01	2.46844	0.1471	16.7807	3.37778e-63	3.79923e-62
SLC7A6	2496.66	-0.482329	0.0579531	-8.32275	8.59456e-17	2.1676e-16
SLC7A7	1065.37	0.491847	0.0898778	5.4724	4.4398e-08	7.90014e-08
SLC7A8	7835.48	1.05764	0.120929	8.74597	2.21101e-18	6.01041e-18
SLC7A9	14.682	0.457797	0.142819	3.20542	0.00134864	0.00181696
SLC8A1	589.897	-0.570776	0.0908919	-6.27972	3.39187e-10	6.53842e-10
SLC8A2	83.4275	2.72294	0.235205	11.5769	NA	NA
SLC8A3	16.1627	-2.1116	0.158985	-13.2817	NA	NA
SLC9A1	4654.55	0.298886	0.0567802	5.26392	1.41018e-07	2.45929e-07
SLC9A2	336.083	0.881421	0.232513	3.79084	0.000150141	0.000217066
SLC9A3	10.6395	0.717407	0.204556	3.50714	NA	NA
SLC9A4	4.4023	0.767833	0.291167	2.63709	NA	NA
SLC9A5	75.1393	0.235717	0.115742	2.03657	0.0416928	0.050015
SLC9A7	389.34	-0.0867789	0.106874	-0.811973	0.416807	0.44697
SLC9A8	1791.49	0.051605	0.0645206	0.799822	0.423814	0.453004
SLCO1A2	52.5076	-2.72639	0.332062	-8.2105	2.20277e-16	5.47789e-16
SLCO1B1	2.36335	-1.50678	0.591145	-2.54891	NA	NA
SLCO1B3	9.50899	2.83292	0.689502	4.10865	NA	NA
SLCO1C1	12.475	-2.43889	0.134673	-18.1097	2.67173e-73	3.89946e-72
SLCO2A1	1540.6	-0.146761	0.097273	-1.50875	0.131363	0.149397
SLCO2B1	2643.62	-0.368091	0.0952758	-3.86342	0.000111808	0.000162993
SLCO3A1	1217.61	-0.602039	0.11044	-5.45127	5.0011e-08	8.87315e-08
SLCO4A1	167.304	-0.564868	0.158602	-3.56153	0.000368696	0.000518373
SMPD3	559.398	0.888454	0.141669	6.27134	3.57965e-10	6.88957e-10
SMS	6168.15	1.00572	0.062837	16.0052	1.17557e-57	1.17175e-56
SOAT1	2045.54	0.447424	0.0902545	4.95736	7.14558e-07	1.17748e-06
SOD1	11773.7	0.400752	0.0581508	6.89159	5.51733e-12	1.14261e-11
SOD2	12788.9	-0.733487	0.0989739	-7.41091	1.25436e-13	2.82692e-13
SOD3	1346.2	-2.27511	0.148819	-15.2878	9.21864e-53	8.18989e-52
SORD	3883.35	1.63259	0.111576	14.6321	1.75408e-48	1.44329e-47
SPCS1	5832.5	0.42505	0.0439348	9.67456	3.8677e-22	1.23164e-21
SPCS2	2394.25	0.676895	0.0712485	9.50049	2.08909e-21	6.38708e-21
SPCS3	7085.46	-0.0357231	0.0518921	-0.688411	0.491194	0.520038
SPHK2	839.683	0.516537	0.0629098	8.21076	2.19786e-16	5.47679e-16
SPR	2898.37	0.844348	0.0768186	10.9914	4.2016e-28	1.78241e-27
SPTLC1	4702.97	-0.0706995	0.04311	-1.63998	0.10101	0.116498
SPTLC2	6417.49	0.103997	0.0826449	1.25837	0.20826	0.233601
SQLE	5660.91	2.19514	0.107602	20.4006	1.65178e-92	4.05016e-91
SRD5A1	1113.45	0.593932	0.120303	4.93697	7.93437e-07	1.30047e-06
SRD5A2	28.8614	2.37673	0.206944	11.4849	NA	NA
SRM	3281.41	0.457682	0.0738912	6.19399	5.86597e-10	1.11672e-09
ST3GAL1	7006.68	0.768164	0.098107	7.82986	4.88405e-15	1.16495e-14
ST3GAL2	1136.48	-0.251149	0.0702412	-3.57553	0.000349522	0.000491979
ST3GAL3	525.524	-0.964385	0.0665691	-14.487	1.46464e-47	1.18135e-46
ST3GAL4	1898.05	1.01955	0.0866374	11.768	5.70728e-32	2.75477e-31
ST3GAL5	820.938	-0.442997	0.0915798	-4.83728	1.31631e-06	2.11784e-06
ST3GAL6	334.294	-0.804227	0.109185	-7.36574	1.76161e-13	3.92678e-13
ST6GAL1	5213.31	-0.05281	0.116567	-0.453043	0.650517	0.67645
ST6GALNAC1	102.24	-0.955209	0.203372	-4.69685	2.64203e-06	4.16876e-06
ST6GALNAC2	2822.44	0.599012	0.123711	4.84201	1.2853e-06	2.07339e-06
ST6GALNAC3	152.056	-2.03745	0.0994119	-20.495	2.38411e-93	6.08941e-92
ST6GALNAC5	723.006	0.439288	0.169851	2.58631	0.00970101	0.0122361
ST6GALNAC6	3049.42	-1.19217	0.0592507	-20.1208	4.85183e-90	1.12233e-88
ST8SIA1	388.818	-1.01327	0.150125	-6.74954	1.48311e-11	3.01042e-11
ST8SIA5	11.2393	0.450178	0.155723	2.89088	NA	NA
STARD3	4193.36	1.20951	0.12571	9.62141	6.49362e-22	2.03091e-21
STS	1755.08	-1.21767	0.100037	-12.1723	4.36746e-34	2.22179e-33
SUCLA2	2108.91	-0.952746	0.0538305	-17.699	4.26832e-70	5.50838e-69
SUCLG1	4080.92	-0.625629	0.037769	-16.5646	1.25605e-61	1.36275e-60
SUCLG2	3785.96	-0.271825	0.0562665	-4.83102	1.35833e-06	2.17974e-06
SULT1A1	1421.71	0.110579	0.105777	1.04539	0.295841	0.325293
SULT1A2	99.9412	0.411957	0.143468	2.87143	0.00408625	0.00530131
SULT1A3	1810.65	-0.0370517	0.0805877	-0.459768	0.645683	0.671992
SULT1E1	31.95	1.39029	0.403291	3.44737	NA	NA
SULT2A1	0.145	1.17607	0.933904	1.25931	0.207919	0.233433
SULT2B1	712.875	0.861148	0.150683	5.71494	1.09741e-08	2.01109e-08
SUOX	2068.4	-0.0645136	0.0593969	-1.08615	0.277415	0.306603
SUV39H1	830.332	0.657134	0.057807	11.3677	6.0547e-30	2.78017e-29
SUV39H2	667.432	0.823176	0.0827983	9.94194	2.73442e-23	9.18467e-23
SYNJ1	961.018	-0.343005	0.0665638	-5.15303	2.56315e-07	4.35842e-07
SYNJ2	2244.11	-0.0514164	0.0809452	-0.6352	0.525298	0.553753
TALDO1	9172.87	0.365321	0.0576543	6.33641	2.35183e-10	4.56225e-10
TAT	4341.91	-0.94478	0.33338	-2.83394	0.00459774	0.00595859
TBXAS1	681.18	-0.0952613	0.0865086	-1.10118	0.27082	0.299932
TCIRG1	3366.06	1.01695	0.0865968	11.7434	7.63103e-32	3.65455e-31
TDO2	237.261	4.16645	0.181161	22.9986	4.80886e-117	1.96522e-115
TECRL	6.22101	-6.45927	1.09945	-5.87498	NA	NA
TECR	5392.59	0.291243	0.0583309	4.99296	5.94622e-07	9.82488e-07
TGDS	581.418	-0.409875	0.0561265	-7.30269	2.82067e-13	6.26476e-13
THNSL1	717.717	0.12031	0.0884321	1.36048	0.173678	0.196067
THTPA	1023.52	-0.0239101	0.0617154	-0.387426	0.698441	0.722606
TH	29.0439	2.55651	0.313764	8.14788	NA	NA
TK1	3308.89	3.03523	0.106333	28.5446	3.27916e-179	4.02025e-177
TK2	2225.17	-1.11639	0.0517245	-21.5835	2.56892e-103	7.4988e-102
TKTL1	10.732	0.0996734	0.294763	0.338148	NA	NA
TKTL2	2.22363	0.540247	0.296507	1.82204	NA	NA
TKT	11842.5	-0.339874	0.074397	-4.56838	4.91504e-06	7.63731e-06
TM7SF2	1795.73	-0.438806	0.120684	-3.63599	0.000276916	0.00039385
TMLHE	561.165	-0.622538	0.0600626	-10.3648	3.58415e-25	1.33157e-24
TPH1	84.814	2.02874	0.290662	6.97972	NA	NA
TPH2	2.41387	3.41816	0.549517	6.22029	NA	NA
TPI1	20400.6	0.872124	0.0663682	13.1407	1.92438e-39	1.19156e-38
TPK1	189.604	-0.586352	0.0809812	-7.2406	4.46713e-13	9.81487e-13
TPO	43.6251	-2.83547	0.158486	-17.891	1.38632e-71	1.86773e-70
TRDMT1	294.026	-0.703677	0.0845508	-8.32253	8.6103e-17	2.1676e-16
TREH	1.39402	-1.76326	0.202973	-8.68717	3.71581e-18	9.99031e-18
TSTA3	5832.68	1.75578	0.0771878	22.7469	1.53997e-114	5.24446e-113
TST	1530.73	-0.161499	0.0881867	-1.83133	0.0670506	0.0782896
TUSC3	2115.7	-0.18433	0.111047	-1.65993	0.0969276	0.112107
TXNRD1	5265	0.203519	0.0735564	2.76684	0.00566028	0.00728174
TXNRD2	1179.01	0.394935	0.0737149	5.3576	8.43356e-08	1.48557e-07
TYMS	1916.85	2.12212	0.106512	19.9237	2.53313e-88	5.35452e-87
TYRP1	106.328	4.31614	0.289176	14.9257	NA	NA
TYR	2.2009	2.34554	0.499916	4.69187	NA	NA
UAP1L1	1054.57	0.501165	0.0651205	7.69596	1.40438e-14	3.27333e-14
UAP1	6052.81	0.390817	0.0637268	6.1327	8.64026e-10	1.62969e-09
UCK1	1782.75	-0.0668899	0.0431586	-1.54986	0.121175	0.138196
UCK2	1462.75	0.891823	0.0768031	11.6118	3.58945e-31	1.67964e-30
UCP1	44.9991	1.12574	0.422786	2.66267	NA	NA
UCP2	8986.33	0.691491	0.10012	6.90665	4.96248e-12	1.02944e-11
UCP3	89.8362	-2.05827	0.116743	-17.6308	NA	NA
UEVLD	990.211	0.126925	0.0807335	1.57215	0.115916	0.132692
UGCG	2150.65	0.906467	0.137983	6.56941	5.05152e-11	1.00538e-10
UGDH	7196.96	0.792784	0.111757	7.09384	1.30443e-12	2.79586e-12
UGP2	7503.4	-1.3072	0.0597337	-21.8838	3.70792e-106	1.10876e-104
UGT1A10	9.58096	1.64815	0.878883	1.87528	NA	NA
UGT1A8	2.05111	0.603617	0.807422	0.747585	NA	NA
UGT2B28	390.256	-2.2213	0.449845	-4.93793	NA	NA
UGT2B4	430.422	3.83882	0.442852	8.66841	NA	NA
UGT2B7	27.1276	-0.356097	0.336349	-1.05871	NA	NA
UMPS	2039.86	0.368754	0.0413649	8.91466	4.89334e-19	1.37597e-18
UPB1	12.3748	0.283092	0.145085	1.95121	0.051032	0.0605666
UPP1	503.941	0.5039	0.105409	4.78043	1.74917e-06	2.79229e-06
UPP2	4.54897	-0.560055	0.170445	-3.28584	0.00101677	0.00138353
UQCR10	3678.77	0.484539	0.0608197	7.96681	1.62824e-15	3.94509e-15
UQCRB	9252.81	0.0985332	0.0632506	1.55782	0.119275	0.136283
UQCRC1	7686.01	0.273487	0.050746	5.38932	7.07247e-08	1.2512e-07
UQCRC2	9438.12	-0.414926	0.0451056	-9.19899	3.6133e-20	1.05979e-19
UQCRFS1	4444.83	0.00313924	0.0652457	0.0481142	0.961625	0.963984
UQCRH	4630.61	0.329592	0.0698966	4.71543	2.41204e-06	3.82061e-06
UQCRQ	5673.33	0.824435	0.0765921	10.764	5.09286e-27	2.04716e-26
UROC1	2.19653	0.737268	0.271524	2.7153	0.00662166	0.00846523
UROD	2949.85	-0.317873	0.0458175	-6.93782	3.982e-12	8.3026e-12
UROS	1867.95	0.460285	0.0527791	8.72097	2.75831e-18	7.46509e-18
UST	540.939	-1.30173	0.118465	-10.9883	4.35115e-28	1.83316e-27
UXS1	1935.54	0.267367	0.0481875	5.54848	2.88169e-08	5.16513e-08
VNN1	167.636	0.0422686	0.167321	0.25262	NA	NA
VNN2	116.798	0.0579817	0.15346	0.37783	0.705557	0.729353
VNN3	22.7166	1.64727	0.296738	5.55127	NA	NA
XDH	969.216	-0.447982	0.23467	-1.90898	NA	NA
XYLB	451.822	0.507764	0.0824519	6.1583	7.35296e-10	1.39116e-09
XYLT1	1686.38	-0.569791	0.109462	-5.20536	1.93624e-07	3.33873e-07
XYLT2	2437.58	0.501381	0.071487	7.01359	2.32278e-12	4.91836e-12
ZADH2	2548.37	-0.33924	0.0652834	-5.19642	2.03161e-07	3.49825e-07

## Sheet: CESC
Metabolic Gene	baseMean	Log2FoldChange	Log2FC STD ERROR	Wald Stat	Pvalue	Adjusted Pvalue
A4GALT	2935.63	-0.352133	0.636714	-0.553047	0.580231	0.734687
A4GNT	2.28973	2.23953	1.28489	1.74298	0.0813369	NA
AACS	2805.08	1.01227	0.317932	3.18391	0.00145301	0.00911014
AADAC	38.3137	4.7779	1.36737	3.49422	0.000475443	0.00383265
AADAT	212.644	-0.704161	0.960107	-0.733419	0.463303	0.636169
AASS	647.804	-1.55497	0.779532	-1.99475	0.0460697	0.132767
ABAT	565.783	0.48589	0.718181	0.676556	0.498688	0.669247
ABCA1	1979.85	0.777846	0.611951	1.27109	0.203696	0.378225
ABCB11	7.11298	3.08877	1.45455	2.12352	0.0337105	0.10681
ABCB4	18.3853	-1.59374	0.74685	-2.13394	0.0328473	0.104917
ABCC1	5397.71	0.998042	0.545983	1.82797	0.0675536	0.173647
ABCC3	2627.92	1.92615	0.924485	2.08348	0.0372076	0.113054
ABCC4	695.563	-0.304506	0.670944	-0.453847	0.649939	0.789926
ABCC5	6537.92	2.02486	0.704368	2.87472	0.00404383	0.0208345
ABO	258.13	1.62498	1.16452	1.39541	0.162893	0.325511
ABP1	1360.1	0.0216572	1.29887	0.0166739	NA	NA
ACAA1	2180.05	-0.264308	0.356763	-0.740851	0.458784	0.632221
ACACA	4558.08	0.992849	0.336964	2.94645	0.00321445	0.0176349
ACACB	665.218	-2.5406	0.552075	-4.60192	4.18618e-06	7.15682e-05
ACAD10	1088.85	0.0731602	0.291362	0.251098	0.801739	0.894382
ACAD11	922.981	-0.524018	0.406423	-1.28934	0.197279	0.373596
ACAD8	927.436	-0.528339	0.37006	-1.42771	0.153375	0.312821
ACAD9	3736.66	0.600262	0.301163	1.99315	0.0462455	0.132767
ACADM	2238.32	-0.0683355	0.415874	-0.164318	0.869481	0.932779
ACADSB	693.878	-1.42125	0.502655	-2.82748	0.00469159	0.0230686
ACADS	1208.69	0.248501	0.379613	0.654617	0.512715	0.680985
ACAT1	1360.77	-1.88617	0.422022	-4.46936	7.84548e-06	0.000117682
ACAT2	2491.17	1.45347	0.498176	2.91758	0.0035276	0.018915
ACHE	278.442	0.372588	1.12991	0.32975	NA	NA
ACLY	6909.05	0.362037	0.369382	0.980113	0.32703	0.513967
ACMSD	4.20656	1.14433	1.72875	0.661938	NA	NA
ACO1	1887.54	-0.656377	0.356455	-1.8414	0.065563	0.171128
ACO2	6654.84	0.313451	0.298249	1.05097	0.293272	0.483348
ACOT12	0.449031	1.85043	1.72511	1.07264	0.283431	NA
ACOT2	466.03	-1.07719	0.480805	-2.24038	0.0250664	0.0856015
ACOT8	1304.61	0.687117	0.40634	1.69099	0.0908391	0.21358
ACOX1	3162.99	0.385081	0.363914	1.05816	0.289981	0.48056
ACOX2	66.2004	-3.85782	0.974349	-3.95939	7.51423e-05	0.000816914
ACOX3	996.468	0.460539	0.407231	1.1309	0.258096	0.44261
ACP1	4517.49	0.400431	0.244412	1.63834	0.10135	0.233204
ACP2	2466.47	0.109251	0.311354	0.350889	0.725671	0.848885
ACSL1	3240.27	-0.0607139	0.580593	-0.104572	0.916715	0.95613
ACSL3	4533.02	0.305564	0.371036	0.823543	0.410199	0.584941
ACSL4	2521.73	-0.694303	0.561034	-1.23754	0.215886	0.391169
ACSL5	2464.35	0.602678	0.749281	0.804342	0.4212	0.597035
ACSM1	15.0688	-3.19751	0.80935	-3.95071	7.79189e-05	0.000839399
ACSS1	1851.42	-0.0527712	0.692556	-0.0761976	0.939262	0.966168
ACSS2	2534.2	0.0229146	0.3757	0.0609918	0.951366	0.969362
ACY1	1689.82	0.95152	0.480476	1.98037	0.0476621	0.135035
ACY3	295.432	-0.258077	1.12382	-0.229643	NA	NA
ACYP1	591.805	1.34182	0.38943	3.4456	0.000569788	0.0043282
ACYP2	291.867	-0.144123	0.384569	-0.374764	0.707836	0.835193
ADA	1080.47	1.78249	0.69924	2.54919	0.0107974	0.0427925
ADCY10	4.22596	1.75647	1.23886	1.41781	NA	NA
ADCY1	199.57	-0.592398	0.8966	-0.660716	0.508794	0.67744
ADCY2	103.778	-2.39476	1.34009	-1.78702	0.073934	0.185379
ADCY3	3583.75	-0.771371	0.382682	-2.0157	0.0438314	0.12965
ADCY4	213.493	-3.41572	0.610685	-5.59327	2.22838e-08	8.51814e-07
ADCY5	124.292	-2.67079	1.24799	-2.14007	0.032349	0.103839
ADCY6	2841.94	-0.653293	0.480751	-1.3589	0.174178	0.338362
ADCY7	1924.45	1.48389	0.562337	2.63879	0.00832025	0.0357228
ADCY8	0.919521	0.2728	1.73373	0.157349	NA	NA
ADCY9	1460.02	-0.660505	0.440024	-1.50106	0.133339	0.28115
ADC	187.805	-1.6792	0.641412	-2.61798	0.00884522	0.0367808
ADH1A	4.62142	-2.47918	1.56324	-1.58593	0.112756	0.250888
ADH1B	188.651	-5.52534	1.53248	-3.6055	0.000311555	0.00271465
ADH1C	799.549	0.675127	1.54965	0.435663	NA	NA
ADH4	4.7106	-0.35676	1.61453	-0.220968	0.825117	0.906176
ADH5	7268.4	-0.78119	0.404558	-1.93097	0.053487	0.149134
ADH6	16.4945	-1.29533	1.33289	-0.971824	NA	NA
ADH7	2734.66	3.93116	1.52117	2.5843	0.00975776	0.0391964
ADHFE1	182.029	-1.05206	0.681194	-1.54444	0.122481	0.264854
ADK	1529.45	1.68018	0.369947	4.54168	5.58072e-06	8.81753e-05
ADSL	2398.82	-0.346324	0.300021	-1.15433	0.248365	0.431543
ADSSL1	840.223	1.49917	0.743734	2.01573	0.0438278	0.12965
ADSS	4348.17	0.77463	0.31136	2.48789	0.0128504	0.0496015
AGA	1015.05	0.151732	0.399557	0.37975	0.704131	0.83273
AGL	2627.38	0.747563	0.538755	1.38757	0.165267	0.328042
AGMAT	207.388	2.35824	0.638735	3.69205	0.00022245	0.00202772
AGPAT1	3519.63	-0.990969	0.302545	-3.27544	0.00105497	0.00690683
AGPAT2	4232.1	0.46994	0.508199	0.924717	0.355113	0.544384
AGPAT3	4215.85	0.482678	0.308939	1.56237	0.1182	0.258903
AGPAT4	609.407	-1.35178	0.68874	-1.96269	0.0496826	0.139843
AGPAT5	1808.3	0.0843056	0.385966	0.218427	0.827096	0.907508
AGPAT6	3925.12	-0.590647	0.334985	-1.7632	0.0778662	0.191435
AGPS	3149.02	0.207886	0.347566	0.598119	0.54976	0.709658
AGXT2L1	8.35161	2.05006	1.66774	1.22924	NA	NA
AGXT2	0.265947	-0.929841	1.72337	-0.539548	NA	NA
AGXT	9.62073	2.56306	1.67401	1.53109	NA	NA
AHCYL1	6416.65	-0.344429	0.265403	-1.29776	0.194369	0.369115
AHCYL2	1087.9	-0.208906	0.533695	-0.391434	0.695477	0.829115
AHCY	10411.5	0.462047	0.335176	1.37852	0.168044	0.331334
AICDA	2.85232	-1.50589	1.07064	-1.40654	0.159564	0.321364
AK1	2891.77	0.147808	0.489973	0.301665	0.762907	0.875165
AK2	8633.67	0.819882	0.255962	3.20314	0.00135937	0.00866052
AK3L1	1133.52	1.62523	0.582891	2.78823	0.00529971	0.0256333
AK3	4002.71	-0.613517	0.394339	-1.55581	0.119753	0.261339
AK5	38.595	0.130093	1.2876	0.101036	NA	NA
AK7	107.702	0.302616	0.922876	0.327905	0.742983	0.862326
AKR1A1	8223.08	0.61199	0.324521	1.88582	0.0593187	0.159394
AKR1B1	3460.79	-0.0276849	0.603456	-0.0458773	0.963408	0.973264
AKR1C1	7419.41	2.86555	1.28328	2.233	NA	NA
AKR1C4	9.66113	1.77669	1.7328	1.02533	NA	NA
AKR1D1	1.05661	1.21859	1.47576	0.825736	0.408954	NA
AKR7A2	2708.91	-0.416303	0.325894	-1.27742	0.201455	0.377407
ALAD	2208.79	-0.416313	0.327362	-1.27172	0.203473	0.378225
ALAS1	2695.37	0.277216	0.303776	0.912568	0.36147	0.549084
ALAS2	11.309	0.913653	1.41223	0.646956	NA	NA
ALDH18A1	4110.26	0.381808	0.334293	1.14214	0.253398	0.436448
ALDH1A1	5223.15	-1.15304	1.12251	-1.0272	0.304326	0.496047
ALDH1A2	834.952	-2.85659	1.23288	-2.31701	0.0205031	0.0723102
ALDH1A3	3132.04	0.448344	0.936821	0.47858	0.632237	0.775895
ALDH1B1	1594.46	-2.08831	0.544205	-3.83735	0.000124369	0.00123846
ALDH1L1	825.77	-0.100798	1.21258	-0.0831268	0.933751	0.963664
ALDH2	7381.68	-0.514347	0.593714	-0.866322	0.386314	0.565369
ALDH3A1	5482.94	2.6131	1.13543	2.30142	0.0213681	0.0742556
ALDH3A2	6358.48	0.336525	0.421877	0.797685	0.425054	0.599629
ALDH3B1	1438.17	0.159876	0.830878	0.192418	0.847415	0.918777
ALDH3B2	2749.38	4.87022	0.865399	5.62771	1.82613e-08	8.01106e-07
ALDH4A1	2372.06	0.70438	0.526892	1.33686	0.181269	0.347938
ALDH5A1	1284.22	0.495506	0.495269	1.00048	0.317079	0.506431
ALDH6A1	463.484	-0.299476	0.515352	-0.58111	0.561166	0.719678
ALDH7A1	3376.9	-0.0530826	0.727172	-0.0729987	0.941807	0.96627
ALDH9A1	4534.38	-0.255242	0.315554	-0.808868	0.418591	0.594761
ALDOA	82282	0.914695	0.378543	2.41636	0.0156766	0.0586019
ALDOB	456.595	2.44361	1.61834	1.50995	NA	NA
ALDOC	1728.19	-0.0566707	0.728591	-0.0777812	0.938002	0.966168
ALG10	360.58	1.29556	0.361894	3.57995	0.000343657	0.00288818
ALG12	1515.9	0.135872	0.275564	0.49307	0.621963	0.767217
ALG1	1393.09	-0.045644	0.299081	-0.152614	0.878703	0.93892
ALG2	1699.59	-0.255519	0.296603	-0.861485	0.388971	0.567649
ALG3	3966.71	1.59295	0.369463	4.31154	1.62121e-05	0.00021346
ALG5	1444.07	-0.434295	0.316845	-1.37068	0.170473	0.333778
ALG6	1319.23	1.22785	0.286218	4.28992	1.7874e-05	0.000232755
ALG8	1479.29	0.186413	0.328974	0.566649	0.570953	0.728566
ALOX12B	352.261	5.81113	1.31746	4.41086	NA	NA
ALOX12	277.802	3.81567	1.14181	3.34178	0.000832432	0.00573507
ALOX15B	735.448	4.02954	1.16828	3.44911	0.000562438	0.00429993
ALOX15	890.022	4.42716	1.43716	3.08048	NA	NA
ALOX5	986.185	1.25895	0.710696	1.77144	0.0764878	0.189224
ALPI	21.6742	1.12584	1.72699	0.651906	NA	NA
ALPL	1048.32	0.73809	1.02023	0.723457	NA	NA
ALPPL2	1100.74	1.32071	1.694	0.779643	NA	NA
ALPP	800.961	-0.0846158	1.58198	-0.0534874	NA	NA
AMACR	879.791	0.730229	0.514417	1.41953	0.155745	0.316024
AMD1	4957.52	-0.11123	0.297326	-0.374102	0.708328	0.835193
AMDHD2	700.138	0.105462	0.421819	0.250017	0.802574	0.894382
AMPD1	8.27753	-1.16676	1.14421	-1.01971	0.307866	0.497031
AMPD2	1721.2	-0.866898	0.286807	-3.02259	0.00250623	0.0142783
AMPD3	1110.97	1.4096	0.534747	2.636	0.0083889	0.0358682
AMT	396.872	-0.641624	0.655446	-0.978912	0.327623	0.514217
AMY1A	521.652	0.77391	1.48537	0.521022	NA	NA
AMY2A	13.1928	0.363775	1.24883	0.291292	NA	NA
AMY2B	432.722	-0.0470615	0.735167	-0.0640147	0.948959	0.968885
ANPEP	3565.17	2.87314	1.12337	2.55761	NA	NA
AOC2	43.1036	-0.277015	0.652078	-0.424819	0.670968	0.80656
AOC3	464.745	-5.17356	0.796817	-6.49278	8.42647e-11	8.32114e-09
AOX1	138.501	-2.93839	1.02672	-2.86191	0.00421096	0.0213247
APRT	5169.14	0.402181	0.382309	1.05198	0.29281	0.483258
AQP8	4.87753	-4.38194	1.27805	-3.42862	NA	NA
AQP9	165.728	0.923821	0.926784	0.996802	0.318861	0.506705
ARG1	9.77276	1.11705	1.46066	0.764758	NA	NA
ARG2	1345.97	-0.077014	0.597309	-0.128935	0.897409	0.948644
ARSA	2197.72	0.0132794	0.420011	0.0316167	0.974778	0.982238
ARSB	582.217	-0.850009	0.420348	-2.02216	0.04316	0.128504
ASAH1	5486.52	-0.564092	0.399503	-1.41198	0.157955	0.31887
ASL	1852.9	0.228388	0.442348	0.516309	0.605639	0.753867
ASMT	2.75216	-1.29241	0.862035	-1.49926	0.133807	0.281636
ASNS	1866.34	0.629993	0.562354	1.12028	0.262595	0.448379
ASPA	11.1375	-4.07655	1.13721	-3.5847	0.000337463	0.00287057
ASRGL1	1824.98	-0.11597	1.06324	-0.109072	0.913145	0.955238
ATHL1	5742.31	2.10578	0.787718	2.67327	0.00751164	0.033029
ATIC	3908.77	0.170399	0.355311	0.479577	0.631528	0.775895
ATP10A	202.092	-0.540245	0.810599	-0.666477	0.505106	0.675566
ATP1A1	49301.1	1.12554	0.320544	3.51132	0.000445882	0.00363065
ATP1A2	56.1669	-3.72857	1.29491	-2.8794	0.00398427	0.0206173
ATP1A3	89.88	3.33214	0.988143	3.37212	0.000745916	0.00529288
ATP1A4	3.80299	1.94275	1.39271	1.39495	NA	NA
ATP1B1	14127.3	-0.274929	0.647638	-0.42451	0.671194	0.80656
ATP1B2	69.5505	-4.49069	0.886979	-5.0629	4.12925e-07	1.08737e-05
ATP1B3	19867	1.61967	0.565395	2.86467	0.00417441	0.0213219
ATP1B4	0.14114	0.849427	1.74076	0.487963	0.625576	NA
ATP2B1	2896.05	0.0384316	0.502656	0.0764571	0.939055	0.966168
ATP2B2	31.796	-2.0611	1.21562	-1.69551	NA	NA
ATP2B3	10.6673	1.97976	1.53586	1.28903	NA	NA
ATP2B4	8993.92	-2.38361	0.446028	-5.34408	9.08769e-08	2.99137e-06
ATP4A	3.16058	0.747688	1.73779	0.430253	NA	NA
ATP4B	1.55965	-1.04927	1.34162	-0.78209	0.434161	NA
ATP5A1	21196.7	-0.140898	0.260063	-0.541783	0.587968	0.739642
ATP5B	31032.9	0.518441	0.27084	1.9142	0.0555951	0.153567
ATP5C1	7869.72	0.137252	0.250818	0.547218	0.584229	0.738072
ATP5D	3651.85	0.0939324	0.538578	0.174408	0.861545	0.925769
ATP5E	13729.1	0.374843	0.439028	0.853803	0.393214	0.568936
ATP5F1	7791.14	0.194266	0.219805	0.883809	0.3768	0.559533
ATP5G1	3892.12	0.583585	0.36365	1.6048	0.108538	0.243928
ATP5G2	13070.8	0.0471143	0.295544	0.159415	0.873342	0.935723
ATP5G3	10058.6	0.483115	0.305062	1.58366	0.11327	0.250888
ATP5H	7551.25	0.432297	0.344449	1.25504	0.209464	0.38364
ATP5I	5349.68	0.474741	0.474937	0.999586	0.317511	0.506431
ATP5J2	6078.18	1.07388	0.414539	2.59055	0.0095824	0.0387548
ATP5J	4447.28	-0.0901467	0.30144	-0.299054	0.764899	0.876601
ATP5L	6969.14	-0.402875	0.347329	-1.15992	0.246081	0.428202
ATP6V0A1	2549.94	-0.880724	0.295391	-2.98155	0.0028679	0.0159552
ATP6V0A2	1102.54	-0.0289879	0.258436	-0.112167	0.910691	0.955238
ATP6V0A4	133.986	1.95607	1.35841	1.43997	NA	NA
ATP6V0B	7331.17	0.569266	0.311142	1.8296	0.0673094	0.173647
ATP6V0C	8933.54	0.350153	0.286702	1.22132	0.221966	0.399135
ATP6V0D1	5421.97	-0.16661	0.310957	-0.535797	0.592099	0.742474
ATP6V0D2	25.6846	3.25295	1.02533	3.17259	0.00151086	0.00937364
ATP6V1A	5234.21	1.01944	0.324719	3.13946	0.00169261	0.0102334
ATP6V1B1	717.516	0.304264	1.14692	0.265287	NA	NA
ATP6V1B2	4859.86	0.185465	0.335142	0.553394	0.579994	0.734687
ATP6V1C1	2868.71	-0.104218	0.273164	-0.381523	0.702815	0.832004
ATP6V1C2	756.342	2.39261	0.85956	2.78352	0.0053772	0.0258529
ATP6V1D	3638.26	0.44028	0.296122	1.48682	0.137063	0.286961
ATP6V1E1	5895.03	-0.568062	0.246222	-2.30712	0.0210483	0.0733994
ATP6V1E2	153.416	0.421456	0.526621	0.800301	0.423536	0.598782
ATP6V1F	5708.2	0.397281	0.317913	1.24965	0.211426	0.385446
ATP6V1G1	5853.99	-0.0989713	0.308193	-0.321134	0.748108	0.863881
ATP6V1G2	21.6464	-3.40916	0.648968	-5.2532	1.49481e-07	4.54192e-06
ATP6V1G3	0.290631	-0.119397	1.74008	-0.0686159	0.945295	NA
ATP6V1H	2547.42	-0.0941101	0.260861	-0.360767	0.718273	0.843562
ATP8A1	473.037	-0.909817	0.709702	-1.28197	0.199853	0.376511
AUH	478.099	-0.584644	0.323259	-1.80859	0.0705146	0.179313
B3GALNT1	912.915	-0.696894	0.51565	-1.35149	0.176539	0.341829
B3GALT4	886.086	-0.119711	0.444868	-0.269094	0.787857	0.891004
B3GALT5	94.6999	2.35709	1.41057	1.67101	NA	NA
B3GALT6	1858.75	0.0524494	0.378328	0.138635	0.889739	0.945597
B3GAT1	72.5161	-0.659423	1.0767	-0.612447	0.540242	0.703529
B3GAT2	18.4861	0.459628	0.670428	0.685573	0.492982	0.663845
B3GAT3	2063.73	-0.0298275	0.362312	-0.0823256	0.934388	0.963664
B3GNT2	1774.75	-0.406234	0.396604	-1.02428	0.305702	0.496923
B3GNT3	2049.92	1.53287	0.967444	1.58445	0.113091	0.250888
B3GNT4	107.345	4.54175	0.769025	5.90586	3.50817e-09	2.30955e-07
B3GNT5	5488.88	2.63117	0.618069	4.25707	2.07122e-05	0.00025303
B3GNT6	20.5073	3.30053	1.5232	2.16684	NA	NA
B3GNT7	948.301	0.391717	0.794963	0.492749	0.62219	0.767217
B3GNT8	589.044	0.672998	0.753157	0.89357	0.371552	0.556623
B3GNTL1	277.984	0.27419	0.450228	0.609003	0.542522	0.703529
B4GALNT1	285.928	1.13142	1.05479	1.07264	0.28343	0.47573
B4GALT1	18046.3	0.966046	0.543211	1.7784	0.0753381	0.187161
B4GALT2	3670.31	-0.0422377	0.303982	-0.138948	0.889491	0.945597
B4GALT3	2558.76	0.410302	0.27689	1.48183	0.138386	0.288994
B4GALT5	5810.57	0.134778	0.467187	0.288488	0.772973	0.881591
B4GALT7	1358.13	-0.21453	0.303015	-0.707987	0.478953	0.652367
BAAT	9.57728	1.90606	1.26457	1.50728	NA	NA
BBOX1	275.213	5.65883	1.18025	4.7946	1.62999e-06	3.27379e-05
BCAT1	1490.58	-0.166806	1.02099	-0.163377	NA	NA
BCAT2	2514.26	0.465123	0.366694	1.26842	0.204647	0.378698
BCKDHA	3134.01	0.266523	0.357258	0.746024	0.455653	0.630781
BCKDHB	683.697	-0.28591	0.484942	-0.589575	0.555475	0.715476
BCMO1	117.451	1.10737	1.09519	1.01112	0.311957	0.501032
BDH1	2320.47	2.36915	0.542541	4.36676	1.26103e-05	0.000177895
BHMT2	95.0821	-2.36678	1.23886	-1.91045	0.056075	0.154174
BHMT	21.7758	1.63144	1.46551	1.11323	NA	NA
BLVRA	2546.61	-0.453362	0.394015	-1.15062	0.249888	0.432287
BLVRB	4904.25	0.629166	0.495264	1.27037	0.203954	0.378225
BPGM	1871.85	0.95197	0.528503	1.80126	0.0716622	0.181471
BPNT1	2024.37	0.523147	0.283574	1.84483	0.0650619	0.170195
BTD	588.535	-1.38102	0.360793	-3.82775	0.000129321	0.00126327
C1GALT1	1016.78	1.30949	0.462489	2.83139	0.00463464	0.0229793
CA12	6842.19	0.785017	0.874777	0.897391	0.36951	0.555162
CA13	283.363	0.304917	0.639278	0.476971	0.633383	0.775895
CA14	32.9528	0.837112	0.839645	0.996984	NA	NA
CA1	1.63167	2.26055	1.69977	1.32992	NA	NA
CA2	3699.52	5.67469	1.00158	5.66571	1.46413e-08	7.22915e-07
CA3	47.528	-2.46419	0.883755	-2.78832	0.0052982	0.0256333
CA4	12.2507	-3.8182	1.39631	-2.7345	0.00624759	0.028807
CA5A	0.27405	1.39552	1.74065	0.801726	0.422711	NA
CA5B	438.781	-1.3537	0.434479	-3.11569	0.00183517	0.0109832
CA6	2.62112	3.06619	1.62634	1.88533	NA	NA
CA7	3.1941	-0.0622822	1.45491	-0.0428083	NA	NA
CA8	153.009	-0.641853	1.50728	-0.425837	NA	NA
CA9	4159.04	5.98346	1.0363	5.77384	7.7485e-09	4.59099e-07
CAD	4402.19	0.721165	0.333228	2.16418	0.0304506	0.0988601
CANT1	4430.25	0.477486	0.345068	1.38375	0.166436	0.329051
CAT	2212.8	-1.2103	0.462021	-2.61959	0.00880364	0.0367808
CBR1	6783.91	1.2026	0.576864	2.08472	0.0370944	0.113054
CBS	1878.42	2.31107	0.855013	2.70296	0.00687242	0.0309651
CCBL1	482.266	0.263808	0.422353	0.624616	0.532223	0.695352
CD38	231.097	2.52935	0.883397	2.8632	0.00419381	0.0213247
CDA	809.528	0.900668	1.0975	0.820651	NA	NA
CDIPT	4190.62	-1.17108	0.249753	-4.68894	2.74624e-06	5.08726e-05
CDO1	37.7409	-4.34928	1.13497	-3.83206	0.000127076	0.00125487
CDS1	2204.99	2.04674	0.387077	5.28767	1.23881e-07	3.96755e-06
CDS2	1508.73	-0.643838	0.300383	-2.14339	0.0320818	0.103307
CEPT1	1639.44	0.0314273	0.23807	0.132009	0.894978	0.946918
CERK	2414.54	-0.961017	0.413082	-2.32645	0.0199943	0.070938
CES2	5112.72	0.627338	0.57711	1.08703	0.277022	0.467623
CH25H	226.862	-1.76051	0.985209	-1.78694	NA	NA
CHAT	15.363	1.17884	1.73164	0.680765	NA	NA
CHDH	460.676	0.240565	0.723711	0.332405	0.739583	0.860065
CHIA	2.67119	0.713347	1.63598	0.436036	NA	NA
CHIT1	636.402	4.05936	1.29904	3.12489	NA	NA
CHKA	1149.29	0.142845	0.532679	0.268164	0.788573	0.891004
CHKB	703.295	-0.679268	0.398658	-1.70389	0.0884023	0.209513
CHPF2	3287.85	0.0970689	0.343895	0.282263	0.777742	0.883551
CHPF	4687.72	-0.630171	0.523344	-1.20412	0.228542	0.407251
CHPT1	1333.8	-0.81575	0.575969	-1.41631	0.156685	0.317388
CHST11	617.913	0.473345	0.725216	0.652695	0.513953	0.681246
CHST12	788.493	-0.879111	0.363023	-2.42164	0.0154506	0.0579399
CHST13	25.8805	1.78252	1.01351	1.75876	NA	NA
CHST1	315.069	-0.615437	0.941189	-0.653893	0.513181	0.680985
CHST2	1255.61	0.362535	0.907399	0.399532	0.689501	0.823648
CHST3	1927	-0.575256	0.585077	-0.983214	0.325502	0.513967
CHST4	70.4555	-1.28546	1.38495	-0.928166	NA	NA
CHST5	25.8666	-0.348913	1.14277	-0.305322	NA	NA
CHST6	955.465	0.463406	1.06115	0.436703	0.662327	0.802512
CHST7	324.824	-0.85122	0.643254	-1.3233	0.185735	0.354993
CHSY1	2318.3	-1.1278	0.41568	-2.71314	0.00666491	0.030309
CHSY3	92.4355	-0.668783	0.787804	-0.848921	0.395925	0.571464
CKB	7118.11	-1.24657	0.686214	-1.81659	0.0692799	0.177357
CKMT1B	4967.35	3.7619	0.635117	5.92316	3.15822e-09	2.30955e-07
CKMT2	33.221	-2.41465	1.18964	-2.02973	0.0423845	0.126832
CKM	38.5072	3.60785	1.18878	3.03493	NA	NA
CLC	3.03339	-2.88391	1.49326	-1.93128	NA	NA
CLYBL	195.288	-0.641536	0.57799	-1.10994	0.267023	0.453978
CMAS	2534.23	0.066721	0.346822	0.192378	0.847446	0.918777
CNDP1	19.5251	1.36608	1.38616	0.985512	NA	NA
COASY	4947.39	0.786098	0.219295	3.58467	0.000337509	0.00287057
COL4A3BP	1998.92	-0.548731	0.329141	-1.66716	0.0954827	0.221857
COMTD1	1361.26	2.13103	0.545111	3.90934	9.25469e-05	0.000950127
COMT	6295.7	0.193779	0.350457	0.552932	0.58031	0.734687
COQ2	888.509	0.469026	0.295674	1.58629	0.112673	0.250888
COQ3	575.963	0.868259	0.348834	2.48903	0.012809	0.0496015
COQ6	868.461	0.057141	0.237772	0.240319	0.810083	0.897934
COQ7	959.26	-0.67252	0.281758	-2.38687	0.0169923	0.0625338
COX4I1	18072.6	-0.105213	0.379286	-0.277397	0.781475	0.885324
COX4I2	50.0735	-2.32327	1.04141	-2.23089	NA	NA
COX5A	5594.49	1.11292	0.323198	3.44348	0.000574283	0.00433456
COX5B	6305.98	0.779348	0.433305	1.79861	0.0720797	0.18212
COX6A1	8408.93	0.782485	0.331257	2.36217	0.0181683	0.0660411
COX6A2	14.8823	2.47727	1.32784	1.86564	0.0620915	0.165345
COX6B1	11753.9	0.626401	0.457229	1.36999	0.170689	0.333778
COX6B2	444.458	4.60986	0.951459	4.84505	1.2658e-06	2.67853e-05
COX6C	6800.94	0.0202165	0.411404	0.0491402	0.960808	0.973126
COX7A1	161.879	-3.71598	0.803741	-4.62335	3.77592e-06	6.5801e-05
COX7A2L	4133.58	-0.821006	0.248218	-3.3076	0.000941007	0.00629996
COX7A2	5357.5	0.227637	0.361263	0.630113	0.52862	0.692937
COX7B2	1.23486	0.197217	1.1286	0.174745	NA	NA
COX7B	6984.42	0.934168	0.398287	2.34547	0.0190034	0.0683829
COX7C	9191.41	-0.363286	0.355165	-1.02287	0.306371	0.497031
COX8A	7793.35	0.598144	0.310362	1.92725	0.0539486	0.150068
COX8C	2.1706	2.80876	1.65074	1.70152	NA	NA
CPOX	1955.16	0.865173	0.369171	2.34355	0.019101	0.0683829
CPS1	1164.21	1.67518	1.4939	1.12134	NA	NA
CPT1A	3290.17	-0.886055	0.489409	-1.81046	0.0702245	0.178959
CPT1B	1402.69	2.08249	0.513001	4.05943	4.91932e-05	0.000555181
CPT1C	319.74	-1.06311	0.853501	-1.24559	0.212914	0.387563
CPT2	1575.58	0.495864	0.269622	1.83911	0.0658991	0.171533
CRAT	2755.14	-0.389637	0.703737	-0.553668	0.579806	0.734687
CRLS1	1927.65	-0.245059	0.367041	-0.667661	0.50435	0.675316
CROT	1347.59	0.657573	0.549007	1.19775	0.231014	0.411039
CSAD	1063.57	0.52088	0.468169	1.11259	0.265885	0.452691
CSGALNACT1	645.32	-1.23643	0.700118	-1.76603	0.0773904	0.19066
CSGALNACT2	1006.51	-1.1212	0.378661	-2.96096	0.00306686	0.0169034
CS	8366.94	0.391521	0.262157	1.49346	0.135316	0.284308
CTH	135.808	-0.472821	0.825587	-0.572709	0.566842	0.724603
CTPS2	1189.19	-0.135935	0.422377	-0.321833	0.74758	0.863881
CTPS	3261.35	-0.204584	0.334796	-0.611071	0.541152	0.703529
CYB5D1	788.02	-0.971993	0.324721	-2.99332	0.00275959	0.015425
CYBRD1	3334.93	-2.94899	0.611832	-4.81993	1.43609e-06	2.98555e-05
CYC1	6810.06	0.530305	0.342066	1.5503	0.12107	0.262929
CYP11A1	53.6683	-1.76041	1.38406	-1.27192	0.203402	0.378225
CYP11B1	0.25035	1.50064	1.71754	0.873716	0.382273	NA
CYP11B2	0.0319317	-0.812203	1.33192	-0.609801	0.541994	NA
CYP17A1	4.98254	1.09435	1.5585	0.702183	NA	NA
CYP19A1	18.7921	0.569053	1.07849	0.52764	NA	NA
CYP1A1	6.48141	-4.93641	1.38649	-3.56037	NA	NA
CYP1A2	0.909989	1.46169	1.74135	0.839399	NA	NA
CYP1B1	799.603	-2.47958	0.925745	-2.67847	0.00739596	0.0327023
CYP21A2	64.8094	-2.6607	0.910051	-2.92368	0.00345915	0.0188032
CYP24A1	1530.86	1.03001	1.15066	0.895141	0.370711	0.556067
CYP27A1	860.46	-1.6524	0.81251	-2.0337	0.0419816	0.126586
CYP2A13	27.0952	1.34714	1.73818	0.775026	NA	NA
CYP2A6	16.8791	-1.53757	1.54353	-0.996141	0.319182	0.506705
CYP2C18	395.049	5.02963	1.13467	4.43267	9.30735e-06	0.000137865
CYP2C19	26.776	3.78169	1.56023	2.42381	NA	NA
CYP2C8	9.96329	0.692705	0.981411	0.705826	0.480296	0.652696
CYP2C9	69.885	2.96447	1.45947	2.0312	NA	NA
CYP2D6	128.4	3.2577	0.879981	3.70201	0.000213894	0.00196484
CYP2E1	290.02	1.56161	1.05457	1.48079	0.138662	0.288994
CYP2F1	27.5777	2.67994	1.64412	1.63001	NA	NA
CYP39A1	186.642	-0.922933	0.809369	-1.14031	0.254156	0.436486
CYP3A43	0.454734	2.01021	1.70812	1.17685	0.239254	NA
CYP3A4	8.57154	3.02566	1.49478	2.02415	NA	NA
CYP3A5	333.572	1.0123	1.16353	0.870024	0.384287	0.564988
CYP3A7	7.4965	1.84422	1.29488	1.42424	0.154377	0.314325
CYP46A1	12.9532	-3.15325	0.809761	-3.89405	9.85845e-05	0.000990023
CYP4A11	2.47768	-0.125831	1.24393	-0.101156	0.919427	0.956559
CYP4F12	569.421	0.990424	1.08306	0.914471	0.36047	0.548656
CYP4F2	27.8307	3.60948	1.44138	2.50419	NA	NA
CYP4F3	634.235	5.48143	1.09367	5.01197	5.38749e-07	1.30289e-05
CYP4F8	37.4586	3.55582	1.58121	2.24879	NA	NA
CYP51A1	3744.49	0.443065	0.414571	1.06873	0.28519	0.475987
CYP7A1	0.75793	-2.57653	1.07173	-2.40408	0.0162134	NA
DAD1	6466.78	-0.383677	0.285144	-1.34556	0.178446	0.343276
DAO	0.878865	2.20652	1.70382	1.29504	NA	NA
DBH	14.6971	0.924269	1.0137	0.911777	0.361886	0.549084
DBT	1620.1	0.148751	0.296827	0.501139	0.616274	0.763097
DCI	3603.78	0.587339	0.419664	1.39954	0.16165	0.323573
DCK	1617.69	0.464306	0.389234	1.19287	0.23292	0.412057
DCTD	3396.55	-0.540518	0.286856	-1.88428	0.0595265	0.15959
DCT	1.9818	-0.452122	1.74126	-0.259652	0.795132	NA
DCXR	2823.33	0.681068	0.445754	1.5279	0.126537	0.269497
DDC	71.1984	2.61765	1.62973	1.60618	NA	NA
DDOST	15671.1	0.286465	0.240818	1.18955	0.234224	0.413431
DDO	54.8301	-2.13722	0.832229	-2.56806	0.0102269	0.0408043
DGAT1	2547.54	0.474224	0.368299	1.28761	0.197883	0.373989
DGAT2	883.082	1.94154	0.681727	2.84797	0.00439994	0.0219997
DGKA	4886.82	1.76951	0.509034	3.47622	0.000508534	0.00401742
DGKB	14.4045	-5.16278	1.33352	-3.87156	NA	NA
DGKD	1108.06	-0.491793	0.522042	-0.942056	0.346164	0.533984
DGKE	524.027	-1.40134	0.404721	-3.46247	0.000535233	0.00420034
DGKG	93.7106	-0.845936	0.97676	-0.866064	0.386455	0.565369
DGKH	134.946	0.992565	0.575386	1.72504	0.08452	0.202745
DGKI	4.82809	-1.00081	0.858171	-1.16621	0.243529	0.42501
DGKQ	1267.95	0.656933	0.39096	1.68031	0.0928977	0.216275
DGKZ	2931.76	0.694953	0.331804	2.09447	0.0362179	0.111476
DGUOK	2372.81	-0.22736	0.316049	-0.719381	0.471906	0.644993
DHCR24	29759.9	3.10464	0.465371	6.67133	2.53499e-11	2.73088e-09
DHCR7	3321.92	1.38358	0.509906	2.71341	0.00665955	0.030309
DHFR	1608.67	2.46956	0.416613	5.92773	3.0716e-09	2.30955e-07
DHODH	478.448	0.0861013	0.334304	0.257554	0.796751	0.894382
DLAT	1763.09	0.369307	0.354856	1.04072	0.298004	0.48843
DLD	3607.71	-0.138996	0.292345	-0.47545	0.634466	0.775895
DLST	5547.32	-0.206006	0.299252	-0.688402	0.4912	0.663664
DMGDH	28.8577	-2.24253	1.12108	-2.00032	0.0454653	0.132528
DNMT1	8220.99	1.96736	0.350347	5.61545	1.96051e-08	8.01106e-07
DNMT3A	1683.75	0.729209	0.395193	1.8452	0.0650089	0.170195
DNMT3B	529.995	2.45222	0.606792	4.04129	5.31572e-05	0.000594258
DNMT3L	1.4249	0.989883	1.70939	0.579085	NA	NA
DOLPP1	1654.2	1.23233	0.283934	4.3402	1.42353e-05	0.000193894
DOT1L	3189.09	1.43746	0.398037	3.61137	0.000304582	0.00267355
DPAGT1	1800	-0.028933	0.336703	-0.0859303	0.931522	0.963223
DPM1	2126.49	0.201144	0.265341	0.758059	0.448416	0.626466
DPM2	2816.89	0.548064	0.347	1.57944	0.114236	0.252555
DPM3	1318.79	-0.560262	0.530333	-1.05644	0.290769	0.48056
DPYD	1784.34	-0.0394256	0.627973	-0.0627824	0.94994	0.968885
DPYSL2	2329.72	-1.73413	0.52408	-3.30891	0.000936596	0.00629996
DPYSL3	4499.06	-2.45502	0.929371	-2.64159	0.00825168	0.0355572
DPYS	3.11735	0.228547	1.17587	0.194365	NA	NA
DTYMK	2487.88	1.44092	0.417634	3.45021	0.000560151	0.00429993
DUOX1	4734.57	3.25948	0.711037	4.58412	4.55898e-06	7.57439e-05
DUOX2	5677.14	4.03119	1.12496	3.58341	0.000339139	0.00287057
DUT	5063.58	0.395384	0.35173	1.12411	0.260964	0.446883
EBP	5870.86	2.16762	0.439723	4.92951	8.24374e-07	1.84318e-05
ECH1	9513.91	0.043151	0.414879	0.104008	0.917163	0.95613
ECHDC2	1898.23	-0.459651	0.463968	-0.990695	0.321835	0.509858
ECHS1	6979.25	0.256557	0.339885	0.754834	0.450348	0.627101
EHHADH	1135.94	1.65296	0.482026	3.4292	0.000605374	0.00447353
ELOVL1	4800.55	0.43287	0.26763	1.61742	0.105788	0.239691
ELOVL2	85.3462	0.59604	1.18263	0.503994	NA	NA
ELOVL3	180.794	3.47504	0.951914	3.65059	0.000261642	0.00233117
ELOVL4	312.413	0.11217	1.04324	0.107521	0.914376	0.955498
ELOVL5	3683.39	-0.102958	0.433597	-0.237452	0.812306	0.89877
ELOVL6	705.886	1.12508	0.604749	1.8604	0.0628285	0.16598
ELOVL7	705.699	0.931999	0.523066	1.7818	0.0747818	0.186703
ENGASE	1651.05	0.307563	0.444514	0.691907	0.488995	0.661484
ENO1	116652	1.74961	0.399458	4.37995	1.18706e-05	0.000169477
ENO2	3756.03	0.0695284	0.599259	0.116024	0.907634	0.954344
ENO3	182.846	0.812723	0.630452	1.28911	0.19736	0.373596
ENPP1	267.624	-4.1262	0.941659	-4.38184	1.17683e-05	0.000169477
ENPP2	752.192	-4.3328	0.760863	-5.69459	1.23669e-08	6.37164e-07
ENPP3	149.844	0.705987	1.44799	0.487564	NA	NA
ENTPD1	2059.95	-1.86847	0.336715	-5.54913	2.87087e-08	1.06312e-06
ENTPD2	531.67	1.05552	0.8113	1.30102	0.193251	0.36758
ENTPD3	614.491	0.583776	0.814892	0.716384	0.473754	0.646773
ENTPD4	931.68	0.373626	0.420462	0.888608	0.374214	0.559088
ENTPD5	350.006	1.25429	0.452777	2.77021	0.00560201	0.0264477
ENTPD6	4367.44	0.902154	0.413156	2.18357	0.0289939	0.0951739
EPX	2.36059	0.43165	0.898139	0.480605	0.630797	0.775895
ESD	3377.75	-1.38315	0.294988	-4.68884	2.74755e-06	5.08726e-05
ETFA	4233.5	0.639599	0.266966	2.3958	0.016584	0.0612212
ETFB	5461.96	0.479985	0.489599	0.980363	0.326907	0.513967
ETFDH	840.26	-0.315403	0.348405	-0.905277	0.365318	0.552322
ETNK1	2678.37	0.0039357	0.44268	0.00889063	0.992906	0.994585
ETNK2	856.879	-0.619495	0.707998	-0.874995	0.381577	0.56313
EXT1	4642.43	0.982001	0.446489	2.19939	0.0278505	0.0919299
EXT2	4797.64	-0.667451	0.379325	-1.75958	0.0784795	0.192145
EXTL1	10.9632	-3.48836	0.916431	-3.80647	0.000140967	0.00135809
EXTL2	646.715	-1.30608	0.492138	-2.6539	0.00795679	0.0345377
EXTL3	2888.27	-0.552783	0.448507	-1.2325	0.217763	0.393894
FADS1	3200.53	0.288957	0.716398	0.403348	0.686692	0.82195
FADS2	6419.43	0.00852563	0.806855	0.0105665	0.991569	0.994394
FADS3	1207.21	0.165396	0.799525	0.206868	0.836113	0.914876
FADS6	34.2556	4.36565	1.50809	2.89481	0.00379384	0.0199809
FAH	1071.75	0.0725595	0.482479	0.150389	0.880458	0.939948
FASN	12604.6	2.00009	0.539812	3.70516	0.000211255	0.00195576
FBP1	1179.88	0.744216	0.863818	0.861542	0.388939	0.567649
FBP2	8.80968	2.85211	1.64732	1.73136	NA	NA
FDFT1	8276.15	0.395295	0.436905	0.904762	0.365592	0.552322
FDPS	9057.94	0.8329	0.314565	2.64779	0.00810208	0.03504
FECH	1235.55	-0.402054	0.346584	-1.16005	0.24603	0.428202
FH	4494.17	0.60517	0.262125	2.30871	0.0209599	0.0733994
FLAD1	2853.41	1.23059	0.287695	4.27741	1.89081e-05	0.000242487
FOLR1	855.884	-1.60977	1.45014	-1.11008	NA	NA
FOLR3	70.4418	1.98018	1.53102	1.29338	NA	NA
FPGS	3355.33	-0.134227	0.344506	-0.389622	0.696816	0.829876
FPGT	894.748	0.463453	0.294033	1.57619	0.114981	0.253518
FTCD	12.6465	0.575829	1.16325	0.495016	0.620589	0.766838
FTH1	79813.8	-0.302002	0.495303	-0.609733	0.542039	0.703529
FTMT	0.0612495	0.309397	1.68489	0.183631	0.854303	NA
FUCA1	2814	-0.424564	0.539029	-0.787646	0.430904	0.606438
FUCA2	3692.64	0.337871	0.367572	0.919196	0.357993	0.547383
FUK	963.966	-0.0222104	0.331795	-0.0669401	0.946629	0.968885
FUT1	461.028	0.696305	0.663948	1.04873	0.2943	0.484369
FUT3	2220.29	2.5156	0.854315	2.94458	0.00323397	0.0176602
FUT8	1086.34	0.167725	0.523556	0.320358	0.748697	0.863881
FUT9	6.27045	0.446127	1.59732	0.279297	NA	NA
G6PC2	0.223503	1.21902	1.74107	0.700152	0.483832	NA
G6PC3	2202.07	-0.605072	0.3491	-1.73323	0.0830544	0.200856
G6PC	1.33008	1.64238	1.73818	0.944887	NA	NA
G6PD	5675.23	1.23261	0.621772	1.98241	0.0474332	0.134792
GAA	6503.69	0.367449	0.488368	0.752401	0.45181	0.627114
GAD1	381.75	3.10655	0.927418	3.34967	0.000809077	0.00566082
GAD2	4.2733	3.7171	1.5649	2.3753	0.0175348	0.0643304
GAL3ST1	92.6023	-0.100865	1.33223	-0.0757118	NA	NA
GALC	1066.02	-0.456911	0.450743	-1.01368	0.310733	0.500297
GALE	3581.11	1.84323	0.427483	4.31183	1.61911e-05	0.00021346
GALK1	1071.73	0.124496	0.427414	0.291278	0.770839	0.881174
GALK2	893.391	-0.017159	0.308189	-0.0556768	0.955599	0.971171
GALNS	1310.66	0.892873	0.445048	2.00624	0.0448307	0.131496
GALNT10	1645.64	0.541093	0.598998	0.903331	0.36635	0.552322
GALNT11	1811.13	-1.08865	0.433952	-2.5087	0.0121178	0.0472354
GALNT12	1402.4	1.25155	0.800611	1.56325	0.117995	0.258903
GALNT13	13.9628	-3.12682	1.23365	-2.53461	0.0112574	0.0441722
GALNT14	1423.37	2.56812	0.91658	2.80185	0.00508103	0.0247778
GALNT1	5644.24	0.745022	0.503314	1.48023	0.138811	0.288994
GALNT2	10100.6	0.659373	0.512478	1.28664	0.198221	0.374032
GALNT3	3825.3	2.48611	0.544419	4.56655	4.95827e-06	7.93993e-05
GALNT4	1579.13	0.631213	0.690548	0.914075	0.360678	0.548656
GALNT5	447.216	3.91159	1.19284	3.27923	0.0010409	0.00685261
GALNT6	2215.49	1.47695	0.738538	1.99984	0.0455181	0.132528
GALNT7	3026.34	0.616018	0.627841	0.981168	0.32651	0.513967
GALNT8	1.77707	0.628995	1.42159	0.442459	NA	NA
GALNT9	20.651	0.287862	1.30068	0.221317	NA	NA
GALNTL2	90.4276	-3.21504	0.930415	-3.45549	0.0005493	0.00425438
GALT	941.988	-0.400209	0.374205	-1.06949	0.284848	0.475987
GAMT	741.291	0.0424634	0.819212	0.0518345	0.958661	0.971782
GANC	887.058	0.380427	0.372584	1.02105	0.30723	0.497031
GAPDHS	3.60279	0.558254	0.784318	0.71177	0.476607	0.649919
GAPDH	193574	1.24654	0.413741	3.01284	0.00258813	0.0146743
GART	4522.82	1.19727	0.280833	4.2633	2.0143e-05	0.000249726
GATM	2100.61	0.965101	0.838554	1.15091	0.249769	0.432287
GBA3	5.78659	-0.485481	1.47718	-0.328654	NA	NA
GBA	2938.81	0.243711	0.319592	0.762569	0.44572	0.624325
GBE1	1502.72	-0.464136	0.394061	-1.17783	0.238864	0.418124
GBGT1	180.204	-1.20691	0.630408	-1.91449	0.0555572	0.153567
GCAT	706.837	0.342778	0.558127	0.614158	0.539111	0.703529
GCDH	1214.47	0.0326878	0.358083	0.0912855	0.927266	0.961339
GCH1	1466.67	1.21371	0.482671	2.51458	0.0119176	0.0466083
GCK	142.349	0.221793	1.24182	0.178604	0.858249	0.925409
GCLC	3559.33	0.943395	0.774938	1.21738	0.223459	0.401006
GCLM	1217.06	2.01965	0.642367	3.14407	0.00166614	0.0101772
GCNT1	1129.4	0.918322	0.728186	1.26111	0.20727	0.381983
GCNT2	790.176	0.302679	0.87869	0.344466	0.730496	0.852845
GCNT3	1186.83	0.0546352	1.25367	0.0435801	NA	NA
GCNT4	55.6979	-0.737761	0.761618	-0.968675	0.332707	0.517758
GCSH	58.197	0.623315	0.673742	0.925154	0.354886	0.544384
GDA	668.863	0.16923	1.2669	0.133578	0.893736	0.946918
GFPT1	4903.38	0.126504	0.506735	0.249646	0.802861	0.894382
GFPT2	567.276	-1.62587	0.937879	-1.73355	0.0829971	0.200856
GGH	3416.63	2.85188	0.509209	5.60061	2.13594e-08	8.43695e-07
GGPS1	1832.35	-0.363325	0.264648	-1.37286	0.169795	0.333677
GGT1	648.319	-0.218022	0.859524	-0.253654	0.799763	0.894382
GK2	0.00589349	-0.00304317	0.905453	-0.00336093	0.997318	NA
GK3P	53.8683	1.76517	0.656055	2.69059	0.00713267	0.0317753
GK	512.722	1.11573	0.572422	1.94914	0.0512785	0.143556
GLA	1748.1	0.861595	0.35765	2.40905	0.0159942	0.0592285
GLB1	2949.02	0.123146	0.389694	0.316008	0.751997	0.866002
GLCE	1665.81	0.145637	0.446019	0.326527	0.744026	0.862691
GLDC	747.679	4.31623	1.31152	3.29101	0.000998273	0.00660868
GLO1	7838.26	0.0821122	0.30995	0.264921	0.791071	0.891209
GLRX2	509.342	1.22863	0.367152	3.34638	0.00081873	0.00567366
GLRX	1146.73	0.0651634	0.593641	0.109769	0.912593	0.955238
GLS2	518.195	1.14912	0.737664	1.55779	0.119283	0.260795
GLS	2876.55	-0.376655	0.52076	-0.72328	0.469508	0.642456
GLUD1	6589.15	-0.43339	0.354099	-1.22392	0.220981	0.397968
GLUD2	566.571	-0.294982	0.542897	-0.543348	0.58689	0.739642
GLUL	39434	0.244037	0.573059	0.425851	0.670217	0.80656
GMDS	1587.7	0.513888	0.680044	0.755669	0.449848	0.627101
GMPPA	2111.76	0.222594	0.385777	0.577001	0.563939	0.721671
GMPPB	1142.52	0.502311	0.393746	1.27572	0.202053	0.377655
GMPR2	2625.03	-0.350598	0.232943	-1.50508	0.132304	0.279466
GMPR	441.121	-1.35635	0.865024	-1.56799	0.116884	0.25697
GMPS	5635.39	1.45411	0.334589	4.34597	1.38664e-05	0.000191066
GNE	2027.86	-0.716579	0.677862	-1.05712	0.290458	0.48056
GNMT	22.6335	0.24484	0.862683	0.283812	0.776554	0.883551
GNPAT	2795.39	-0.0040524	0.255173	-0.015881	0.987329	0.993788
GNPDA1	2579.81	-0.30417	0.254542	-1.19497	0.232099	0.411733
GNPDA2	587.869	-1.0445	0.342783	-3.04712	0.00231046	0.0132908
GNPNAT1	2736.08	0.864771	0.323564	2.67264	0.00752559	0.033029
GNS	6459.81	-1.20688	0.303824	-3.97232	7.11773e-05	0.000780973
GOT1	3509.05	0.573004	0.375163	1.52735	0.126675	0.269497
GOT2	6783.17	0.557371	0.321938	1.7313	0.0833986	0.200869
GPAA1	6475.15	-0.109227	0.327312	-0.333708	0.7386	0.859765
GPAM	652.264	-0.247793	0.367278	-0.674675	0.499882	0.670091
GPD1	113.554	1.58625	1.1303	1.4034	NA	NA
GPD2	4582.47	1.72922	0.359162	4.81461	1.47487e-06	3.01332e-05
GPI	21959	1.22276	0.408279	2.9949	0.00274533	0.0154181
GPT2	2587.01	2.30479	0.539009	4.27597	1.90306e-05	0.000242487
GPT	187.591	2.26012	0.979716	2.30691	0.0210597	0.0733994
GPX1	13594.4	0.737406	0.47568	1.55021	0.12109	0.262929
GPX2	5274.32	2.24496	1.28421	1.74812	0.0804431	0.195338
GPX3	4051.22	-1.67717	0.923308	-1.81648	0.0692965	0.177357
GPX4	7900.51	0.151006	0.470102	0.321218	0.748045	0.863881
GPX5	0.364833	0.136024	0.973327	0.139752	NA	NA
GPX6	0.994575	0.138639	1.27616	0.108638	NA	NA
GPX7	532.193	-0.698051	0.65982	-1.05794	0.290082	0.48056
GPX8	1361.47	-1.07612	0.567639	-1.89578	0.0579892	0.157342
GRHPR	3913.43	-0.558451	0.293565	-1.90231	0.0571311	0.155992
GSR	2404.57	0.904426	0.583509	1.54998	0.121147	0.262929
GSS	4862.08	1.36007	0.299992	4.53366	5.79692e-06	9.03863e-05
GSTM1	2904.88	-0.334132	1.48918	-0.224374	0.822466	0.904103
GSTZ1	1032.99	0.277742	0.469718	0.591296	0.554322	0.714768
GUCY1A2	31.0125	-3.05806	0.78389	-3.90113	9.5745e-05	0.000969725
GUCY1A3	534.2	-2.30132	0.738137	-3.11774	0.00182243	0.0109624
GUCY1B2	46.9707	5.1372	1.14369	4.49176	7.0636e-06	0.000107312
GUCY1B3	396.265	-2.07529	0.77449	-2.67955	0.00737212	0.0327023
GUCY2C	77.0975	3.22698	1.45275	2.22129	NA	NA
GUCY2D	11.39	2.23173	1.07098	2.08383	0.0371756	0.113054
GUCY2F	0.197731	-0.500971	1.69193	-0.296094	0.767158	NA
GUK1	10996.1	-0.0569709	0.364149	-0.156449	0.875679	0.93738
GUSB	4867.61	0.385895	0.38755	0.995731	0.319381	0.506705
GYG1	2373.54	-1.47746	0.390379	-3.78467	0.000153915	0.00147088
GYG2	343.046	-0.634343	1.0029	-0.632511	0.527053	0.692005
GYS1	3677.64	0.586158	0.338801	1.73009	0.0836135	0.200978
GYS2	4.39626	1.07705	1.3324	0.808356	NA	NA
H6PD	4892.42	-1.3368	0.430722	-3.10363	0.00191165	0.0113834
HAAO	353.41	-1.56301	0.747455	-2.09111	0.0365178	0.111818
HADHA	10286.9	-0.396471	0.220781	-1.79576	0.0725322	0.182874
HADHB	5769.46	-0.109205	0.24725	-0.441676	0.658724	0.799174
HAGHL	252.397	2.26837	0.779311	2.91074	0.00360574	0.019075
HAGH	1669.52	0.226398	0.293779	0.77064	0.44092	0.618332
HAL	41.1081	2.19333	1.07383	2.04252	NA	NA
HAO1	0.548885	1.77741	1.73249	1.02593	0.304925	NA
HAO2	1.0509	-0.938751	1.4494	-0.64768	0.517192	NA
HAS1	100.621	-0.791608	1.45565	-0.543816	NA	NA
HAS2	369.6	0.678909	1.10836	0.612533	NA	NA
HAS3	4474.93	4.4697	0.971702	4.59986	4.22766e-06	7.15682e-05
HCCS	1695.09	1.07966	0.293496	3.67862	0.0002345	0.00210517
HCST	446.053	0.056792	0.769814	0.0737737	0.94119	0.96627
HDC	56.0638	-1.97514	0.875738	-2.2554	0.024108	0.0828057
HEXA	4405.03	-0.277087	0.322345	-0.859598	0.39001	0.567767
HEXB	5185.32	-0.594757	0.298438	-1.9929	0.0462724	0.132767
HGD	436.32	0.112651	1.49126	0.0755408	NA	NA
HIBADH	1988.48	-1.00532	0.309693	-3.24619	0.00116962	0.00749191
HIBCH	1663.34	0.160018	0.416037	0.384623	0.700517	0.831219
HK1	9332.58	0.605999	0.350005	1.7314	0.0833803	0.200869
HK2	7463.81	4.03414	0.589911	6.83855	7.99973e-12	1.0533e-09
HK3	296.478	1.80058	0.827041	2.17714	0.0294702	0.0964703
HKDC1	364.517	2.14341	1.22599	1.74831	0.0804109	0.195338
HLCS	1418.42	0.829857	0.322556	2.57275	0.0100894	0.0403915
HMBS	1224.11	1.01457	0.375619	2.70105	0.00691206	0.0310257
HMGCLL1	4.12977	-2.8113	1.52923	-1.83837	0.0660075	0.171533
HMGCL	2061.73	-0.202034	0.335568	-0.602064	0.547132	0.707807
HMGCR	3667.18	1.15479	0.395386	2.92067	0.00349278	0.0188993
HMGCS1	5693.46	1.34441	0.515873	2.60608	0.00915838	0.0375525
HMGCS2	328.193	2.47098	1.68232	1.46879	NA	NA
HMOX1	1784.16	0.777831	0.561834	1.38445	0.16622	0.329051
HMOX2	2968.7	0.415072	0.317723	1.3064	0.191418	0.364678
HNMT	649.947	-2.56918	0.723126	-3.55288	0.000381043	0.00315759
HPD	43.2339	-0.744181	1.3687	-0.543715	NA	NA
HPGDS	55.3127	-2.10562	0.80046	-2.63051	0.00852565	0.0362111
HPRT1	3108.41	1.41331	0.339464	4.16335	3.13613e-05	0.000375385
HS2ST1	2113.08	-0.030112	0.293352	-0.102648	0.918242	0.956166
HS3ST1	921.406	-0.148944	0.755987	-0.19702	0.843812	0.916838
HS3ST2	45.7316	-0.631989	0.972113	-0.650118	NA	NA
HS3ST3A1	298.795	0.599183	1.02126	0.586708	0.5574	0.716398
HS3ST3B1	41.9783	0.899279	0.922807	0.974504	0.329806	0.516958
HS3ST4	74.2389	2.42954	1.6166	1.50288	NA	NA
HS3ST5	12.6068	1.05633	1.65326	0.638937	NA	NA
HS3ST6	141.885	4.38269	1.30083	3.36916	0.000753972	0.00531819
HS6ST1	5158.53	0.844682	0.457848	1.8449	0.0650525	0.170195
HS6ST2	969.966	0.848921	1.0146	0.836707	0.402757	0.577805
HS6ST3	49.686	-1.88883	1.31492	-1.43646	0.15087	0.30931
HSD11B1	93.3103	-0.836566	0.882517	-0.947931	0.343164	0.530182
HSD11B2	930.757	0.0867414	0.712606	0.121724	0.903117	0.952548
HSD17B12	2973.51	-0.54439	0.404465	-1.34595	0.178318	0.343276
HSD17B1	402.267	1.93866	0.698905	2.77386	0.00553962	0.0262578
HSD17B2	407.235	3.23313	1.2146	2.66189	NA	NA
HSD17B3	46.9351	1.89967	1.21572	1.56259	NA	NA
HSD17B4	5101.51	0.248893	0.330667	0.752699	0.451631	0.627114
HSD17B7	718.634	0.872217	0.316465	2.75613	0.00584901	0.0272877
HSD17B8	890.486	0.582279	0.426272	1.36598	0.171945	0.335676
HSD3B1	18.8139	0.437633	1.46785	0.298146	NA	NA
HSD3B2	1.38805	1.37456	1.38174	0.994798	NA	NA
HSD3B7	1711.37	0.342103	0.463994	0.737302	0.460939	0.633657
IDH1	5790.87	1.273	0.49186	2.58814	0.00964962	0.0388939
IDH2	11240.2	2.02447	0.405561	4.99177	5.98278e-07	1.41792e-05
IDH3A	3347.19	0.376814	0.345826	1.0896	0.275888	0.466436
IDH3B	4241.64	-0.202371	0.322177	-0.628138	0.529914	0.693865
IDH3G	3401.52	0.0256042	0.30658	0.0835156	0.933442	0.963664
IDI1	3213.5	0.417651	0.387123	1.07886	0.280651	0.471732
IDI2	155.74	-0.817684	0.366169	-2.23308	0.0255438	0.0866325
IDS	6160.01	-0.801706	0.453933	-1.76613	0.0773735	0.19066
IDUA	613.691	-0.414207	0.544722	-0.7604	0.447016	0.6254
IMPA1	1082.51	0.214836	0.352867	0.608829	0.542638	0.703529
IMPA2	4173.29	1.56288	0.511285	3.05677	0.00223738	0.0129331
IMPDH1	3000.07	0.443334	0.455909	0.972418	0.330843	0.517117
IMPDH2	8213.06	-0.600733	0.391156	-1.53579	0.12459	0.26812
INMT	98.0821	-4.45924	0.724562	-6.15439	7.53675e-10	6.87004e-08
INPP1	3537.42	0.977828	0.682625	1.43245	0.152014	0.311117
INPP4A	1195.84	-0.384193	0.376554	-1.02029	0.307593	0.497031
INPP4B	587.756	1.38788	0.744966	1.86301	0.0624613	0.165842
INPP5A	1096	-2.33282	0.306236	-7.61771	2.58213e-14	6.11965e-12
INPP5B	1281.37	-0.533082	0.302552	-1.76195	0.0780774	0.191556
INPP5D	1412.8	0.17867	0.602801	0.2964	0.766924	0.878073
INPP5E	914.161	-0.280435	0.327162	-0.857174	0.391349	0.568319
INPPL1	4232.63	-0.26472	0.362733	-0.729794	0.465516	0.638468
IPMK	112.361	2.14098	0.740173	2.89255	0.00382134	0.0200367
IREB2	2595.03	-0.0315744	0.328822	-0.0960228	0.923502	0.959957
ISYNA1	3518.77	-0.392291	0.677571	-0.578966	0.562612	0.720752
ITPA	2823.34	0.515917	0.352791	1.46239	0.143634	0.296528
ITPKA	226.071	3.1376	0.802837	3.90814	9.30083e-05	0.000950127
ITPKB	2197.92	-2.59477	0.45515	-5.70092	1.19163e-08	6.37164e-07
ITPKC	6359.97	-0.0648897	0.586887	-0.110566	0.911961	0.955238
IVD	2250.4	-0.713241	0.439761	-1.62188	0.104829	0.238772
KHK	820.927	0.100054	0.533211	0.187645	0.851155	0.921113
KMO	92.2028	2.01684	0.853919	2.36186	NA	NA
KYNU	1690.82	2.33341	0.988508	2.36053	0.0182487	0.0661306
LALBA	0.0935032	0.639012	1.74072	0.367095	0.713548	NA
LCAT	464.253	-0.513654	0.601502	-0.853953	0.393131	0.568936
LCT	5.68775	2.50663	1.30756	1.91703	NA	NA
LDHAL6A	3.29603	-0.303606	1.31143	-0.231508	NA	NA
LDHAL6B	5.34757	0.215082	0.807794	0.266258	0.79004	0.891209
LDHA	48326.6	1.27216	0.436319	2.91568	0.00354917	0.0189449
LDHB	13900.1	-0.403209	0.62576	-0.644351	0.519348	0.683808
LDHC	68.7498	5.47878	1.17342	4.66906	3.02579e-06	5.43267e-05
LDHD	377.232	-0.449363	0.743276	-0.604571	0.545464	0.70642
LGALS13	0.0634525	0.0335367	0.78045	0.0429709	0.965725	NA
LIPC	17.7404	-0.918281	1.10939	-0.827736	0.40782	0.582998
LIPF	0.651051	0.265636	1.74055	0.152617	NA	NA
LIPG	642.575	4.28487	0.935122	4.58215	4.60216e-06	7.57439e-05
LPL	221.664	-0.188914	0.977275	-0.193307	NA	NA
LPO	10.1615	-0.121908	1.36231	-0.0894865	NA	NA
LRAT	78.4937	1.07399	1.36748	0.785378	NA	NA
LSS	3171.69	-0.0273636	0.412097	-0.0664009	0.947059	0.968885
LTA4H	5378.2	-0.357668	0.343533	-1.04115	0.297807	0.48843
LTC4S	42.462	-2.12434	0.781586	-2.71798	0.00656817	0.0301678
MAN1A1	904.822	-0.970283	0.771059	-1.25838	0.208255	0.382745
MAN1A2	1250.47	-0.150855	0.422418	-0.357122	0.721001	0.845927
MAN1B1	5057.05	0.190038	0.303246	0.626679	0.53087	0.694349
MAN1C1	420.416	-2.23102	0.685821	-3.25306	0.00114169	0.00735273
MAN2A1	1093.86	0.516005	0.60782	0.848944	0.395912	0.571464
MAN2A2	2286.09	0.0609643	0.413269	0.147517	0.882724	0.94111
MAN2B1	5555.24	0.640112	0.359603	1.78005	0.0750673	0.18688
MAN2C1	2435.04	-0.54633	0.322081	-1.69625	0.0898381	0.212321
MANBA	1681.77	-0.0942112	0.386809	-0.24356	0.807572	0.896881
MANSC1	1878.61	-0.435517	0.549434	-0.792665	0.427973	0.603029
MAOA	3558.52	0.0953738	0.82084	0.11619	0.907502	0.954344
MAOB	721.608	-4.00192	0.973212	-4.11208	3.92119e-05	0.000464661
MAT1A	138.664	2.05659	1.2382	1.66095	NA	NA
MAT2A	11385.1	-0.0401688	0.293788	-0.136727	0.891246	0.94635
MAT2B	4276.58	-0.0929396	0.304672	-0.305048	0.76033	0.873053
MCAT	992.484	0.0269813	0.361055	0.0747289	0.94043	0.96627
MCCC1	2044.65	0.838368	0.440177	1.90462	0.0568299	0.155888
MCCC2	3654.18	1.08662	0.315975	3.43894	0.000584002	0.00438002
MCEE	366.473	0.0872185	0.342939	0.254327	0.799243	0.894382
MDH1B	48.5111	0.247848	0.877127	0.282568	0.777508	0.883551
MDH1	7974.92	0.521468	0.258754	2.0153	0.0438731	0.12965
MDH2	9836.4	0.333698	0.322527	1.03463	0.30084	0.49104
ME1	944.749	0.682491	0.908418	0.751296	0.452474	0.627114
ME2	1542.06	0.16563	0.387764	0.427141	0.669277	0.80656
ME3	428.212	-1.28093	0.761243	-1.68268	0.0924371	0.215626
MGAM	24.6712	0.0976866	1.09117	0.0895248	NA	NA
MGAT1	7995.21	-0.614476	0.283217	-2.16963	0.0300351	0.0977791
MGAT2	2221.53	0.348103	0.280104	1.24276	0.213955	0.388264
MGAT3	734.818	-0.252782	1.03324	-0.24465	0.806727	0.896881
MGAT4A	1154.2	-0.237634	0.592272	-0.401225	0.688255	0.822989
MGAT4B	4933.53	0.613881	0.335823	1.82799	0.0675514	0.173647
MGAT5	300.511	0.662276	0.786298	0.842272	0.399636	0.574719
MGLL	3325.03	-0.457773	0.661281	-0.692252	0.488779	0.661484
MGST2	2890.38	0.335687	0.405577	0.827679	0.407852	0.582998
MGST3	3677.67	-0.422428	0.349861	-1.20742	0.227271	0.406209
MIOX	41.6534	4.20483	1.34981	3.11514	NA	NA
MLL3	3226.68	-0.373722	0.393919	-0.948729	0.342758	0.530182
MLYCD	509.652	-0.951872	0.299381	-3.17947	0.00147547	0.00920224
MMAA	512.937	0.277694	0.403982	0.687391	0.491836	0.663664
MOGAT1	0.569134	0.434645	1.66727	0.260692	0.79433	NA
MOGAT2	19.1601	2.1712	1.49103	1.45617	NA	NA
MOGS	4115.91	0.727829	0.237353	3.06644	0.00216622	0.0125832
MOXD1	975.055	-2.46549	1.03238	-2.38816	NA	NA
MPI	1550.74	-0.484963	0.341459	-1.42027	0.15553	0.316024
MPO	7.06699	-0.437095	1.05668	-0.413651	NA	NA
MPST	3156.89	0.24649	0.45959	0.536326	0.591734	0.742474
MTAP	2652.6	0.790827	0.396544	1.9943	0.0461198	0.132767
MTHFD1	6688.02	1.70882	0.289327	5.90618	3.5013e-09	2.30955e-07
MTHFD2	4698.27	1.14009	0.384103	2.9682	0.00299552	0.0165874
MTHFR	1688.68	-0.470859	0.430046	-1.0949	0.273559	0.463759
MTHFS	1112.02	0.924162	0.352893	2.61882	0.00882348	0.0367808
MTMR3	3068.97	-0.332247	0.349288	-0.951213	0.341496	0.528985
MTR	1822.2	-0.889413	0.315231	-2.82146	0.00478055	0.0234089
MUT	1681.59	-0.0912333	0.340498	-0.267941	0.788745	0.891004
MVD	2407.01	0.576123	0.451153	1.277	0.201602	0.377407
MVK	1673.14	1.17626	0.368759	3.18979	0.00142378	0.00897433
NADK	3278.36	0.0774028	0.267958	0.288861	0.772688	0.881591
NADSYN1	2895.73	0.771237	0.364586	2.11538	0.0343976	0.108155
NAGA	2904.81	0.0281106	0.319549	0.0879697	0.929901	0.962386
NAGK	4078.52	0.587411	0.360424	1.62978	0.103148	0.235966
NAGLU	1789.97	-0.828815	0.317969	-2.60659	0.0091449	0.0375525
NAGS	256.093	1.3805	0.603437	2.28772	0.0221537	0.0765367
NANS	3794.12	0.21137	0.396605	0.532949	0.594069	0.744156
NDST1	5321.37	-0.169822	0.46873	-0.362302	0.717126	0.84305
NDST2	1016.2	-0.604068	0.31978	-1.88901	0.0588906	0.158659
NDST3	8.81705	2.30203	1.24604	1.84747	NA	NA
NDST4	1.16863	-1.36788	1.70097	-0.804176	0.421295	NA
NDUFA10	4016.65	-0.104244	0.29523	-0.353093	0.724019	0.847789
NDUFA11	5986.28	-0.0969706	0.468798	-0.206849	0.836127	0.914876
NDUFA12	2606.87	0.331233	0.281231	1.1778	0.238878	0.418124
NDUFA13	8792.73	-0.00014247	0.458686	-0.000310605	0.999752	0.999752
NDUFA1	5180.16	0.346157	0.398844	0.8679	0.385449	0.565369
NDUFA2	3104.55	0.27347	0.412559	0.662863	0.507418	0.67744
NDUFA3	2403.78	0.283571	0.516686	0.548828	0.583124	0.737462
NDUFA4	6542.7	-0.525824	0.307933	-1.70759	0.0877123	0.208585
NDUFA5	2987.67	-0.601815	0.320782	-1.87609	0.0606429	0.162216
NDUFA6	3843.89	0.45156	0.332235	1.35916	0.174097	0.338362
NDUFA7	1987.66	0.893132	0.40458	2.20755	0.0272755	0.0907906
NDUFA8	2610.12	0.268275	0.309298	0.867368	0.385741	0.565369
NDUFA9	4084.85	0.455205	0.309798	1.46936	0.141734	0.293115
NDUFAB1	2995.82	0.399106	0.285135	1.39971	0.1616	0.323573
NDUFB10	4171.37	0.0195741	0.372192	0.0525913	0.958058	0.971782
NDUFB1	2492.03	0.348614	0.407611	0.855261	0.392407	0.568936
NDUFB2	4192.25	-0.0495977	0.409143	-0.121223	0.903514	0.952548
NDUFB3	2133.55	0.85757	0.297402	2.88354	0.00393232	0.0204377
NDUFB4	6659.93	0.662221	0.326178	2.03025	0.0423315	0.126832
NDUFB5	4815.45	0.682615	0.360413	1.89398	0.0582276	0.157534
NDUFB6	2316.53	0.0514171	0.290131	0.177221	0.859335	0.925738
NDUFB7	4649.37	0.0435471	0.485032	0.089782	0.92846	0.961736
NDUFB8	3990.76	-0.554157	0.301893	-1.83561	0.066416	0.17184
NDUFB9	7664.29	0.373751	0.386022	0.968213	0.332938	0.517758
NDUFC1	2141.74	-0.214721	0.330835	-0.649028	0.516321	0.683598
NDUFC2	5190.45	-0.193468	0.330858	-0.584746	0.558719	0.717315
NDUFS1	2621.4	0.34249	0.335549	1.02068	0.307404	0.497031
NDUFS2	5350.18	-0.0449143	0.245139	-0.18322	0.854625	0.922985
NDUFS3	4056.41	0.289932	0.319583	0.907221	0.36429	0.552025
NDUFS4	1602.83	-0.747497	0.346988	-2.15424	0.0312211	0.100809
NDUFS5	8529.98	-0.138609	0.38081	-0.363985	0.715869	0.842408
NDUFS6	5662.61	0.97674	0.524476	1.86232	0.0625583	0.165842
NDUFS7	3180.38	0.110769	0.437646	0.253102	0.80019	0.894382
NDUFS8	4615.74	0.278199	0.436358	0.637548	0.523768	0.688863
NDUFV1	6931.27	-0.081019	0.338421	-0.239403	0.810793	0.897934
NDUFV2	3955.21	0.124218	0.328437	0.378209	0.705275	0.833251
NDUFV3	1603.56	-0.182081	0.282003	-0.64567	0.518493	0.683598
NEU1	3660.48	0.109647	0.389675	0.28138	0.778419	0.883551
NEU2	1.02003	1.09198	1.72348	0.633588	NA	NA
NEU4	70.0324	1.87914	1.21269	1.54956	NA	NA
NME1	6486.65	1.5813	0.377574	4.18805	2.81365e-05	0.000340222
NME2	23241	0.139537	0.394981	0.353275	0.723882	0.847789
NME3	1834.53	-0.453618	0.466846	-0.971666	0.331217	0.517117
NME4	2430.09	-0.999264	0.62085	-1.60951	0.107505	0.242654
NME6	503.447	0.132092	0.283617	0.465742	0.6414	0.783566
NME7	566.038	-0.880622	0.378878	-2.32429	0.0201101	0.0711359
NMNAT1	580.866	-0.0771203	0.340707	-0.226354	0.820926	0.903397
NMNAT2	265.315	0.387461	1.01301	0.382485	0.702101	0.83199
NMNAT3	522.254	-0.703398	0.70348	-0.999882	0.317367	0.506431
NNMT	4904.83	-1.78519	0.941794	-1.89552	0.0580239	0.157342
NNT	2967.18	0.691612	0.424228	1.63029	0.103041	0.235966
NOS1	20.6887	1.29125	1.62559	0.794326	NA	NA
NOS3	330.764	-3.02336	0.610408	-4.95302	7.30711e-07	1.66518e-05
NPR1	455.346	-3.3919	0.981197	-3.4569	0.000546436	0.00425438
NPR2	257.981	-3.28802	0.759095	-4.3315	1.481e-05	0.00019943
NSDHL	2552.11	1.1117	0.360597	3.08294	0.00204966	0.0120796
NT5C1B	5.79062	1.67534	0.794569	2.10849	0.0349884	0.109108
NT5C2	4470.37	0.525478	0.344261	1.52639	0.126912	0.269517
NT5C3	1545.42	0.361819	0.361986	0.999537	0.317535	0.506431
NT5C	1747.98	0.0409136	0.446019	0.0917306	0.926912	0.961339
NT5E	1476.88	-2.00681	0.950838	-2.11057	0.0348094	0.108837
NT5M	190.653	-0.971549	0.635858	-1.52793	0.126529	0.269497
NUDT2	969.149	-0.460581	0.366959	-1.25513	0.209432	0.38364
NUDT5	2706.24	2.02948	0.264262	7.67979	1.59354e-14	4.72086e-12
NUDT9	1339.63	-0.712042	0.303388	-2.34697	0.0189268	0.068379
OAT	4490.87	-0.885033	0.48201	-1.83613	0.0663385	0.17184
OCRL	2174.59	-0.518558	0.338312	-1.53278	0.12533	0.268655
ODC1	8030.31	0.0114372	0.714966	0.0159969	NA	NA
OGDH	6505.1	-0.0513608	0.257361	-0.199567	0.841819	0.916838
OPLAH	1152.82	2.10928	0.518309	4.06954	4.7106e-05	0.000536737
OTC	1.43058	-3.46541	1.74135	-1.99007	0.0465832	NA
OXCT1	2428.59	0.0163826	0.482698	0.0339396	0.972925	0.981206
OXCT2	34.9189	0.222721	0.703171	0.316738	0.751442	0.866002
P4HA1	3181.86	0.259988	0.483824	0.537362	0.591018	0.742474
P4HA2	3430.22	-0.0725005	0.473004	-0.153277	0.87818	0.93892
P4HB	58719.4	0.878969	0.336349	2.61326	0.00896819	0.0370289
PAFAH1B1	6640.96	-0.657592	0.258301	-2.54584	0.0109016	0.0429181
PAFAH1B2	679.635	-0.00340475	0.545634	-0.00623999	0.995021	0.995862
PAFAH1B3	3542.57	2.15612	0.427399	5.04476	4.54101e-07	1.1698e-05
PAFAH2	876.041	0.162999	0.32664	0.499017	0.617768	0.764149
PAH	16.9843	1.51224	1.74105	0.868576	NA	NA
PAICS	7528.15	1.20906	0.355952	3.39669	0.000682066	0.00493148
PANK1	443.014	1.22087	0.496214	2.46037	0.0138795	0.0528156
PANK2	1530.3	0.311306	0.269906	1.15339	0.248751	0.431582
PANK3	1165.05	1.41407	0.425245	3.32531	0.000883208	0.00601495
PANK4	1207.9	-0.28811	0.243106	-1.18512	0.23597	0.414873
PAPSS1	3490.78	0.0605841	0.369632	0.163904	0.869807	0.932779
PAPSS2	1037.24	-0.755634	0.722268	-1.0462	0.29547	0.48562
PCBD1	2351.27	-0.381034	0.359976	-1.0585	0.289829	0.48056
PCCA	861.863	-0.498648	0.571051	-0.873211	0.382548	0.56313
PCCB	3651.34	0.137295	0.288531	0.475841	0.634187	0.775895
PCK1	159.507	1.35552	1.64632	0.823364	NA	NA
PCK2	2348.35	1.77102	0.392858	4.50804	6.54284e-06	0.000100692
PCYT1A	1385.58	0.974682	0.460788	2.11525	0.0344087	0.108155
PCYT1B	53.9927	-1.6939	1.23644	-1.36998	0.170692	0.333778
PCYT2	1454.5	0.493854	0.415674	1.18808	0.234801	0.413431
PC	1550.63	1.01364	0.562752	1.80121	0.0716696	0.181471
PDE10A	265.433	-1.45908	1.04156	-1.40086	0.161256	0.323573
PDE11A	26.2044	-3.42885	1.18808	-2.88604	0.00390127	0.0203657
PDE1A	55.3901	-3.889	0.824719	-4.71555	2.41063e-06	4.60742e-05
PDE1B	91.8566	-3.65851	0.693722	-5.27375	1.33666e-07	4.16827e-06
PDE1C	6.10679	-2.62051	1.24025	-2.11289	0.0346104	0.108501
PDE2A	200.14	-4.68236	0.788883	-5.93543	2.9308e-09	2.30955e-07
PDE3A	154.408	-0.432221	1.29852	-0.332857	NA	NA
PDE3B	259.17	0.391389	0.820894	0.476783	0.633517	0.775895
PDE4A	903.575	-0.553413	0.573847	-0.964391	0.33485	0.520049
PDE4B	560.461	-0.15748	0.795134	-0.198055	0.843002	0.916838
PDE4C	190.22	-1.11269	1.09283	-1.01817	0.308599	0.497538
PDE4D	1246.9	-0.692839	0.753452	-0.919552	0.357807	0.547383
PDE5A	655.932	-1.85025	0.712396	-2.59722	0.00939814	0.0381397
PDE6A	38.922	2.40976	1.31889	1.82712	NA	NA
PDE6B	177.091	0.641732	0.908745	0.706174	0.48008	0.652696
PDE6C	0.344728	1.86525	1.70401	1.09462	0.273682	NA
PDE6D	990.724	-0.0878557	0.302003	-0.290911	0.77112	0.881174
PDE6G	25.7955	0.583781	0.788063	0.74078	0.458827	0.632221
PDE6H	0.158694	1.20866	1.70263	0.709875	0.477781	NA
PDE7A	2045.41	1.48498	0.423014	3.51047	0.00044732	0.00363065
PDE7B	134.631	-3.91071	0.780033	-5.01352	5.34435e-07	1.30289e-05
PDE8A	1448.05	0.0167828	0.407655	0.041169	0.967161	0.976223
PDE8B	186.178	-2.61338	1.02001	-2.56212	0.0104035	0.0413695
PDE9A	454.031	-0.961835	0.899812	-1.06893	0.285102	0.475987
PDHA1	4873.38	0.483133	0.290801	1.66139	0.0966355	0.223222
PDHA2	0.092609	0.591141	1.73532	0.340652	0.733366	NA
PDHB	2673.84	-0.426652	0.281176	-1.51738	0.12917	0.273332
PDHX	1627.31	0.339365	0.348774	0.973023	0.330542	0.517117
PDXK	11730.8	1.12644	0.37454	3.00753	0.00263376	0.0148619
PDXP	676.732	0.163453	0.423985	0.385515	0.699856	0.831219
PEMT	777.408	-0.620413	0.376537	-1.64768	0.0994183	0.229204
PFAS	1248.83	0.358743	0.40527	0.885197	0.37605	0.559121
PFKFB1	11.2738	1.62924	0.736328	2.21266	0.026921	0.0903722
PFKFB2	1777.12	1.05368	0.599543	1.75747	0.0788382	0.192625
PFKFB3	4890.22	0.739169	0.600113	1.23172	0.218055	0.393894
PFKFB4	1043.39	1.95144	0.616043	3.1677	0.0015365	0.00948311
PFKL	9977.11	0.255162	0.328595	0.776525	0.437439	0.614177
PFKM	2054.52	-1.36875	0.496287	-2.75799	0.00581582	0.0272401
PFKP	7676.59	0.00647114	0.449874	0.0143843	0.988523	0.993788
PGAM1	14487.8	0.541148	0.353089	1.53261	0.125372	0.268655
PGAM2	123.935	0.381807	0.680914	0.560728	0.574983	0.731853
PGAP1	939.635	-0.306284	0.551797	-0.555067	0.578849	0.734687
PGD	14590.8	2.44696	0.514267	4.75814	1.95387e-06	3.8589e-05
PGK1	31604.2	1.16145	0.423515	2.74241	0.00609903	0.0282318
PGK2	0.477823	1.9155	1.72234	1.11215	0.266072	NA
PGLS	2862.38	0.349261	0.39376	0.88699	0.375084	0.559088
PGM1	3443.58	-0.0278862	0.437503	-0.0637394	0.949178	0.968885
PGM2	3601.03	0.425493	0.504686	0.843084	0.399182	0.574719
PGM3	894.116	0.460753	0.412951	1.11576	0.264526	0.451027
PGS1	1323.07	0.0118358	0.254298	0.0465432	0.962877	0.973264
PHGDH	7709.59	1.41678	0.70831	2.00023	0.0454759	0.132528
PHOSPHO1	28.5065	-0.0723506	0.916207	-0.0789675	NA	NA
PHYH	1068.01	-0.955364	0.718661	-1.32937	NA	NA
PI4K2A	2778.25	0.0887168	0.352202	0.251892	0.801124	0.894382
PIGA	1154.32	1.05921	0.368887	2.87136	0.00408709	0.0209663
PIGB	530.747	0.133057	0.301418	0.441437	0.658897	0.799174
PIGC	1767.1	-0.242043	0.276972	-0.873892	0.382177	0.56313
PIGF	766.213	0.437485	0.27222	1.6071	0.108032	0.243379
PIGG	1446.5	0.192031	0.297499	0.645487	0.518612	0.683598
PIGH	742.478	-0.534197	0.287361	-1.85898	0.0630303	0.16598
PIGK	1749.66	-0.357873	0.284439	-1.25817	0.20833	0.382745
PIGL	155.188	0.947856	0.417246	2.2717	0.0231049	0.079591
PIGM	790.677	0.230002	0.337421	0.681646	0.495463	0.665673
PIGN	1427.56	1.02808	0.392885	2.61675	0.00887706	0.0367808
PIGO	2027.83	0.64148	0.321194	1.99717	0.0458062	0.132718
PIGP	564.378	-0.280474	0.380081	-0.737934	0.460555	0.633657
PIGQ	2242.47	-0.100701	0.35948	-0.280131	0.779377	0.883791
PIGS	3560.4	0.195811	0.303339	0.645521	0.51859	0.683598
PIGT	7942.27	-0.192454	0.370818	-0.518999	0.603762	0.753113
PIGV	764.436	-0.305263	0.285185	-1.0704	0.284439	0.475987
PIGW	644.851	1.15401	0.305934	3.7721	0.00016188	0.00153462
PIGX	2638.56	0.999045	0.476306	2.09748	0.0359507	0.110942
PIGZ	426.07	0.279669	0.616053	0.45397	0.649851	0.789926
PIK3C2A	1864.05	-0.847799	0.384949	-2.20237	0.0276393	0.0914876
PIK3C2B	1883.69	-0.423639	0.472206	-0.897148	0.36964	0.555162
PIK3C2G	54.6296	2.71716	1.54388	1.75996	NA	NA
PIK3C3	1165.39	-0.154672	0.292075	-0.529564	0.596414	0.746305
PIK3CA	1311.76	0.388029	0.443694	0.874542	0.381823	0.56313
PIK3CB	2514.63	0.837273	0.357187	2.34407	0.0190745	0.0683829
PIK3CD	1232.18	0.235196	0.544394	0.432033	0.665718	0.804975
PIK3CG	95.244	0.289775	0.749262	0.386747	0.698943	0.831219
PIK3R1	2764.78	-1.50115	0.717479	-2.09226	0.0364155	0.111794
PIK3R2	4554.99	0.368584	0.300569	1.22629	0.22009	0.396966
PIK3R3	2981.01	0.105588	0.518513	0.203636	0.838638	0.916777
PIK3R5	308.041	0.712991	0.659874	1.0805	0.279922	0.471732
PIP5K1A	3295.93	0.309077	0.350253	0.882439	0.377539	0.55993
PIP5K1B	252.78	-1.4231	1.08647	-1.30984	0.19025	0.363038
PIP5K1C	2699.43	-1.27816	0.290574	-4.39874	1.08882e-05	0.00015929
PIPOX	146.062	-0.55224	0.987127	-0.559441	NA	NA
PISD	1891.25	0.0306093	0.272175	0.112462	0.910457	0.955238
PKLR	20.6204	4.48348	1.49764	2.9937	NA	NA
PKM2	105736	1.27472	0.36647	3.47837	0.000504467	0.00401203
PLA2G10	103.68	0.754321	1.11353	0.677412	NA	NA
PLA2G12A	1271.23	-0.431599	0.281782	-1.53168	0.125602	0.268661
PLA2G1B	1.61609	0.523913	1.4386	0.364182	0.715722	NA
PLA2G2A	618.758	-0.416795	1.5651	-0.266306	NA	NA
PLA2G2D	256.41	2.69841	1.26692	2.1299	NA	NA
PLA2G2E	0.00193252	-0.00462726	0.771733	-0.00599593	0.995216	NA
PLA2G2F	163.417	4.99992	1.32895	3.7623	0.000168358	0.00158337
PLA2G3	277.35	4.37328	1.18642	3.6861	0.000227715	0.00205987
PLA2G4A	812.022	-0.0524238	0.93448	-0.0560994	0.955263	0.971171
PLA2G5	11.635	-3.15084	1.23686	-2.54744	NA	NA
PLA2G6	765.269	0.100035	0.52887	0.189148	0.849977	0.920679
PLA2G7	379.36	3.11258	0.77128	4.0356	5.44636e-05	0.000603172
PLCB1	444.674	-1.21443	0.798131	-1.5216	0.12811	0.271575
PLCB2	618.13	0.778607	0.572849	1.35918	0.174089	0.338362
PLCB3	4055.93	0.629182	0.308264	2.04105	0.041246	0.125004
PLCB4	540.25	-0.854114	1.2132	-0.704017	0.481422	0.653477
PLCD1	1189.84	-0.260014	0.6151	-0.422718	0.672501	0.80656
PLCD3	2418.86	0.112677	0.607701	0.185415	0.852903	0.922163
PLCD4	124.448	-0.688247	0.481403	-1.42967	0.152812	0.312211
PLCE1	808.638	-1.47163	0.872292	-1.68708	0.0915881	0.21449
PLCG1	3858.01	-0.495983	0.398684	-1.24405	0.213481	0.387999
PLCG2	655.493	-1.05405	0.529486	-1.9907	0.0465136	0.132816
PLCH1	286.855	2.01425	1.24307	1.62039	0.105148	0.238772
PLCH2	2698.58	4.60503	0.849844	5.41868	6.00405e-08	2.156e-06
PLCL1	121.968	-5.15416	0.698466	-7.37926	1.59177e-13	3.14375e-11
PLCXD2	164.245	1.50038	0.570891	2.62814	0.00858537	0.0363345
PLCZ1	0.189223	0.863345	1.70399	0.506661	0.612393	NA
PLD1	2509.28	1.48742	0.626656	2.37359	0.017616	0.064429
PLD2	2549.94	0.131154	0.426256	0.307689	0.758319	0.871589
PLOD1	9154.29	-0.112449	0.450891	-0.249393	0.803057	0.894382
PLOD2	7638.78	0.815518	0.637067	1.28011	0.200505	0.377141
PLOD3	3014.57	-0.7174	0.484938	-1.47936	0.139043	0.288994
PMM1	1693.14	-0.725201	0.377285	-1.92216	0.0545862	0.151486
PMM2	2952.49	0.651236	0.350149	1.85988	0.0629023	0.16598
PMVK	3944.74	0.543952	0.425454	1.27852	0.201066	0.377407
PNLIPRP1	0.187842	0.136231	0.973969	0.139872	0.888761	NA
PNLIPRP2	0.535802	0.389268	1.4207	0.273998	NA	NA
PNLIP	0.226471	0.221138	1.17811	0.187706	NA	NA
PNMT	1611.77	2.32052	1.62274	1.43	NA	NA
PNPLA4	1147.06	0.146419	0.427977	0.342118	0.732262	0.854065
PNPO	2357.9	1.04019	0.254435	4.08824	4.34656e-05	0.000500065
PPA1	8087.08	0.410406	0.337285	1.21679	0.223684	0.401006
PPA2	2568.19	0.0469654	0.2574	0.182461	0.855221	0.922985
PPAP2A	1480.96	-2.66432	0.536736	-4.96393	6.90825e-07	1.60515e-05
PPAP2B	2113.66	-2.86488	0.613184	-4.67214	2.98075e-06	5.43267e-05
PPAP2C	5364.98	1.31938	0.48682	2.71019	0.00672438	0.0304137
PPAT	1044.73	1.28632	0.365853	3.51594	0.000438192	0.00360595
PPCDC	646.882	0.364434	0.397595	0.916596	0.359354	0.548656
PPCS	2707.49	0.252423	0.231683	1.08952	0.275925	0.466436
PPOX	765.277	-0.139575	0.330884	-0.421823	0.673154	0.80656
PRDX1	28018.1	0.777156	0.406439	1.91211	0.0558622	0.153946
PRDX2	11079.3	0.241859	0.444126	0.544572	0.586048	0.739581
PRDX3	5468.42	-0.258465	0.300542	-0.859996	0.389791	0.567767
PRDX5	14363.2	0.441437	0.42475	1.03929	0.298671	0.488847
PRDX6	13491.9	-0.23228	0.340338	-0.682498	0.494924	0.665673
PRODH2	0.351013	0.918653	1.69628	0.54157	0.588115	NA
PRODH	1864.38	3.13346	0.862114	3.63462	0.000278389	0.00246188
PROSC	2287.1	-0.140911	0.288405	-0.488588	0.625134	0.770045
PRPS1L1	0.825558	1.06911	1.35789	0.787328	0.43109	NA
PRPS1	2509.88	-0.135119	0.319275	-0.423206	0.672145	0.80656
PRPS2	4648.2	0.261672	0.372592	0.702302	0.482491	0.654178
PSAT1	2905.75	4.42046	0.606961	7.28294	3.26621e-13	4.83807e-11
PSPH	976.577	1.35016	0.462612	2.91856	0.00351655	0.018915
PTDSS1	4647.56	0.365242	0.345201	1.05806	0.290029	0.48056
PTDSS2	1159.13	-0.703196	0.436342	-1.61157	0.107055	0.2421
PTEN	3803.36	-0.866724	0.391936	-2.21139	0.0270087	0.0904104
PTGDS	1725.47	-2.12107	0.984121	-2.15529	0.0311392	0.100809
PTGES2	3006.12	0.378413	0.31847	1.18822	0.234746	0.413431
PTGES	3785.11	1.03864	0.868338	1.19612	0.23165	0.411553
PTGIS	435.061	-6.11114	1.08614	-5.62645	1.83953e-08	8.01106e-07
PTGS1	2238.19	1.70513	0.902732	1.88885	0.0589113	0.158659
PTGS2	1852.46	0.905051	1.07759	0.839883	0.400974	0.575944
PTPLAD1	5582.55	0.406828	0.319299	1.27413	0.202619	0.378115
PTPLAD2	514.743	-0.896703	0.643658	-1.39314	0.163579	0.326331
PTPLA	188.119	-1.80378	0.802171	-2.24863	0.0245363	0.0840334
PTPLB	560.435	1.58175	0.739423	2.13917	0.0324222	0.103839
PTS	808.098	0.198713	0.36631	0.542471	0.587494	0.739642
PXDNL	11.2367	1.04805	0.994029	1.05434	NA	NA
PXDN	4943.03	-0.237845	0.898292	-0.264774	0.791183	0.891209
PYCR1	2970.32	1.22016	0.573256	2.12847	0.0332983	0.105787
PYCR2	4617.03	0.0752451	0.298442	0.252126	0.800943	0.894382
PYCRL	1020.87	0.589238	0.406595	1.4492	0.147282	0.302709
PYGB	8090.55	-0.0501657	0.483717	-0.103709	0.9174	0.95613
PYGL	7171.91	1.1922	0.694323	1.71707	0.0859666	0.205384
PYGM	35.4992	-4.91058	0.721326	-6.8077	9.91684e-12	1.17515e-09
QDPR	1198.2	-0.708627	0.395283	-1.79271	0.07302	0.183713
QPRT	684.403	-1.53554	1.03047	-1.49013	0.136189	0.285636
RBKS	193.961	0.320213	0.495023	0.646865	0.517719	0.683598
RDH10	5966.49	1.61162	0.806952	1.99716	0.0458073	0.132718
RDH11	4075.88	-0.073734	0.325999	-0.226179	0.821062	0.903397
RDH12	149.666	4.68599	1.30238	3.59802	0.000320652	0.00277352
RDH13	1144.89	1.30475	0.470279	2.77441	0.0055302	0.0262578
RDH14	939.1	-0.577643	0.274912	-2.10119	0.0356241	0.110221
RDH16	318.214	3.00626	1.03225	2.91235	0.00358722	0.0190621
RDH5	130.588	-1.69273	0.731433	-2.31426	0.0206534	0.072624
RDH8	0.751638	0.774546	1.54991	0.499737	0.617261	NA
RENBP	462.599	0.81947	0.73092	1.12115	0.262224	0.448379
RFK	1451.26	-0.326301	0.544191	-0.599608	0.548767	0.709148
RHAG	0.169003	-4.11026	1.56372	-2.62852	0.00857576	NA
RHBG	18.2318	5.5233	1.41299	3.90895	9.26967e-05	0.000950127
RPE	1759.14	0.420785	0.314892	1.33629	0.181456	0.347938
RPIA	1487.15	0.288989	0.355913	0.811967	0.416811	0.592942
RPN1	24538.5	0.559596	0.250669	2.23241	0.0255877	0.0866325
RPN2	22200.5	0.661691	0.29943	2.20983	0.0271168	0.0905168
RRM1	7443.2	1.62431	0.332383	4.88686	1.02459e-06	2.20752e-05
RRM2	8286.72	5.81988	0.403415	14.4265	3.5234e-47	4.17523e-44
SARDH	125.321	-1.1735	0.809985	-1.44879	0.147395	0.302709
SAT2	1175.29	-1.64167	0.418412	-3.92358	8.72425e-05	0.000931372
SC4MOL	3795.41	1.1563	0.467662	2.47252	0.0134164	0.0516184
SC5DL	2122.73	0.0292	0.502129	0.0581523	0.953627	0.970832
SCD5	2075.05	0.84668	0.668251	1.26701	0.205152	0.378698
SCD	25998.8	3.78077	0.672985	5.61792	1.93275e-08	8.01106e-07
SCLY	600.352	0.150227	0.345198	0.43519	0.663424	0.803021
SCP2	6360.1	0.00326923	0.321116	0.0101808	0.991877	0.994394
SDHA	8503.09	0.348609	0.396275	0.879716	0.379013	0.561413
SDHB	4067.55	0.326533	0.245302	1.33115	0.183141	0.350601
SDHC	5147.2	0.453732	0.238404	1.90321	0.0570135	0.155992
SDHD	3716.64	-0.472007	0.320795	-1.47137	0.141192	0.292504
SDR16C5	1695.04	2.42597	0.876768	2.76694	0.00565845	0.0266082
SDS	402.122	2.2697	0.693718	3.27179	0.00106868	0.00695817
SEPHS1	2587.48	0.078249	0.253671	0.308467	0.757727	0.871589
SEPHS2	4176.6	0.344316	0.31894	1.07956	0.280336	0.471732
SETD7	2845.71	-1.41052	0.415943	-3.39114	0.000696025	0.00499872
SETDB1	2397.29	0.268653	0.259088	1.03692	0.299773	0.489974
SETDB2	586.715	-0.88362	0.335344	-2.63496	0.00841464	0.0358682
SGPL1	5265.63	0.78098	0.298214	2.61886	0.00882241	0.0367808
SGPP1	835.527	-0.618487	0.662377	-0.933739	0.350438	0.538612
SGSH	1537.82	-0.787482	0.369335	-2.13216	0.0329934	0.1051
SHMT1	2922.09	1.30787	0.390567	3.34864	0.0008121	0.00566082
SHMT2	7842.48	1.65287	0.306943	5.38495	7.24647e-08	2.45345e-06
SI	134.043	0.240675	1.21478	0.198122	NA	NA
SLC10A1	1.37799	0.838171	1.27779	0.655952	0.511855	NA
SLC10A2	3.27319	0.691924	1.62729	0.425202	NA	NA
SLC12A1	5.08626	1.9888	1.52969	1.30014	NA	NA
SLC12A2	1984.1	0.17788	0.73914	0.240658	0.80982	0.897934
SLC12A3	42.4622	3.02041	1.36647	2.21038	NA	NA
SLC12A4	2741.04	-1.05344	0.452445	-2.32832	0.019895	0.0707975
SLC12A5	12.0631	1.83138	0.976975	1.87454	0.0608561	0.16242
SLC12A6	3018.3	0.94269	0.591062	1.59491	0.110733	0.24805
SLC12A7	3934.4	0.238137	0.65231	0.365068	0.715061	0.842293
SLC13A1	0.122811	-1.76935	1.70176	-1.03972	0.298471	NA
SLC13A2	87.0367	1.87377	1.56801	1.195	NA	NA
SLC13A3	107.959	-0.327651	0.943827	-0.347151	0.728478	0.851327
SLC13A4	61.4375	2.25732	1.09813	2.0556	NA	NA
SLC13A5	190.856	2.65905	1.35736	1.95898	NA	NA
SLC14A1	145.558	0.586869	1.27441	0.460502	NA	NA
SLC14A2	3.12096	1.00071	1.34077	0.746371	NA	NA
SLC15A2	1044.3	1.49849	0.826578	1.81288	0.0698499	0.178388
SLC16A10	89.9471	0.739068	0.789156	0.93653	0.349	0.537098
SLC16A1	5493.29	0.240425	0.743714	0.323277	0.746486	0.863881
SLC16A2	778.026	-1.64852	0.846081	-1.94842	0.0513652	0.143556
SLC16A3	9225.16	1.38459	0.583704	2.37207	0.0176887	0.0644959
SLC16A7	79.857	0.22157	0.943891	0.234741	0.81441	0.900257
SLC16A8	161.654	2.52023	0.81784	3.08157	0.00205913	0.0120796
SLC17A1	0.219312	-0.31874	1.73826	-0.183367	0.85451	NA
SLC17A2	0.116645	0.603784	1.70127	0.354902	0.722663	NA
SLC17A3	0.399103	1.62167	1.73798	0.933078	0.35078	NA
SLC17A4	15.077	0.681496	1.62284	0.41994	NA	NA
SLC17A5	727.445	-0.87908	0.438057	-2.00677	0.0447743	0.131496
SLC17A6	0.478471	0.28035	1.28125	0.21881	NA	NA
SLC17A7	80.2096	-1.02297	1.08868	-0.93964	NA	NA
SLC17A8	0.731723	-2.44942	1.60274	-1.52827	NA	NA
SLC18A1	2.09319	3.29124	1.60434	2.05146	NA	NA
SLC18A2	18.0936	-1.31973	0.954125	-1.38319	0.166608	0.329051
SLC18A3	50.5837	0.924358	1.69725	0.544622	NA	NA
SLC19A1	671.838	1.32999	0.542824	2.45013	0.0142803	0.0538922
SLC19A2	843.638	-0.885687	0.421006	-2.10374	0.0354013	0.110106
SLC19A3	50.9365	-0.265937	1.28213	-0.207418	NA	NA
SLC1A1	408.666	-0.630476	0.847447	-0.743971	0.456894	0.631025
SLC1A2	58.3646	-0.17854	1.02803	-0.173673	NA	NA
SLC1A3	1806.17	3.18089	0.912303	3.48666	0.000489095	0.00391606
SLC1A4	2703.77	-0.191715	0.571301	-0.335577	0.73719	0.858968
SLC1A5	17134.1	1.49828	0.487049	3.07624	0.00209627	0.0122368
SLC1A6	289.189	2.19552	1.70258	1.28953	NA	NA
SLC1A7	37.9161	-2.59064	1.25821	-2.05899	NA	NA
SLC20A1	3625.36	0.812998	0.410685	1.97962	0.0477466	0.135035
SLC20A2	3826.4	0.746946	0.531267	1.40597	0.159733	0.321364
SLC22A1	43.3428	0.971513	1.20127	0.808737	NA	NA
SLC22A2	5.83819	-1.14934	1.40228	-0.819628	NA	NA
SLC22A3	691.77	-1.32821	0.987065	-1.34562	0.178426	0.343276
SLC22A4	108.962	-0.50626	0.698509	-0.724773	0.468591	0.641943
SLC22A5	643.702	0.0878396	0.446705	0.196639	0.84411	0.916838
SLC23A1	40.905	2.33624	1.11404	2.09709	NA	NA
SLC23A2	1617.22	-0.999632	0.45309	-2.20625	0.0273663	0.0908376
SLC24A1	458.79	-0.954893	0.391351	-2.43999	0.0146875	0.0552529
SLC24A2	1.92094	-2.26926	1.29751	-1.74893	0.0803034	NA
SLC24A3	800.926	-3.00448	0.909943	-3.30184	0.000960537	0.00639458
SLC24A4	10.3391	-0.244982	0.867083	-0.282536	0.777533	0.883551
SLC25A10	2753.34	2.59325	0.355008	7.30475	2.77777e-13	4.70237e-11
SLC25A11	3051.19	-0.0480415	0.275782	-0.174201	0.861708	0.925769
SLC25A12	1224.6	-0.567279	0.254077	-2.23271	0.0255684	0.0866325
SLC25A13	1518.06	0.875042	0.334388	2.61685	0.00887453	0.0367808
SLC25A14	508.456	0.114251	0.346036	0.330171	0.741271	0.861182
SLC25A15	721.926	1.28692	0.375402	3.42811	0.000607796	0.00447353
SLC25A16	487.297	0.552999	0.320998	1.72275	0.0849341	0.203327
SLC25A18	22.1164	-1.56657	0.634408	-2.46934	0.0135364	0.0519114
SLC25A19	928.015	0.708812	0.353038	2.00775	0.0446698	0.131496
SLC25A1	3466.82	0.0643683	0.317931	0.20246	0.839557	0.916838
SLC25A20	545.774	-0.672611	0.42687	-1.57568	0.115099	0.253518
SLC25A21	25.4071	-0.741509	0.845615	-0.876887	0.380548	0.562983
SLC25A22	1647.87	0.850703	0.391592	2.17243	0.0298236	0.097358
SLC25A26	786.708	-0.866522	0.333268	-2.60008	0.00932029	0.0379538
SLC25A27	244.201	-0.987242	0.729341	-1.35361	0.175861	0.341073
SLC25A2	1.94215	-0.31286	0.954905	-0.327635	0.743188	NA
SLC25A3	18305.4	-0.272685	0.228624	-1.19272	0.232978	0.412057
SLC25A4	1642.92	-0.638709	0.394206	-1.62024	0.105181	0.238772
SLC25A5	25711.3	1.51101	0.369012	4.09473	4.22656e-05	0.000491026
SLC25A6	26643.9	-0.34367	0.347834	-0.98803	0.323138	0.511239
SLC26A11	646.927	-1.13687	0.470998	-2.41374	0.0157896	0.0588385
SLC26A1	61.1584	1.11458	0.651262	1.71142	0.087004	0.207444
SLC26A2	1482.27	-0.789797	0.655116	-1.20558	0.227978	0.406859
SLC26A3	184.768	0.488692	1.53333	0.318713	NA	NA
SLC26A4	91.018	-1.06744	1.12917	-0.945334	NA	NA
SLC26A6	1179.2	1.54304	0.48357	3.19095	0.00141807	0.00897433
SLC26A7	55.0185	-2.22435	1.31459	-1.69205	0.0906373	0.213529
SLC26A8	4.90463	4.28436	1.51301	2.83167	0.00463052	0.0229793
SLC26A9	1036.67	4.7615	1.15957	4.10628	4.02087e-05	0.000471755
SLC27A1	1115.32	-1.23898	0.50395	-2.45854	0.0139505	0.0528156
SLC27A2	461.572	4.85674	0.861735	5.636	1.74044e-08	8.01106e-07
SLC27A3	1632.2	0.00511783	0.388356	0.0131782	0.989486	0.993788
SLC27A4	2684.15	0.886078	0.399996	2.21522	0.0267452	0.0902937
SLC27A5	377.039	0.136483	0.588438	0.231941	0.816584	0.900979
SLC28A1	13.1554	1.93205	1.11634	1.7307	NA	NA
SLC28A2	103.179	0.198223	1.73549	0.114218	NA	NA
SLC28A3	228.259	4.7073	1.01645	4.6311	3.63726e-06	6.43306e-05
SLC29A1	2965.18	-1.02702	0.515762	-1.99126	0.0464525	0.132816
SLC29A2	894.234	2.73338	0.530582	5.15167	2.58179e-07	7.64856e-06
SLC29A3	434.409	-1.21366	0.476473	-2.54719	0.0108595	0.0428951
SLC2A10	829.359	-0.37567	0.887866	-0.423115	0.672211	0.80656
SLC2A11	243.564	-0.880847	0.521961	-1.68757	0.0914934	0.21449
SLC2A12	616.333	-0.606826	0.740079	-0.819949	0.412245	0.587152
SLC2A13	349.176	-1.13231	0.694728	-1.62986	0.103132	0.235966
SLC2A14	37.6809	-0.665767	0.88611	-0.751337	0.45245	0.627114
SLC2A1	36438.1	3.62479	0.714003	5.07671	3.84023e-07	1.08349e-05
SLC2A2	3.72559	1.66066	1.73761	0.955717	NA	NA
SLC2A3	1479.22	-1.81954	0.730096	-2.4922	0.0126955	0.0493253
SLC2A4	57.733	-3.91727	0.797293	-4.91321	8.95971e-07	1.96616e-05
SLC2A5	339.247	0.78873	0.789086	0.999548	0.317529	0.506431
SLC2A6	376.453	0.661772	0.682187	0.970074	0.33201	0.517673
SLC2A7	0.503576	0.824108	1.67314	0.492552	NA	NA
SLC2A8	1018.98	-0.0966037	0.376358	-0.256681	0.797425	0.894382
SLC2A9	451.021	2.47653	0.733064	3.37833	0.000729272	0.00520595
SLC32A1	1.61483	1.65432	1.73779	0.951965	NA	NA
SLC33A1	1606.59	0.74769	0.353465	2.11532	0.0344028	0.108155
SLC34A1	9.29817	4.87773	1.46314	3.33374	0.000856868	0.00586929
SLC34A2	3303.8	-0.192889	1.45024	-0.133004	0.89419	0.946918
SLC34A3	23.3616	2.69999	0.954872	2.82759	0.00468996	0.0230686
SLC35A1	934.229	-1.00277	0.375958	-2.66723	0.00764783	0.0334416
SLC35A2	2444.32	0.845058	0.303812	2.78152	0.00541057	0.0258529
SLC35A3	807.562	0.78204	0.490674	1.59381	0.110979	0.248131
SLC35B2	3088.14	0.0881718	0.34506	0.255526	0.798317	0.894382
SLC35B4	836.49	-0.704522	0.335205	-2.10177	0.0355738	0.110221
SLC35C1	2039.68	0.05886	0.470499	0.125101	0.900443	0.951003
SLC35D1	1453.76	0.168872	0.439417	0.384309	0.700749	0.831219
SLC35D2	992.795	-0.572814	0.340275	-1.68338	0.0923007	0.215626
SLC36A1	929.832	0.855542	0.422418	2.02534	0.0428323	0.127849
SLC37A4	1222.87	0.40315	0.410614	0.981821	0.326188	0.513967
SLC38A1	8632.86	1.12781	0.433001	2.60464	0.00919695	0.0375806
SLC38A2	16619.7	0.094904	0.473406	0.200471	0.841112	0.916838
SLC38A3	50.1525	0.79357	1.12208	0.707229	NA	NA
SLC38A4	100.278	-0.999818	1.19657	-0.83557	0.403397	0.578023
SLC38A5	2580.32	1.5057	0.924768	1.62819	0.103485	0.23628
SLC3A1	189.759	2.33522	1.38096	1.69101	NA	NA
SLC3A2	13331.5	0.436537	0.48547	0.899203	0.368544	0.554924
SLC43A1	213.998	-2.81499	0.754996	-3.72848	0.000192638	0.00179745
SLC43A2	1224.25	-0.227194	0.491867	-0.4619	0.644153	0.785964
SLC46A1	1036.71	-0.264961	0.505358	-0.524303	0.600068	0.750085
SLC4A10	7.20701	2.53348	1.4165	1.78854	NA	NA
SLC4A1	3.68105	0.392034	1.34082	0.292383	NA	NA
SLC4A2	5496.19	-0.264999	0.298526	-0.887689	0.374708	0.559088
SLC4A3	332.972	-2.29877	0.853455	-2.69348	0.007071	0.0316194
SLC4A4	325.507	0.663328	1.29145	0.51363	0.607511	0.755404
SLC4A5	559.055	0.525932	0.415112	1.26696	0.205168	0.378698
SLC4A7	879.225	0.025736	0.555602	0.046321	0.963054	0.973264
SLC4A8	156.432	1.03087	1.00877	1.02191	NA	NA
SLC4A9	2.19324	2.12255	1.28351	1.65371	0.0981858	NA
SLC5A10	22.0831	3.60753	0.922983	3.90856	9.28476e-05	0.000950127
SLC5A11	7.12425	1.19328	1.2444	0.958922	NA	NA
SLC5A12	24.2893	1.2342	1.3111	0.941348	0.346527	0.533984
SLC5A1	828.841	-0.130506	1.19894	-0.108852	0.91332	0.955238
SLC5A2	7.32036	0.666384	1.52714	0.43636	NA	NA
SLC5A3	2351.77	0.652739	0.424653	1.53711	0.124266	0.26812
SLC5A5	214.179	-1.88147	1.32961	-1.41506	NA	NA
SLC5A6	2479.01	1.37904	0.49573	2.78184	0.00540512	0.0258529
SLC5A7	9.50683	-1.11784	1.73976	-0.642526	NA	NA
SLC5A8	99.1566	-2.54778	1.7305	-1.47228	NA	NA
SLC5A9	27.205	0.447091	1.16702	0.383104	NA	NA
SLC6A11	180.258	3.87217	1.23325	3.13981	0.00169057	0.0102334
SLC6A12	83.1022	-2.74117	0.960042	-2.85526	0.00430021	0.021684
SLC6A13	8.47567	1.14132	1.28993	0.884789	NA	NA
SLC6A14	3730.27	1.00054	1.18681	0.843051	0.3992	0.574719
SLC6A1	18.5001	-2.42246	0.76755	-3.15609	0.00159901	0.00981775
SLC6A2	121.472	1.12868	1.32259	0.853383	NA	NA
SLC6A3	9.5269	-0.333087	1.41823	-0.234861	NA	NA
SLC6A4	14.9795	2.59517	1.29647	2.00172	NA	NA
SLC6A5	0.159236	0.499457	1.57986	0.31614	0.751896	NA
SLC6A6	2372.85	-0.391059	0.569497	-0.686675	0.492288	0.663664
SLC6A7	10.6116	2.47938	1.06811	2.32129	NA	NA
SLC6A8	10255.9	1.93037	0.711628	2.71261	0.00667564	0.030309
SLC6A9	1677.71	1.03755	0.580723	1.78664	0.0739951	0.185379
SLC7A10	8.38412	1.61376	1.55558	1.03741	NA	NA
SLC7A11	1119.31	3.37072	1.03561	3.25481	NA	NA
SLC7A1	5877.48	0.945739	0.465288	2.03259	0.0420939	0.126602
SLC7A2	1907.78	-0.883115	1.18596	-0.744643	0.456488	0.631025
SLC7A3	19.7144	-3.99973	1.40332	-2.85019	0.00436938	0.0219395
SLC7A5	18334.7	3.35446	0.857792	3.91057	9.20781e-05	0.000950127
SLC7A6	2006.63	0.173577	0.341891	0.507695	0.611667	0.75898
SLC7A7	720.937	0.440223	0.666099	0.660897	0.508678	0.67744
SLC7A8	3595.51	-0.65638	0.738588	-0.888696	0.374167	0.559088
SLC7A9	24.2455	1.22978	1.0984	1.11961	NA	NA
SLC8A1	300.623	-4.05234	0.7083	-5.72122	1.05761e-08	5.96793e-07
SLC8A2	230.876	-1.73435	1.28878	-1.34573	0.178389	0.343276
SLC8A3	11.1704	-1.45353	1.16192	-1.25097	0.210946	0.385446
SLC9A1	4356.68	0.597349	0.376871	1.58502	0.112961	0.250888
SLC9A2	196.193	2.63317	1.18933	2.21398	0.0268299	0.0903222
SLC9A3	283.344	3.55096	1.27675	2.78124	NA	NA
SLC9A4	30.9831	0.470291	1.47534	0.318769	NA	NA
SLC9A5	55.5482	0.559707	0.619599	0.903338	0.366347	0.552322
SLC9A7	211.163	2.67617	0.627865	4.26233	2.0231e-05	0.000249726
SLC9A8	1360	0.285481	0.356193	0.80148	0.422854	0.598664
SLCO1A2	22.1317	2.27086	1.69931	1.33635	NA	NA
SLCO1B1	6.87524	2.27112	1.69922	1.33657	NA	NA
SLCO1B3	272.718	0.790277	1.56866	0.503792	0.614407	0.761582
SLCO1C1	3.04985	3.49141	1.58573	2.20176	NA	NA
SLCO2A1	1780.32	-2.09825	0.86982	-2.41228	0.0158533	0.0588908
SLCO2B1	1134.88	-0.749664	0.752933	-0.995657	0.319417	0.506705
SLCO3A1	2482.64	1.00698	0.605712	1.66247	0.0964177	0.223154
SLCO4A1	1117.34	0.174826	0.881631	0.198298	0.842812	0.916838
SMPD3	410.984	0.792025	0.86583	0.914759	0.360318	0.548656
SMS	5999.45	0.471075	0.412079	1.14317	0.25297	0.436345
SOAT1	1539.72	0.315921	0.480656	0.657272	0.511006	0.679621
SOD1	10293.7	-0.243248	0.384829	-0.632094	0.527326	0.692005
SOD2	19533.9	-0.665946	0.583819	-1.14067	0.254007	0.436486
SOD3	657.284	-3.69132	0.728256	-5.06871	4.0051e-07	1.08737e-05
SORD	2131.31	0.444751	0.50211	0.885764	0.375745	0.559121
SPCS1	4092.18	-0.359477	0.287618	-1.24984	0.211358	0.385446
SPCS2	2239.67	-0.183168	0.312016	-0.587046	0.557173	0.716398
SPCS3	5937.93	-0.376916	0.259674	-1.4515	0.146642	0.30221
SPHK2	858.673	-0.269782	0.334884	-0.8056	0.420474	0.59672
SPR	1825.49	0.698796	0.39826	1.75462	0.0793243	0.193414
SPTLC1	4548.38	0.0428566	0.293557	0.145991	0.883929	0.94111
SPTLC2	3077.1	0.453611	0.425102	1.06706	0.285943	0.476572
SQLE	4822.45	2.13522	0.600916	3.55327	0.000380468	0.00315759
SRD5A1	2028.94	2.16427	0.565622	3.82635	0.000130058	0.00126327
SRD5A2	11.7044	1.82529	1.32568	1.37687	NA	NA
SRM	4069.31	0.224022	0.431299	0.519412	0.603474	0.753113
ST3GAL1	2778.81	-0.333098	0.593924	-0.560843	0.574905	0.731853
ST3GAL2	773.81	-1.86499	0.428248	-4.35492	1.33116e-05	0.000185579
ST3GAL3	412.105	-1.96966	0.430495	-4.57535	4.75428e-06	7.71757e-05
ST3GAL4	1523.8	-0.165589	0.679091	-0.24384	0.807355	0.896881
ST3GAL5	375.082	-1.63276	0.663813	-2.45967	0.0139063	0.0528156
ST3GAL6	223.611	-0.528376	0.641097	-0.824175	0.40984	0.584941
ST6GAL1	4756.37	-1.02948	0.879048	-1.17114	0.241544	0.422167
ST6GALNAC1	1351.29	-0.967745	1.01248	-0.95582	0.339163	0.526058
ST6GALNAC2	2869.83	2.94709	0.577157	5.10622	3.28666e-07	9.49923e-06
ST6GALNAC3	39.1089	-3.9696	0.78374	-5.06494	4.08528e-07	1.08737e-05
ST6GALNAC5	81.2486	1.06079	0.898787	1.18025	0.237901	0.417648
ST6GALNAC6	2096.27	-1.95846	0.338533	-5.78513	7.2455e-09	4.5189e-07
ST8SIA1	98.7748	-2.2239	0.809003	-2.74894	0.0059788	0.0277838
ST8SIA5	7.56417	-0.626338	0.947578	-0.660988	0.50862	0.67744
STARD3	4050.46	0.418665	0.66799	0.626753	NA	NA
STS	1511.31	0.272385	0.645687	0.421854	0.673132	0.80656
SUCLA2	1770.76	-0.53028	0.345355	-1.53546	0.12467	0.26812
SUCLG1	4389.99	0.0568448	0.26712	0.212806	0.831478	0.911472
SUCLG2	2279.9	-0.386903	0.377478	-1.02497	0.305379	0.496923
SULT1A1	675	-0.472348	0.590736	-0.799591	0.423948	0.598782
SULT1A2	63.7278	0.897597	0.784116	1.14472	0.252323	0.435865
SULT1A3	2900.15	0.59347	0.431969	1.37387	0.169482	0.333614
SULT1E1	280.814	4.31223	1.33838	3.22197	NA	NA
SULT2A1	1.7197	0.759191	1.65284	0.459326	NA	NA
SULT2B1	2187.72	4.24178	0.841973	5.0379	4.70668e-07	1.18668e-05
SUOX	1189.47	-0.445894	0.315567	-1.41299	0.157658	0.318813
SUV39H1	1507.35	1.41408	0.331136	4.27039	1.95131e-05	0.000245989
SUV39H2	755.373	1.40114	0.29546	4.74224	2.11369e-06	4.10611e-05
SYNJ1	702.833	0.0871776	0.373151	0.233625	0.815276	0.900375
SYNJ2	1232.08	0.00709165	0.543788	0.0130412	0.989595	0.993788
TALDO1	12533.5	0.912244	0.396966	2.29804	0.0215596	0.0747021
TAT	22.4558	1.14671	1.63755	0.700259	NA	NA
TBXAS1	362.975	-0.121705	0.691061	-0.176114	0.860205	0.925769
TCIRG1	5380.5	0.265912	0.434498	0.611998	0.540539	0.703529
TDO2	113.67	3.98273	1.05293	3.78252	NA	NA
TECRL	0.0801414	0.374826	1.6073	0.233203	0.815604	NA
TECR	7192.81	1.14992	0.346659	3.31715	0.000909406	0.00615798
TGDS	581.857	0.0302108	0.324151	0.0931998	0.925745	0.961339
THNSL1	446.427	-0.154286	0.390597	-0.395002	0.692842	0.826805
THTPA	539.264	-1.15358	0.353716	-3.26132	0.00110893	0.0071808
TH	73.5328	1.30327	1.32347	0.984734	NA	NA
TK1	9137.14	4.01312	0.425545	9.43055	4.07948e-21	1.61139e-18
TK2	1061.58	-1.21181	0.356782	-3.39651	0.0006825	0.00493148
TKTL1	198.011	2.18651	1.68586	1.29697	NA	NA
TKTL2	0.95652	-1.52432	0.97669	-1.5607	0.118594	NA
TKT	18514.1	1.24227	0.466112	2.66517	0.00769502	0.0335242
TM7SF2	1004.12	1.39752	0.638668	2.18817	0.028657	0.0943294
TMLHE	411.81	-0.232975	0.45731	-0.509447	0.610439	0.758249
TPH1	7.60631	1.12364	1.2635	0.889311	NA	NA
TPH2	0.534226	1.41019	1.74115	0.809916	NA	NA
TPI1	32594.4	1.23948	0.36149	3.42882	0.000606219	0.00447353
TPK1	114.526	-1.24425	0.631871	-1.96915	0.0489362	0.13807
TPO	9.94889	-2.31745	1.45557	-1.59213	NA	NA
TRDMT1	156.417	-1.06695	0.625071	-1.70693	0.0878346	0.208585
TREH	15.6322	0.774208	1.63644	0.473105	NA	NA
TSTA3	5645.06	1.42107	0.416396	3.41278	0.000643036	0.00470369
TST	2344.05	0.264764	0.575288	0.460228	0.645353	0.785964
TUSC3	2055.76	-0.113628	0.964815	-0.117771	0.906249	0.954344
TXNRD1	5003.24	-0.477256	0.610633	-0.781576	0.434464	0.610723
TXNRD2	1186.29	-0.0518879	0.383878	-0.135168	0.892479	0.946811
TYMS	4890.61	4.00961	0.387837	10.3384	4.7234e-25	2.79861e-22
TYRP1	20.2288	2.86363	1.50602	1.90145	NA	NA
TYR	0.33413	0.842803	1.67833	0.502168	NA	NA
UAP1L1	850.364	0.212941	0.462608	0.460305	0.645297	0.785964
UAP1	3025.35	-0.284596	0.375775	-0.757359	0.448835	0.626466
UCK1	1926.14	-0.337641	0.2779	-1.21497	0.224378	0.401643
UCK2	1711.6	1.8094	0.334263	5.41312	6.19369e-08	2.15868e-06
UCP1	2.40109	2.23876	1.70167	1.31562	NA	NA
UCP2	5344.99	0.924327	0.57622	1.60412	0.108687	0.243928
UCP3	77.6766	0.506354	0.500864	1.01096	0.312035	0.501032
UEVLD	398.147	0.442961	0.404182	1.09594	0.273103	0.463649
UGCG	853.278	1.42064	0.716273	1.98338	0.0473246	0.134792
UGDH	2439.07	0.135879	0.599786	0.226546	0.820777	0.903397
UGP2	4919.25	-0.419327	0.236289	-1.77464	0.075958	0.188306
UGT1A10	132.792	1.02642	1.71499	0.598502	NA	NA
UGT1A8	18.418	1.5966	1.73953	0.917831	NA	NA
UGT2B28	1.18994	2.17522	1.7065	1.27467	NA	NA
UGT2B4	2.39387	1.47554	1.74132	0.847367	NA	NA
UGT2B7	170.613	-0.669078	1.6	-0.418175	NA	NA
UMPS	2736.66	0.990608	0.320185	3.09386	0.00197571	0.0117061
UPB1	74.9268	1.59961	1.15103	1.38973	0.164612	0.327841
UPP1	2736.11	1.09208	0.705169	1.54869	0.121457	0.263121
UPP2	1.05438	-2.34567	1.12627	-2.0827	0.0372785	NA
UQCR10	4365.66	0.639339	0.358887	1.78145	0.0748387	0.186703
UQCRB	8575.78	-0.871466	0.372304	-2.34074	0.0192458	0.0686935
UQCRC1	11994	0.618541	0.315774	1.95881	0.0501353	0.140783
UQCRC2	6941.76	-0.347427	0.2502	-1.3886	0.164955	0.327972
UQCRFS1	4546.3	0.0168149	0.323096	0.0520429	0.958495	0.971782
UQCRH	7482.64	0.622187	0.328025	1.89676	0.057859	0.157342
UQCRQ	6239.54	0.753074	0.444112	1.69569	0.0899452	0.212321
UROC1	2.58006	1.13064	1.31875	0.85736	0.391246	0.568319
UROD	2893.98	-0.801612	0.264095	-3.03531	0.00240286	0.0137555
UROS	1303.41	-0.0215371	0.344005	-0.0626069	0.95008	0.968885
UST	548.898	-1.09424	0.740061	-1.47858	0.139254	0.288994
UXS1	2128.9	-0.167947	0.324799	-0.51708	0.6051	0.753867
VNN1	734.868	3.16211	1.15975	2.72655	NA	NA
VNN2	294.119	2.17881	1.1217	1.94242	NA	NA
VNN3	148.817	1.9135	1.15065	1.66297	0.0963175	0.223154
XDH	1023.85	2.42964	0.986567	2.46272	0.0137889	0.0527091
XYLB	247.893	1.1211	0.55082	2.03533	0.041818	0.126414
XYLT1	729.993	-0.452947	0.799797	-0.566327	0.571171	0.728566
XYLT2	2255.93	0.05165	0.351475	0.146952	0.88317	0.94111
ZADH2	1686.05	0.0226595	0.323656	0.0700111	0.944185	0.967871

## Sheet: CHOL
Metabolic Gene	baseMean	Log2FoldChange	Log2FC STD ERROR	Wald Stat	Pvalue	Adjusted Pvalue
A4GALT	612.147	2.62721	0.443096	5.9292	3.04412e-09	1.0001e-08
A4GNT	33.6397	2.95341	0.612761	4.81983	1.43678e-06	3.31989e-06
AACS	1609.32	2.71851	0.223814	12.1463	6.00122e-34	2.94282e-32
AADAC	4564.84	-2.87186	0.742413	-3.86827	0.00010961	0.000206141
AADAT	543.873	-4.02216	0.3578	-11.2414	2.55445e-29	7.86534e-28
AASS	1391.81	-3.20198	0.416855	-7.68128	1.57507e-14	1.02728e-13
ABAT	8350.87	-4.33081	0.473804	-9.14051	6.21578e-20	8.06832e-19
ABCA1	1995.07	-2.29294	0.421983	-5.43372	5.51908e-08	1.52235e-07
ABCB11	387.968	-5.14741	0.825984	-6.23186	4.60937e-10	1.66289e-09
ABCB4	1664.42	-4.109	0.745998	-5.50806	3.62804e-08	1.02421e-07
ABCC1	2490.59	3.34137	0.339837	9.83229	8.17403e-23	1.50311e-21
ABCC3	16338.1	1.2021	0.287245	4.18493	2.8525e-05	5.62848e-05
ABCC4	1472.12	3.4554	0.366898	9.41789	4.60248e-21	6.62356e-20
ABCC5	1207.93	2.11713	0.260963	8.11277	4.94802e-16	4.06905e-15
ABO	39.3134	2.9217	1.00318	2.91245	0.00358607	0.00561888
ABP1	334.499	-0.545421	0.929083	-0.587053	0.557168	0.605161
ACAA1	7176.75	-3.26819	0.229303	-14.2527	4.31264e-46	6.34438e-44
ACACA	1742.25	0.608568	0.250109	2.43321	0.0149657	0.0216789
ACACB	2929.69	-2.67628	0.298739	-8.95857	3.28922e-19	3.82011e-18
ACAD10	1862.55	-0.59945	0.212857	-2.8162	0.00485949	0.00749007
ACAD11	2230.81	-2.91375	0.228773	-12.7364	3.70996e-37	2.58526e-35
ACAD8	913.911	-0.820189	0.147124	-5.5748	2.47819e-08	7.10199e-08
ACAD9	1805.6	0.0467331	0.144071	0.324374	0.745655	0.774919
ACADM	3673.87	-2.07001	0.243418	-8.50393	1.83274e-17	1.75837e-16
ACADSB	7007.18	-4.31367	0.327493	-13.1718	1.27577e-39	1.0557e-37
ACADS	4068.49	-2.4829	0.289233	-8.58442	9.12954e-18	9.08835e-17
ACAT1	8432.99	-3.00741	0.337822	-8.90234	5.46827e-19	6.18802e-18
ACAT2	1757.92	-2.79838	0.285863	-9.78923	1.25246e-22	2.21101e-21
ACHE	395.295	1.75319	0.596759	2.93784	0.00330502	0.00520935
ACLY	5153.45	1.7799	0.216853	8.20785	2.25193e-16	1.96155e-15
ACMSD	1873.54	-1.73174	0.677416	-2.55639	0.0105765	0.0157163
ACO1	4187.7	-1.72634	0.319347	-5.40585	6.45005e-08	1.7608e-07
ACO2	7381.14	0.65554	0.254147	2.57937	0.00989808	0.0147579
ACOT12	780.491	-5.00265	1.18465	-4.22288	2.412e-05	4.79502e-05
ACOT2	1040.97	-2.80391	0.201094	-13.9433	3.45781e-44	4.16195e-42
ACOT8	817.685	0.186038	0.182016	1.0221	0.306733	0.354376
ACOX1	6889.52	-2.17401	0.217343	-10.0027	1.48306e-23	2.97512e-22
ACOX2	2234.54	-5.33336	0.572121	-9.32208	1.1408e-20	1.60683e-19
ACOX3	875.341	-0.785013	0.216445	-3.62684	0.000286909	0.000521796
ACP1	3684.68	0.360484	0.151055	2.38644	0.0170122	0.0245362
ACP2	2596.54	-0.794103	0.167781	-4.73299	2.21239e-06	4.94798e-06
ACSL1	16082	-4.77164	0.460104	-10.3708	3.36754e-25	8.10658e-24
ACSL3	2786.04	-0.118511	0.210885	-0.561969	0.574137	0.620537
ACSL4	3107.61	1.3644	0.473786	2.87978	0.00397953	0.006206
ACSL5	2514.39	-2.14685	0.562489	-3.8167	0.000135251	0.000252926
ACSM1	159.924	-1.28235	0.614026	-2.08843	NA	NA
ACSS1	2088.85	2.44024	0.39668	6.15166	7.66762e-10	2.69282e-09
ACSS2	2741.74	-1.93322	0.212125	-9.11359	7.97008e-20	1.01465e-18
ACY1	4260.43	-2.78035	0.266876	-10.4181	2.04979e-25	5.02577e-24
ACY3	423.716	-2.28881	0.382084	-5.99035	2.09391e-09	7.01858e-09
ACYP1	148.016	2.27196	0.308296	7.36942	1.71371e-13	9.82228e-13
ACYP2	276.649	-1.1397	0.193035	-5.90409	3.54589e-09	1.1535e-08
ADA	251.151	1.26563	0.364785	3.46953	0.000521367	0.000915503
ADCY10	37.966	-2.74011	0.516928	-5.30077	1.15315e-07	3.0233e-07
ADCY1	515.491	-2.13444	0.495093	-4.31118	1.62384e-05	3.28741e-05
ADCY2	18.9445	5.17685	1.03444	5.0045	NA	NA
ADCY3	945.045	1.98126	0.285587	6.93749	3.99138e-12	1.87397e-11
ADCY4	299.953	1.15292	0.420505	2.74174	0.00611139	0.00927922
ADCY5	446.198	1.71213	0.531005	3.22431	0.00126276	0.00213331
ADCY6	2589.92	2.09811	0.260705	8.04781	8.42875e-16	6.52612e-15
ADCY7	868.586	1.92112	0.328223	5.85311	4.82475e-09	1.54299e-08
ADCY8	26.7775	3.17848	1.12391	2.82805	0.0046832	0.00722676
ADCY9	2266.96	0.496142	0.302891	1.63802	0.101417	0.127156
ADC	161.22	1.95157	0.330498	5.90494	3.52765e-09	1.1504e-08
ADH1A	14993.5	-5.4547	0.845432	-6.45197	1.10402e-10	4.26159e-10
ADH1B	57948.1	-5.58322	0.787792	-7.08717	1.36879e-12	6.77881e-12
ADH1C	14156.9	-3.73322	0.857094	-4.35568	1.32656e-05	2.72305e-05
ADH4	28784	-5.79874	1.1382	-5.09465	3.49377e-07	8.63014e-07
ADH5	5481.88	-1.30342	0.177721	-7.33409	2.23233e-13	1.25163e-12
ADH6	6292.75	-4.65347	0.698584	-6.66129	2.71437e-11	1.10921e-10
ADH7	2.11055	-4.82964	0.592913	-8.14561	3.77375e-16	3.18245e-15
ADHFE1	672.22	-3.0519	0.396349	-7.70005	1.36012e-14	9.00399e-14
ADK	1065.17	-1.91942	0.245329	-7.82385	5.12331e-15	3.57014e-14
ADSL	1692.87	0.789618	0.151628	5.20761	1.91284e-07	4.88918e-07
ADSSL1	438.8	-1.3649	0.562188	-2.42783	NA	NA
ADSS	2523.13	1.62524	0.190311	8.53989	1.34353e-17	1.30797e-16
AGA	654.677	-0.137738	0.216318	-0.636737	0.524296	0.574642
AGL	1551.25	-2.00369	0.176323	-11.3638	6.33543e-30	2.14131e-28
AGMAT	1101.11	-3.49054	0.465275	-7.50211	6.27971e-14	3.81391e-13
AGPAT1	4227.46	1.14405	0.181144	6.3157	2.68935e-10	9.89082e-10
AGPAT2	6379.49	-0.600548	0.342901	-1.75138	0.0798812	0.102446
AGPAT3	4882.12	-0.278448	0.199436	-1.39618	0.162661	0.197944
AGPAT4	294.089	2.39306	0.399253	5.99384	2.04946e-09	6.887e-09
AGPAT5	979.048	-0.0240142	0.227793	-0.105421	0.916042	0.930805
AGPAT6	4656.96	1.07431	0.225434	4.76554	1.88345e-06	4.27e-06
AGPS	2148.46	0.399288	0.173226	2.30502	0.0211655	0.0300034
AGXT2L1	1004.36	-5.71287	1.07325	-5.32295	1.02097e-07	2.69277e-07
AGXT2	1119.67	-4.12554	0.980693	-4.20676	2.59058e-05	5.13463e-05
AGXT	23928.8	-4.24626	1.12839	-3.7631	NA	NA
AHCYL1	4909.58	0.15071	0.16042	0.93947	0.347489	0.396617
AHCYL2	685.036	0.470523	0.268486	1.7525	0.0796872	0.102368
AHCY	8129.2	-0.228751	0.182269	-1.25502	0.209471	0.251213
AICDA	11.855	5.48564	1.29766	4.22731	NA	NA
AK1	1016.39	-0.363258	0.311354	-1.1667	0.24333	0.286882
AK2	4212.98	-0.253138	0.203842	-1.24183	0.214298	0.256075
AK3L1	687.726	-2.84483	0.440842	-6.45316	1.09538e-10	4.25303e-10
AK3	3832.34	-1.57258	0.178897	-8.7904	1.49029e-18	1.57851e-17
AK5	31.9293	3.76689	0.71678	5.2553	1.47782e-07	3.82155e-07
AK7	95.1492	1.62346	0.470137	3.45316	0.000554062	0.000970341
AKR1A1	6133.68	-1.22624	0.21611	-5.67414	1.39389e-08	4.19435e-08
AKR1B1	2102.39	2.29508	0.367658	6.24244	4.30808e-10	1.55844e-09
AKR1C1	16151	-0.242727	0.548274	-0.442712	0.657974	0.699725
AKR1C4	2649.67	-5.13084	0.686428	-7.4747	7.73817e-14	4.6359e-13
AKR1D1	2885.58	-5.9287	1.05775	-5.60499	2.08262e-08	6.08694e-08
AKR7A2	1724.36	-0.687133	0.20894	-3.28866	0.00100667	0.00172423
ALAD	5801.95	-2.01069	0.287226	-7.00035	2.55321e-12	1.23374e-11
ALAS1	5526.33	-3.2609	0.212487	-15.3463	3.74866e-53	1.24081e-50
ALAS2	7.29767	-0.785221	0.662347	-1.18551	0.235814	0.280268
ALDH18A1	2899.35	0.830416	0.227114	3.65639	0.000255796	0.000466493
ALDH1A1	14592.2	-2.51449	0.484386	-5.19109	2.09065e-07	5.31289e-07
ALDH1A2	353.955	2.24446	0.71504	3.13893	NA	NA
ALDH1A3	730.011	1.71475	0.535783	3.20045	0.00137212	0.0022996
ALDH1B1	5989.62	-1.90921	0.438763	-4.35136	1.35295e-05	2.76863e-05
ALDH1L1	7274.09	-5.00604	0.619351	-8.08273	6.33349e-16	5.09567e-15
ALDH2	30997.4	-3.551	0.367404	-9.66512	4.24114e-22	7.01909e-21
ALDH3A1	698.935	1.80312	0.992793	1.81621	NA	NA
ALDH3A2	8612.22	-1.27143	0.252742	-5.03055	4.89073e-07	1.18379e-06
ALDH3B1	1774.55	2.5883	0.460434	5.62143	1.89383e-08	5.59693e-08
ALDH3B2	308.21	7.93448	1.01504	7.81688	5.41484e-15	3.75354e-14
ALDH4A1	8961.93	-2.96273	0.433483	-6.83473	8.21617e-12	3.62607e-11
ALDH5A1	3340.61	-2.64509	0.249778	-10.5897	3.32521e-26	8.6325e-25
ALDH6A1	2487.29	-3.98949	0.439161	-9.08434	1.04334e-19	1.30319e-18
ALDH7A1	3749.87	-1.84382	0.229895	-8.02025	1.05531e-15	8.07645e-15
ALDH9A1	4637.14	-1.57884	0.200822	-7.86188	3.78424e-15	2.65097e-14
ALDOA	35407	2.80473	0.264432	10.6066	2.77541e-26	7.34929e-25
ALDOB	109615	-4.83096	0.911776	-5.29841	1.16813e-07	3.04781e-07
ALDOC	1310.16	-2.12423	0.440573	-4.82151	1.42472e-06	3.30356e-06
ALG10	139.036	0.331423	0.222216	1.49145	0.135844	0.167154
ALG12	1398.76	0.27975	0.141387	1.97861	0.0478604	0.0638782
ALG1	1338.8	0.79494	0.124741	6.37272	1.85706e-10	6.9653e-10
ALG2	1519.64	-0.274003	0.174561	-1.56967	0.116492	0.14455
ALG3	2507.98	0.531566	0.172974	3.0731	0.00211851	0.00343317
ALG5	1402.32	0.238897	0.202132	1.18188	0.237251	0.28147
ALG6	553.83	0.872207	0.233307	3.73845	0.00018516	0.000341438
ALG8	1290.83	-0.00234134	0.16334	-0.0143341	0.988563	0.989311
ALOX12B	9.03605	5.36288	1.19004	4.50647	6.59148e-06	1.40987e-05
ALOX12	11.3347	1.28156	0.439441	2.91635	0.00354153	0.00556887
ALOX15B	52.1852	1.40546	0.635997	2.20985	0.0271154	0.0377506
ALOX15	17.2502	2.76942	0.989893	2.7977	NA	NA
ALOX5	1956.09	3.62986	0.529425	6.85623	7.0701e-12	3.18395e-11
ALPI	21.1647	3.65962	1.61722	2.2629	NA	NA
ALPL	1573.77	-2.13141	0.645906	-3.29988	0.000967252	0.00166317
ALPPL2	7.84709	3.74211	1.55974	2.39918	NA	NA
ALPP	9.39449	5.99544	1.63564	3.66549	NA	NA
AMACR	2759.68	-1.25151	0.420165	-2.97861	0.00289558	0.00460787
AMD1	2328.14	0.5436	0.201519	2.69751	0.00698599	0.0105708
AMDHD2	775.447	0.828688	0.22149	3.74141	0.000182987	0.000337901
AMPD1	9.95026	0.401043	1.0974	0.365448	NA	NA
AMPD2	2371.4	0.444163	0.193651	2.29363	0.021812	0.0308538
AMPD3	503.369	2.71919	0.33912	8.01838	1.0715e-15	8.15323e-15
AMT	1071.99	-2.06595	0.304263	-6.79001	1.12123e-11	4.77336e-11
AMY1A	19.6563	1.26021	0.57731	2.18289	0.0290439	0.0401819
AMY2A	11.3897	1.84459	0.757858	2.43396	NA	NA
AMY2B	929.949	0.94798	0.414666	2.28613	0.0222468	0.0314351
ANPEP	30007.5	-0.227458	0.476068	-0.477785	0.632804	0.676762
AOC2	58.9715	0.726798	0.306467	2.37153	0.0177144	0.0254105
AOC3	925.84	-0.733433	0.31575	-2.32283	0.0201884	0.0286796
AOX1	15730.6	-4.30435	0.723937	-5.94576	2.75185e-09	9.0633e-09
APRT	4501.71	0.587138	0.255388	2.299	0.0215047	0.0304516
AQP8	10.4974	-2.01971	0.918833	-2.19813	0.02794	0.0387762
AQP9	6772.46	-5.09628	0.747279	-6.81978	9.11782e-12	3.98416e-11
ARG1	6369.66	-5.08154	1.07021	-4.74819	2.05249e-06	4.60592e-06
ARG2	210.535	0.0456536	0.350225	0.130355	0.896286	0.912832
ARSA	1755.87	-0.215347	0.238531	-0.902805	0.366629	0.415597
ARSB	517.58	0.101465	0.215444	0.470958	0.637671	0.680319
ASAH1	4726.58	0.937186	0.212567	4.40891	1.03893e-05	2.16281e-05
ASL	4953.08	-2.14027	0.282321	-7.58098	3.42966e-14	2.14192e-13
ASMT	2.84897	2.56154	1.03898	2.46545	0.0136841	0.0199755
ASNS	1244.25	4.21407	0.338721	12.4411	1.56324e-35	8.99881e-34
ASPA	57.0242	-3.01478	0.571057	-5.2793	1.29682e-07	3.36664e-07
ASRGL1	589.614	2.60835	0.650665	4.00875	NA	NA
ATHL1	5107.34	1.55847	0.434502	3.58679	0.000334767	0.000606337
ATIC	4286.76	1.67679	0.187885	8.92458	4.47395e-19	5.10647e-18
ATP10A	311.388	3.038	0.374533	8.11143	5.00283e-16	4.08873e-15
ATP1A1	93293.3	3.26336	0.354414	9.20775	3.33024e-20	4.45378e-19
ATP1A2	61.5844	-0.227109	0.539204	-0.421192	0.673615	0.714636
ATP1A3	164.182	4.8419	0.798585	6.0631	1.33522e-09	4.59176e-09
ATP1A4	2.67624	2.43599	1.09697	2.22065	NA	NA
ATP1B1	27492.7	2.12889	0.348889	6.10192	1.048e-09	3.64185e-09
ATP1B2	125.173	-1.70836	0.370981	-4.60499	4.12488e-06	8.92376e-06
ATP1B3	2850.8	2.93013	0.29887	9.80405	1.08164e-22	1.96178e-21
ATP1B4	0	NA	NA	NA	NA	NA
ATP2B1	1267.36	0.276135	0.314251	0.878709	0.379559	0.429152
ATP2B2	956.237	-2.1598	0.766524	-2.81766	NA	NA
ATP2B3	0.940506	0.59531	1.17451	0.506857	0.612255	0.65851
ATP2B4	2837.83	1.18215	0.347735	3.39957	0.000674921	0.0011727
ATP4A	3.32437	3.0652	1.81378	1.68996	NA	NA
ATP4B	0.268553	2.20616	1.51701	1.45428	0.145869	0.178494
ATP5A1	19425.1	0.0524154	0.211375	0.247974	0.804155	0.828561
ATP5B	25824.3	0.360772	0.237096	1.52162	0.128103	0.158167
ATP5C1	10824.2	0.629208	0.250268	2.51413	0.0119325	0.0175931
ATP5D	4496.88	0.0863095	0.330093	0.261471	0.79373	0.818456
ATP5E	9100.63	0.549728	0.208053	2.64225	0.00823568	0.012321
ATP5F1	5413.67	0.236905	0.171929	1.37793	0.168225	0.203966
ATP5G1	1895.75	-0.0956326	0.279799	-0.34179	0.732509	0.762454
ATP5G2	12094.5	0.982543	0.231025	4.25298	2.10943e-05	4.22525e-05
ATP5G3	8339.46	-0.0425945	0.240614	-0.177024	0.859489	0.880777
ATP5H	5083.19	0.0724292	0.183705	0.39427	0.693382	0.72976
ATP5I	3507.38	-0.12571	0.268086	-0.468916	0.639129	0.681326
ATP5J2	2777.87	0.191085	0.23759	0.804264	0.421245	0.47225
ATP5J	3579.72	-0.850622	0.238823	-3.56172	0.000368432	0.000659194
ATP5L	5140.57	0.291105	0.20514	1.41906	0.155882	0.190395
ATP6V0A1	3364.91	0.609649	0.223631	2.72614	0.006408	0.00971844
ATP6V0A2	630.352	0.619956	0.191116	3.24387	0.00117918	0.00200415
ATP6V0A4	9.27896	3.02138	1.39694	2.16286	NA	NA
ATP6V0B	4545.2	0.644832	0.210699	3.06045	0.00221007	0.00357281
ATP6V0C	5821.12	0.675607	0.164364	4.11044	3.94903e-05	7.72306e-05
ATP6V0D1	3293.23	0.537233	0.191613	2.80374	0.00505142	0.00777427
ATP6V0D2	25.2077	2.73065	0.842132	3.24255	0.00118465	0.00201087
ATP6V1A	2806.72	0.143598	0.19008	0.755459	0.449974	0.501064
ATP6V1B1	50.8157	5.29891	0.80681	6.56773	5.10879e-11	2.04352e-10
ATP6V1B2	3011.74	0.372679	0.230248	1.6186	0.105534	0.132192
ATP6V1C1	2737.28	1.16379	0.201541	5.77448	7.7191e-09	2.38787e-08
ATP6V1C2	170.252	1.22699	0.339705	3.61192	0.000303939	0.000551254
ATP6V1D	1777.41	0.631601	0.165287	3.82123	0.000132785	0.000248667
ATP6V1E1	4613.57	1.32421	0.169623	7.80682	5.86497e-15	4.04438e-14
ATP6V1E2	123.367	1.82228	0.254521	7.15964	8.08909e-13	4.13512e-12
ATP6V1F	2758.15	1.45669	0.161092	9.04257	1.53027e-19	1.86794e-18
ATP6V1G1	3048.37	0.0711921	0.185696	0.38338	0.701438	0.736482
ATP6V1G2	25.1771	1.2273	0.432792	2.83577	NA	NA
ATP6V1G3	0.364451	1.56834	2.01125	0.779785	NA	NA
ATP6V1H	1547.54	1.00402	0.168745	5.9499	2.68314e-09	8.88121e-09
ATP8A1	270.08	0.535951	0.501755	1.06815	0.285452	0.331234
AUH	479.975	-0.669146	0.218943	-3.05625	0.00224124	0.00361438
B3GALNT1	244.93	2.34962	0.356847	6.58438	4.56775e-11	1.83263e-10
B3GALT4	432.259	2.76743	0.288912	9.57882	9.81639e-22	1.51127e-20
B3GALT5	176.425	4.44096	0.679272	6.53782	6.24229e-11	2.48939e-10
B3GALT6	918.35	0.399754	0.208279	1.91932	0.0549442	0.0726734
B3GAT1	380.072	-0.655553	0.605828	-1.08208	0.279218	0.325427
B3GAT2	14.6111	0.248686	0.350583	0.709349	0.478108	0.528835
B3GAT3	1870.03	0.741442	0.236082	3.14062	0.00168593	0.00278674
B3GNT2	1009.39	0.34617	0.187351	1.84771	0.0646441	0.084324
B3GNT3	3339.84	5.00415	0.437816	11.4298	2.96756e-30	1.12259e-28
B3GNT4	22.8112	7.77318	1.38807	5.59999	2.1436e-08	6.22395e-08
B3GNT5	787.039	2.75977	0.357696	7.7154	1.20601e-14	8.06442e-14
B3GNT6	10.9992	4.50463	1.62195	2.7773	NA	NA
B3GNT7	1444.64	3.30989	0.588989	5.61961	1.91389e-08	5.63108e-08
B3GNT8	161.241	2.72684	0.483694	5.63754	1.725e-08	5.13236e-08
B3GNTL1	241.274	1.76455	0.278538	6.33502	2.37305e-10	8.8009e-10
B4GALNT1	98.7058	3.48186	0.518808	6.71128	1.92928e-11	8.03258e-11
B4GALT1	8787.98	-0.0130648	0.222427	-0.0587375	0.953161	0.959685
B4GALT2	1959.49	0.750238	0.239263	3.13562	0.00171494	0.00282059
B4GALT3	1901.48	1.56606	0.241272	6.49086	8.53494e-11	3.36317e-10
B4GALT5	5211.77	1.57586	0.293832	5.36312	8.17975e-08	2.18788e-07
B4GALT7	1076.3	0.842321	0.177317	4.75036	2.03058e-06	4.57547e-06
BAAT	13376.9	-3.54188	0.561186	-6.31142	2.76484e-10	1.01403e-09
BBOX1	948.12	-2.73441	0.629268	-4.34537	1.39039e-05	2.83211e-05
BCAT1	483.961	2.77874	0.547284	5.07733	NA	NA
BCAT2	1002.65	1.67353	0.230951	7.24623	4.28533e-13	2.27862e-12
BCKDHA	2991.36	-0.737628	0.235079	-3.13778	0.0017023	0.00280678
BCKDHB	974.901	-2.52607	0.28728	-8.79304	1.45561e-18	1.55422e-17
BCMO1	68.178	1.63203	0.729304	2.23779	0.0252345	0.0352805
BDH1	3135.66	-4.17281	0.60796	-6.86364	6.71298e-12	3.03344e-11
BHMT2	4044.07	-4.97801	0.728637	-6.83195	8.3769e-12	3.68472e-11
BHMT	8891.6	-5.67151	0.983861	-5.76454	8.18798e-09	2.52114e-08
BLVRA	1038.6	2.47306	0.271418	9.11162	8.11597e-20	1.02338e-18
BLVRB	3700.51	-0.994683	0.280377	-3.54766	0.000388667	0.000690732
BPGM	777.387	1.30261	0.207448	6.2792	3.40311e-10	1.24125e-09
BPNT1	1550.96	0.75925	0.193626	3.92122	8.81013e-05	0.0001664
BTD	1085.98	-2.11388	0.248694	-8.49993	1.897e-17	1.80693e-16
C1GALT1	601.634	0.427745	0.25948	1.64847	0.0992556	0.124693
CA12	572.324	1.68305	0.785101	2.14374	0.0320536	0.0440695
CA13	169.498	0.0279114	0.543023	0.0513999	0.959007	0.963373
CA14	51.4775	-2.51823	0.338711	-7.43474	1.04771e-13	6.16521e-13
CA1	4.82781	-3.40749	1.09373	-3.11547	NA	NA
CA2	4497.93	-0.666657	0.498424	-1.33753	0.18105	0.218514
CA3	220.224	2.43938	0.914347	2.66789	NA	NA
CA4	154.79	5.88956	1.07912	5.45772	NA	NA
CA5A	179.595	-5.03631	1.05527	-4.77252	1.81937e-06	4.14604e-06
CA5B	272.894	1.93458	0.26555	7.28518	3.21251e-13	1.72901e-12
CA6	1.38377	3.24965	1.89948	1.71082	NA	NA
CA7	0.289784	0.713682	1.71301	0.416625	0.676953	0.717602
CA8	99.5347	5.47781	1.07953	5.07424	NA	NA
CA9	7722.84	6.15931	0.855778	7.19732	6.14064e-13	3.17586e-12
CAD	2362.14	2.2759	0.259764	8.76144	1.9278e-18	2.00977e-17
CANT1	2881.02	1.81274	0.168949	10.7295	7.3988e-27	1.99919e-25
CAT	11189	-3.41149	0.226866	-15.0375	4.17138e-51	9.20484e-49
CBR1	4102.27	-1.57645	0.268726	-5.86636	4.45465e-09	1.42808e-08
CBS	4531.77	-3.44057	0.382959	-8.98416	2.60707e-19	3.08193e-18
CCBL1	387.279	-0.412531	0.337519	-1.22224	0.221615	0.263866
CD38	82.0951	0.673258	0.694971	0.968757	0.332666	0.381673
CDA	477.947	-3.15887	0.487991	-6.4732	9.59496e-11	3.74741e-10
CDIPT	4403.95	0.495963	0.138928	3.56994	0.000357067	0.000644083
CDO1	2719.66	-5.4215	0.796153	-6.80963	9.78513e-12	4.23383e-11
CDS1	804.007	3.52238	0.367536	9.58377	9.3563e-22	1.45738e-20
CDS2	1320.75	0.118757	0.189037	0.628218	0.529861	0.579303
CEPT1	1232.44	-0.306449	0.180503	-1.69775	0.0895543	0.113356
CERK	2693.46	0.781561	0.233324	3.34968	0.00080906	0.00139843
CES2	9903.31	-2.50222	0.472276	-5.29821	1.1694e-07	3.04781e-07
CH25H	104.968	-0.256325	0.542977	-0.472073	0.636875	0.680018
CHAT	0.0400242	0.0982464	1.52532	0.0644102	0.948644	0.956591
CHDH	2089.3	-0.992342	0.307357	-3.22863	0.00124386	0.00210597
CHIA	1.81686	1.23026	1.14061	1.0786	0.280765	0.326654
CHIT1	356.729	1.70165	0.887812	1.91668	NA	NA
CHKA	1768.59	0.984729	0.324095	3.03839	0.00237842	0.00381701
CHKB	651.907	1.02943	0.238061	4.32422	1.5307e-05	3.10835e-05
CHPF2	2294.24	0.928965	0.202541	4.58655	4.50627e-06	9.73296e-06
CHPF	6668.25	0.861744	0.245209	3.51432	0.000440886	0.00077831
CHPT1	2259.9	-1.6605	0.309461	-5.36577	8.06031e-08	2.16029e-07
CHST11	251.551	2.23104	0.431478	5.17069	2.33235e-07	5.90446e-07
CHST12	512.312	1.02965	0.24454	4.21056	2.54734e-05	5.05648e-05
CHST13	730.268	-1.83429	0.515818	-3.55608	0.000376428	0.000671685
CHST1	462.239	2.95087	0.502859	5.86819	4.40587e-09	1.41587e-08
CHST2	237.997	1.38796	0.409914	3.38598	0.000709258	0.00123074
CHST3	1407.32	3.0501	0.498146	6.12291	9.18805e-10	3.21825e-09
CHST4	2707.2	2.40416	0.706966	3.40068	0.000672182	0.00116947
CHST5	10.6516	2.87183	0.62158	4.62021	3.8336e-06	8.32079e-06
CHST6	38.7496	4.19339	0.731564	5.73209	9.92023e-09	3.03334e-08
CHST7	443.518	-1.09653	0.394908	-2.77668	0.00549166	0.00836704
CHSY1	1202.59	0.98034	0.220532	4.44534	8.7753e-06	1.84421e-05
CHSY3	72.7457	-0.359157	0.382963	-0.937839	0.348327	0.396889
CKB	3046.63	2.98465	0.483394	6.17436	6.6431e-10	2.35173e-09
CKMT1B	335.562	5.73643	0.808723	7.0932	1.31044e-12	6.52262e-12
CKMT2	174.768	2.91255	0.718088	4.05598	4.99246e-05	9.66376e-05
CKM	5.27591	2.06412	0.707993	2.91545	0.00355177	0.00557835
CLC	1.02214	0.702808	1.44035	0.487942	0.625591	0.670132
CLYBL	620.198	-2.20156	0.319114	-6.89898	5.2379e-12	2.41637e-11
CMAS	1562.23	-0.621573	0.194733	-3.19192	0.00141328	0.00235963
CNDP1	630.042	-5.84849	0.799555	-7.31467	2.58011e-13	1.42336e-12
COASY	3621.82	0.390493	0.154322	2.53038	0.0113939	0.0168741
COL4A3BP	1683.35	0.187293	0.226728	0.826069	0.408765	0.459427
COMTD1	874.312	0.962743	0.344351	2.79582	0.00517683	0.0079422
COMT	7046.35	-0.418841	0.194173	-2.15705	0.0310016	0.0427118
COQ2	276.473	-0.783355	0.239034	-3.27717	0.00104852	0.00178898
COQ3	250.432	-0.649616	0.289738	-2.24208	0.0249561	0.034965
COQ6	650.237	-0.592088	0.177559	-3.3346	0.000854232	0.00147266
COQ7	694.454	0.426247	0.153081	2.78445	0.00536187	0.00820707
COX4I1	14930.6	0.452356	0.260415	1.73706	0.0823769	0.104973
COX4I2	29.6262	2.01511	0.565732	3.56196	0.000368094	0.000659194
COX5A	3511.76	0.0796828	0.230787	0.345266	0.729895	0.76093
COX5B	4485.92	-0.318764	0.238053	-1.33905	0.180555	0.218116
COX6A1	5290.84	-0.245282	0.240421	-1.02022	0.307625	0.355096
COX6A2	42.3833	-3.97559	0.890339	-4.46525	7.99742e-06	1.69417e-05
COX6B1	7938.28	0.603131	0.261479	2.30661	0.0210763	0.029909
COX6B2	81.4862	5.42804	0.960401	5.65185	1.58733e-08	4.74409e-08
COX6C	4261.59	-0.320498	0.212901	-1.50538	0.132226	0.163005
COX7A1	154.954	0.789799	0.436348	1.81002	0.0702926	0.091064
COX7A2L	4001.53	0.347066	0.151876	2.2852	0.0223012	0.0314785
COX7A2	2785.05	-0.152445	0.209797	-0.726631	0.467452	0.518781
COX7B2	2.01743	2.09817	2.0052	1.04636	NA	NA
COX7B	4413.55	0.107522	0.260334	0.413018	0.679594	0.718676
COX7C	8090.46	0.346884	0.232053	1.49485	0.134954	0.166214
COX8A	5623.43	0.476389	0.242088	1.96783	0.0490872	0.065318
COX8C	0.244318	0.638103	1.41703	0.450311	0.652486	0.695005
CPOX	766.779	-1.09066	0.228646	-4.77008	1.84151e-06	4.18798e-06
CPS1	27413.3	-6.14452	0.897184	-6.84867	7.45374e-12	3.34534e-11
CPT1A	6936.37	-0.15061	0.294857	-0.51079	0.609498	0.656077
CPT1B	1030.01	1.61851	0.342091	4.73122	2.23178e-06	4.9747e-06
CPT1C	86.9745	1.02741	0.434907	2.36237	0.0181585	0.0259632
CPT2	2732.27	-1.56846	0.244117	-6.42503	1.31841e-10	5.03046e-10
CRAT	3877.8	-1.91146	0.271899	-7.03003	2.06493e-12	1.00884e-11
CRLS1	2715.88	-1.06485	0.186996	-5.69452	1.2372e-08	3.73984e-08
CROT	941.096	-1.12135	0.240158	-4.66925	3.02306e-06	6.6377e-06
CSAD	1264.47	-1.5441	0.241141	-6.40331	1.52043e-10	5.76803e-10
CSGALNACT1	2927.35	4.08164	0.461743	8.83964	9.60292e-19	1.05077e-17
CSGALNACT2	854.017	0.713534	0.228952	3.11652	0.00183	0.00299126
CS	6700.88	1.81765	0.221546	8.20438	2.3178e-16	2.00573e-15
CTH	869.86	-4.51531	0.475355	-9.49882	2.12291e-21	3.19402e-20
CTPS2	1185.41	1.50737	0.204257	7.37977	1.58558e-13	9.12743e-13
CTPS	2231.52	-0.428169	0.364104	-1.17595	0.239614	0.283511
CYB5D1	829.34	0.428875	0.236922	1.8102	0.0702654	0.091064
CYBRD1	1855.59	0.386948	0.448921	0.861952	0.388714	0.439128
CYC1	5218.48	0.226954	0.241288	0.940595	0.346912	0.396485
CYP11A1	110.615	-1.23462	0.771561	-1.60015	0.109565	0.136852
CYP11B1	0.0917741	1.00886	1.46268	0.68973	0.490364	0.541486
CYP11B2	0	NA	NA	NA	NA	NA
CYP17A1	19.9932	-4.13321	0.664983	-6.21552	5.11556e-10	1.8355e-09
CYP19A1	7.89836	2.39142	0.926948	2.57988	0.00988342	0.0147527
CYP1A1	305.244	-5.54025	1.14465	-4.84011	1.2977e-06	3.01961e-06
CYP1A2	6303.68	-5.75369	1.21611	-4.73121	2.23185e-06	4.9747e-06
CYP1B1	890.413	1.40336	0.494129	2.84006	0.00451049	0.00696836
CYP21A2	642.165	0.415339	0.534465	0.777111	0.437093	0.488364
CYP24A1	222.388	5.93611	1.49682	3.9658	NA	NA
CYP27A1	9942.23	-3.92455	0.406842	-9.64638	5.09238e-22	8.32385e-21
CYP2A13	38.084	-6.83911	0.940852	-7.26906	3.61985e-13	1.93253e-12
CYP2A6	22775.3	-6.0494	1.12293	-5.38717	7.1577e-08	1.938e-07
CYP2C18	2322.21	-2.69298	0.546054	-4.93171	8.15136e-07	1.94458e-06
CYP2C19	530.823	-3.7265	0.719113	-5.18208	2.19427e-07	5.56554e-07
CYP2C8	15491.9	-4.79174	0.721373	-6.64254	3.08333e-11	1.25225e-10
CYP2C9	13939.4	-5.17876	0.624788	-8.28883	1.14365e-16	1.0231e-15
CYP2D6	3063.88	-5.1717	0.639872	-8.0824	6.35034e-16	5.09567e-15
CYP2E1	58469	-5.45424	0.880118	-6.19716	5.74902e-10	2.05167e-09
CYP2F1	0.26697	0.436193	1.36461	0.319647	0.749236	0.77742
CYP39A1	743.679	-4.86907	0.656844	-7.41283	1.23635e-13	7.1795e-13
CYP3A43	97.0029	-5.85766	0.809094	-7.23978	4.49427e-13	2.37068e-12
CYP3A4	24374.6	-5.30543	1.03911	-5.10572	3.29538e-07	8.1553e-07
CYP3A5	5904.76	-0.233693	0.522232	-0.447489	0.654522	0.696613
CYP3A7	1238.76	-2.98361	0.737681	-4.04458	5.24171e-05	0.000101167
CYP46A1	21.1699	-0.775891	0.5032	-1.54192	0.123094	0.152457
CYP4A11	15312.6	-5.18651	0.798015	-6.49926	8.07141e-11	3.19957e-10
CYP4F12	563.354	-4.01807	0.584774	-6.87115	6.36865e-12	2.89763e-11
CYP4F2	2943.03	-5.07763	0.675825	-7.51324	5.76822e-14	3.5357e-13
CYP4F3	2493.1	-3.87241	0.671485	-5.76694	8.07259e-09	2.4914e-08
CYP4F8	3.3784	3.84936	1.43789	2.67709	0.0074265	0.0112117
CYP51A1	5705.8	-1.57198	0.225855	-6.96013	3.39959e-12	1.61713e-11
CYP7A1	412.433	-5.8716	1.03558	-5.66986	1.42914e-08	4.29065e-08
DAD1	4768.68	0.671208	0.154322	4.34939	1.36517e-05	2.78934e-05
DAO	1086.83	-5.22518	0.987771	-5.28986	1.22407e-07	3.18402e-07
DBH	419.378	-5.37523	0.593623	-9.05496	1.36621e-19	1.69052e-18
DBT	1501.74	-1.40432	0.190682	-7.36473	1.77512e-13	1.0087e-12
DCI	3955.76	-0.547948	0.29318	-1.86898	0.0616252	0.0807839
DCK	750.827	1.874	0.226426	8.27644	1.26917e-16	1.12777e-15
DCTD	2920.13	0.393537	0.18205	2.1617	0.030641	0.0422591
DCT	1.01023	-1.25247	0.734378	-1.70548	0.0881041	0.111627
DCXR	10781.1	-4.76834	0.370458	-12.8715	6.51522e-38	4.79231e-36
DDC	542.097	-3.36011	0.702393	-4.7838	1.7201e-06	3.94016e-06
DDOST	7780.09	0.744106	0.116374	6.39411	1.61485e-10	6.10873e-10
DDO	192.713	-1.71262	0.314156	-5.45149	4.99482e-08	1.3835e-07
DGAT1	2179.26	-0.485414	0.266109	-1.82412	0.0681342	0.0885277
DGAT2	3720.93	-4.15613	0.472531	-8.79547	1.42451e-18	1.53337e-17
DGKA	1024.4	2.72958	0.581208	4.69639	NA	NA
DGKB	8.41955	-0.355408	0.630482	-0.563708	0.572953	0.619763
DGKD	1053.71	1.21699	0.255146	4.7698	1.8441e-06	4.18798e-06
DGKE	388.635	0.632417	0.333889	1.89409	0.0582129	0.0766905
DGKG	158.601	1.87374	0.391591	4.78493	1.71047e-06	3.92488e-06
DGKH	49.9952	0.841215	0.315377	2.66733	0.00764556	0.0115293
DGKI	4.99182	2.51062	0.709105	3.54054	0.000399305	0.00070679
DGKQ	998.484	1.59482	0.226472	7.04203	1.89465e-12	9.2908e-12
DGKZ	1308.69	1.47974	0.241943	6.11605	9.59234e-10	3.34217e-09
DGUOK	1592.31	0.963296	0.193298	4.98347	6.24528e-07	1.50615e-06
DHCR24	31100.2	-1.25654	0.361752	-3.47348	0.000513762	0.000903347
DHCR7	3884.19	-2.2305	0.276001	-8.08149	6.39791e-16	5.10291e-15
DHFR	685.506	-1.10919	0.247515	-4.48128	7.41952e-06	1.57933e-05
DHODH	1023.97	-2.94692	0.246803	-11.9404	7.29106e-33	3.32875e-31
DLAT	1396.27	0.461718	0.206732	2.23342	0.0255215	0.0356439
DLD	3313.08	-0.354663	0.173791	-2.04074	0.0412763	0.0557083
DLST	3642.73	-0.290872	0.163834	-1.7754	0.0758314	0.0977731
DMGDH	2383.27	-5.49152	0.737892	-7.44217	9.90428e-14	5.88039e-13
DNMT1	2048.85	1.89436	0.196597	9.63572	5.64947e-22	9.12182e-21
DNMT3A	1217.83	2.31277	0.236116	9.79505	1.18245e-22	2.11562e-21
DNMT3B	190.17	2.37236	0.430179	5.51482	3.49142e-08	9.87743e-08
DNMT3L	57.3113	-6.46228	0.976495	-6.61783	3.64503e-11	1.47135e-10
DOLPP1	775.848	-0.680052	0.227398	-2.99058	0.00278446	0.00444172
DOT1L	2024.69	1.12668	0.228474	4.93132	8.16749e-07	1.94492e-06
DPAGT1	1922.54	0.612532	0.161812	3.78546	0.000153422	0.000285624
DPM1	972.997	0.247145	0.120578	2.04968	0.0403959	0.0546314
DPM2	1663.77	0.946905	0.238634	3.96803	7.24705e-05	0.000138457
DPM3	743.193	-0.397509	0.269768	-1.47352	0.14061	0.172537
DPYD	1303.67	-2.18029	0.398272	-5.47436	4.39086e-08	1.22132e-07
DPYSL2	4461.77	1.48525	0.333581	4.45246	8.48927e-06	1.78693e-05
DPYSL3	2129.29	2.23787	0.468008	4.7817	1.73822e-06	3.97479e-06
DPYS	5092.51	-5.66052	0.942451	-6.00617	1.89957e-09	6.43231e-09
DTYMK	1017.3	1.72259	0.225421	7.64165	2.14461e-14	1.38511e-13
DUOX1	741.662	5.47993	0.687005	7.97655	1.50481e-15	1.10687e-14
DUOX2	2970.11	5.08354	0.958686	5.30261	NA	NA
DUT	1782.07	1.15356	0.192788	5.98358	2.18281e-09	7.29808e-09
EBP	4248.2	-2.52765	0.209938	-12.0399	2.19112e-33	1.03609e-31
ECH1	11228.8	-1.33535	0.190804	-6.99853	2.58665e-12	1.24536e-11
ECHDC2	5361.12	-2.04158	0.286158	-7.13445	9.71757e-13	4.92952e-12
ECHS1	14322.7	-2.81426	0.250644	-11.2281	2.9682e-29	8.73309e-28
EHHADH	5492.98	-4.3684	0.487318	-8.96416	3.12656e-19	3.66334e-18
ELOVL1	3650.72	1.93835	0.215585	8.99115	2.44663e-19	2.91832e-18
ELOVL2	1198.36	-1.32096	0.623952	-2.11708	0.0342531	0.0468987
ELOVL3	3.59815	1.11427	0.647409	1.72112	0.0852282	0.10819
ELOVL4	13.1657	1.44229	0.487363	2.95938	0.00308256	0.00488196
ELOVL5	3134.58	-0.393557	0.244737	-1.60808	0.107818	0.134925
ELOVL6	820.47	-2.56417	0.434684	-5.89893	3.65858e-09	1.18725e-08
ELOVL7	2095.49	4.48637	0.462056	9.70958	2.74473e-22	4.659e-21
ENGASE	1400.29	0.966578	0.257249	3.75737	0.000171709	0.000318407
ENO1	32991.7	0.690597	0.273006	2.52961	0.011419	0.0168925
ENO2	1196.76	3.51863	0.55162	6.37873	1.78561e-10	6.73548e-10
ENO3	1495.9	-3.65064	0.477857	-7.63959	2.17911e-14	1.40055e-13
ENPP1	1286.13	-3.50092	0.490087	-7.14346	NA	NA
ENPP2	2332.83	1.16238	0.663329	1.75235	0.0797141	0.102368
ENPP3	40.2771	-3.62459	0.827252	-4.38148	1.17874e-05	2.43091e-05
ENTPD1	1566.98	1.46827	0.230357	6.3739	1.84279e-10	6.9314e-10
ENTPD2	567.561	3.50813	0.445352	7.87721	3.34779e-15	2.3703e-14
ENTPD3	166.026	6.15692	0.959048	6.41982	1.36435e-10	5.1908e-10
ENTPD4	604.765	1.00982	0.224711	4.49387	6.99389e-06	1.49113e-05
ENTPD5	1307.43	-2.15529	0.435742	-4.94626	7.56523e-07	1.81128e-06
ENTPD6	4540.9	1.65201	0.22922	7.20711	5.71512e-13	2.97906e-12
EPX	2.81972	0.597711	0.635674	0.94028	0.347074	0.396485
ESD	3485.3	-0.555078	0.152638	-3.63656	0.000276301	0.000503196
ETFA	4697.33	-1.33375	0.190834	-6.98907	2.76705e-12	1.32738e-11
ETFB	7784.35	-1.29719	0.291341	-4.45247	8.48897e-06	1.78693e-05
ETFDH	1684.75	-3.00868	0.308892	-9.74024	2.03075e-22	3.53778e-21
ETNK1	2428.39	0.388114	0.209254	1.85475	0.0636313	0.0830846
ETNK2	2877.54	-3.56987	0.391286	-9.12343	7.27817e-20	9.35563e-19
EXT1	5063.02	0.910286	0.283332	3.21279	0.00131451	0.00221709
EXT2	2336.81	0.47359	0.200048	2.36739	0.0179142	0.0256693
EXTL1	17.2778	4.04979	0.732444	5.52914	NA	NA
EXTL2	510.979	0.577163	0.243947	2.36594	0.0179846	0.0257423
EXTL3	1581.97	1.59985	0.224097	7.13911	9.39367e-13	4.78355e-12
FADS1	3702.8	-2.41067	0.439074	-5.49034	4.01156e-08	1.1229e-07
FADS2	4482.2	-2.71497	0.419918	-6.46548	1.00977e-10	3.93215e-10
FADS3	1280.57	1.02745	0.359809	2.85555	0.00429628	0.00666075
FADS6	69.8552	-2.90072	0.912181	-3.17998	0.00147287	0.00245293
FAH	4421.08	-2.67526	0.344065	-7.77543	7.51932e-15	5.13174e-14
FASN	9573.28	-1.5938	0.313626	-5.08184	3.73802e-07	9.16507e-07
FBP1	7821.36	-4.38773	0.372159	-11.7899	4.39869e-32	1.94129e-30
FBP2	0.47529	-0.508543	1.01906	-0.499034	0.617756	0.663348
FDFT1	3776.93	-0.249497	0.199539	-1.25036	0.211166	0.252789
FDPS	6554.89	-0.857567	0.265476	-3.2303	0.0012366	0.00209636
FECH	1166.62	-0.631583	0.219542	-2.87682	0.00401709	0.0062515
FH	4543.54	-1.36624	0.244104	-5.59697	2.18131e-08	6.3058e-08
FLAD1	1885.83	1.18382	0.21265	5.56701	2.59144e-08	7.41051e-08
FOLR1	532.286	5.83321	0.805392	7.2427	4.3984e-13	2.32939e-12
FOLR3	3.42856	-0.019806	0.889668	-0.0222623	0.982239	0.983725
FPGS	2049.9	-0.404174	0.245953	-1.6433	0.100321	0.1259
FPGT	738.197	0.651174	0.21343	3.05099	0.00228085	0.00366931
FTCD	9317.35	-4.30292	0.768445	-5.59952	2.1495e-08	6.22745e-08
FTH1	57054	0.43766	0.219581	1.99316	0.0462444	0.06216
FTMT	0.01861	-0.228559	1.57518	-0.1451	0.884632	0.901657
FUCA1	2138.85	-1.2015	0.258726	-4.6439	3.41897e-06	7.45752e-06
FUCA2	2908.87	0.252443	0.194037	1.30101	0.193256	0.232822
FUK	1346.33	0.865108	0.194775	4.44158	8.93019e-06	1.87082e-05
FUT1	209.835	1.9957	0.430376	4.6371	3.53333e-06	7.69428e-06
FUT3	629.969	4.13018	0.699243	5.90665	3.49145e-09	1.1414e-08
FUT8	523.435	2.07843	0.431819	4.81319	1.48539e-06	3.42026e-06
FUT9	5.71061	3.60403	1.89021	1.90668	NA	NA
G6PC2	22.8756	3.75762	1.44539	2.59972	NA	NA
G6PC3	2040.41	2.2298	0.222068	10.0411	1.00571e-23	2.11358e-22
G6PC	8285.45	-4.91465	0.653755	-7.51757	5.5804e-14	3.43649e-13
G6PD	2721.12	3.55849	0.426115	8.35101	6.768e-17	6.13756e-16
GAA	7726.78	0.540635	0.238358	2.26816	0.0233192	0.0328104
GAD1	112.954	6.72429	0.936378	7.18117	6.91179e-13	3.56078e-12
GAD2	16.6991	5.64654	1.42158	3.97201	7.12672e-05	0.000136355
GAL3ST1	3131.27	4.04011	0.489154	8.25938	1.46437e-16	1.29255e-15
GALC	1028.33	0.703369	0.353034	1.99236	0.046332	0.0622145
GALE	1865.08	-0.727808	0.226747	-3.20978	0.00132836	0.00223759
GALK1	1800.77	-1.73766	0.289442	-6.00348	1.93136e-09	6.51258e-09
GALK2	856.779	0.0135267	0.172407	0.0784578	0.937464	0.947483
GALNS	799.618	0.267875	0.214082	1.25127	0.210834	0.25262
GALNT10	1620.72	2.92512	0.3803	7.6916	1.45305e-14	9.52398e-14
GALNT11	1773.2	0.89143	0.129087	6.90567	4.99682e-12	2.31321e-11
GALNT12	347.92	4.10918	0.471755	8.7104	3.02793e-18	3.10774e-17
GALNT13	3.998	1.89252	0.951751	1.98846	0.0467608	0.0625999
GALNT14	482.628	3.47889	0.754526	4.6107	4.01317e-06	8.6963e-06
GALNT1	3396.63	0.373325	0.193867	1.92568	0.0541449	0.0717597
GALNT2	4919.88	-0.620302	0.230531	-2.69075	0.00712909	0.010775
GALNT3	1431.45	3.87947	0.493324	7.86394	3.72232e-15	2.62146e-14
GALNT4	1792.91	2.01437	0.444826	4.52845	5.94193e-06	1.27506e-05
GALNT5	78.3773	4.32909	0.963068	4.49511	NA	NA
GALNT6	501.59	3.30616	0.493912	6.69383	2.17403e-11	8.99504e-11
GALNT7	608.098	3.10121	0.526816	5.88671	3.93969e-09	1.26914e-08
GALNT8	0.915194	0.248347	0.82447	0.301221	0.763246	0.7901
GALNT9	5.38786	0.635158	0.701321	0.905659	0.365116	0.414236
GALNTL2	78.9219	-0.32881	0.512976	-0.640985	0.521532	0.572561
GALT	1658.17	-1.67059	0.225677	-7.40259	1.33549e-13	7.72133e-13
GAMT	5360.49	-2.78982	0.455868	-6.1198	9.36951e-10	3.27315e-09
GANC	550.051	0.0491054	0.218336	0.224908	0.822051	0.845027
GAPDHS	3.20448	2.48626	0.75479	3.29397	0.00098782	0.00169414
GAPDH	101824	1.12818	0.192928	5.84764	4.98601e-09	1.5793e-08
GART	1978.6	0.768439	0.187215	4.10457	4.05069e-05	7.9102e-05
GATM	27831.3	-3.38177	0.496766	-6.80757	9.92579e-12	4.2807e-11
GBA3	1511.62	-4.75138	0.818961	-5.80172	6.56387e-09	2.06427e-08
GBA	3214.04	1.20335	0.217468	5.53343	3.14027e-08	8.92213e-08
GBE1	1717.11	-1.63917	0.362528	-4.52148	6.14076e-06	1.31559e-05
GBGT1	254.335	2.39021	0.467783	5.10965	3.22758e-07	8.00246e-07
GCAT	702.378	-2.5769	0.322827	-7.98231	1.43623e-15	1.07538e-14
GCDH	1709.64	-2.71605	0.181293	-14.9815	9.69734e-51	1.83418e-48
GCH1	1164.59	-3.02745	0.312663	-9.68279	3.56836e-22	5.98039e-21
GCK	78.1206	-5.22338	0.65438	-7.98218	1.43769e-15	1.07538e-14
GCLC	2951.12	-1.88838	0.35435	-5.32914	9.86794e-08	2.61303e-07
GCLM	1352.85	-0.25575	0.400677	-0.638296	0.523281	0.574005
GCNT1	166.181	1.10496	0.572824	1.92896	0.0537356	0.0712885
GCNT2	659.19	-0.54302	0.370336	-1.46629	0.142569	0.174779
GCNT3	1244.46	5.37413	0.704584	7.62737	2.39584e-14	1.52504e-13
GCNT4	328.626	2.61848	0.509207	5.14227	2.71439e-07	6.78084e-07
GCSH	73.6168	-2.56817	0.478271	-5.3697	7.88694e-08	2.11812e-07
GDA	2005.83	-0.878883	0.698044	-1.25907	0.208007	0.249684
GFPT1	3935.85	0.733924	0.238694	3.07474	0.00210683	0.00341844
GFPT2	442.491	3.32732	0.607455	5.47747	4.31442e-08	1.20512e-07
GGH	1485.68	-2.0215	0.392322	-5.15265	2.56836e-07	6.45257e-07
GGPS1	1368.91	1.42041	0.196262	7.2373	4.57693e-13	2.40471e-12
GGT1	6136.81	0.869478	0.498569	1.74395	0.0811682	0.103705
GK2	0.0386906	0.0982464	1.52532	0.0644102	0.948644	0.956591
GK3P	84.0022	-1.44241	0.335879	-4.29444	1.75138e-05	3.53481e-05
GK	904.633	-1.52143	0.311943	-4.87726	1.07571e-06	2.52973e-06
GLA	794.835	1.53169	0.209862	7.29855	2.90879e-13	1.57837e-12
GLB1	2276.04	-0.0301617	0.188222	-0.160245	0.872688	0.892231
GLCE	1272.82	0.145581	0.342742	0.424755	0.671015	0.713021
GLDC	2164.72	-2.56418	0.586262	-4.37378	1.22114e-05	2.51445e-05
GLO1	4150.02	-0.330973	0.1605	-2.06213	0.0391949	0.0530614
GLRX2	265.391	-0.115732	0.201166	-0.575305	0.565085	0.612252
GLRX	1165.13	-1.62165	0.36867	-4.39865	1.08929e-05	2.25346e-05
GLS2	2405.15	-4.79231	0.628838	-7.6209	2.51904e-14	1.5958e-13
GLS	3168.42	2.52381	0.273479	9.22851	2.74422e-20	3.7075e-19
GLUD1	13469.6	-2.68491	0.166205	-16.1542	1.06019e-58	7.43247e-56
GLUD2	1159.08	-2.60476	0.255332	-10.2015	1.95298e-24	4.61741e-23
GLUL	21098.2	-0.790022	0.332026	-2.3794	0.0173411	0.0249561
GMDS	1058.44	1.16136	0.33138	3.50462	0.000457258	0.000806139
GMPPA	2167.68	0.521257	0.185933	2.80347	0.00505563	0.00777427
GMPPB	582.534	0.286132	0.178901	1.59938	0.109735	0.136936
GMPR2	2100.42	0.487259	0.168236	2.89628	0.00377618	0.00590976
GMPR	188.841	-0.644423	0.441889	-1.45834	0.144747	0.177286
GMPS	1630.11	1.23056	0.145616	8.45071	2.89539e-17	2.69965e-16
GNE	3591.65	-2.38947	0.314153	-7.60605	2.82601e-14	1.78173e-13
GNMT	1789.56	-5.84807	0.697581	-8.38336	5.14381e-17	4.69683e-16
GNPAT	2976.63	1.14907	0.191405	6.00333	1.93312e-09	6.51258e-09
GNPDA1	1341.25	1.54792	0.195784	7.90624	2.65284e-15	1.8997e-14
GNPDA2	367.307	1.74253	0.278429	6.25843	3.88874e-10	1.4106e-09
GNPNAT1	2234.47	-1.6567	0.305443	-5.42393	5.83036e-08	1.60153e-07
GNS	7860.92	0.95886	0.180053	5.32542	1.0072e-07	2.66174e-07
GOT1	8565.47	-1.6472	0.353005	-4.66623	3.06774e-06	6.72464e-06
GOT2	7811.88	-2.23886	0.207289	-10.8007	3.41708e-27	9.42543e-26
GPAA1	6017.19	1.05785	0.190187	5.56217	2.66443e-08	7.60282e-08
GPAM	3072.78	-3.69922	0.512806	-7.21367	5.44623e-13	2.85012e-12
GPD1	2422.36	-4.11787	0.655105	-6.28582	3.26127e-10	1.1928e-09
GPD2	1066.15	2.10483	0.245986	8.55672	1.16122e-17	1.13886e-16
GPI	14976.6	0.593184	0.286544	2.07013	0.0384402	0.0522354
GPT2	3685.07	-3.15669	0.455554	-6.92935	4.22768e-12	1.9779e-11
GPT	2188.39	-3.66025	0.50996	-7.17752	7.0985e-13	3.6428e-12
GPX1	7190.57	-0.336343	0.226244	-1.48664	0.137111	0.168556
GPX2	8310.21	1.04667	0.540299	1.9372	0.0527213	0.0700131
GPX3	7599.26	-1.85519	0.453783	-4.08827	4.34606e-05	8.4496e-05
GPX4	9072.36	-0.441318	0.274801	-1.60596	0.108283	0.135379
GPX5	0.0354	0.0982464	1.52532	0.0644102	0.948644	0.956591
GPX6	0	NA	NA	NA	NA	NA
GPX7	488.52	1.51653	0.457305	3.31623	0.000912419	0.00157093
GPX8	594.735	2.66484	0.439487	6.06352	1.33171e-09	4.59164e-09
GRHPR	9059.28	-2.5719	0.228749	-11.2433	2.49733e-29	7.86534e-28
GSR	3006.53	1.18351	0.279278	4.23776	2.25758e-05	4.51516e-05
GSS	2134.76	0.119604	0.153001	0.781721	0.434378	0.485741
GSTM1	1354.39	-2.52007	1.13033	-2.2295	0.0257809	0.0359611
GSTZ1	1541.48	-3.14096	0.310335	-10.1212	4.45029e-24	9.65933e-23
GUCY1A2	37.9732	1.95859	0.611311	3.20392	NA	NA
GUCY1A3	1554.02	1.07194	0.434275	2.46835	0.0135737	0.0198581
GUCY1B2	51.0833	1.93703	1.04235	1.85834	0.0631211	0.0824999
GUCY1B3	909.645	1.54894	0.385127	4.0219	5.77297e-05	0.000110774
GUCY2C	65.0113	3.37045	0.985084	3.42148	NA	NA
GUCY2D	6.15081	2.00309	0.701688	2.85467	0.0043081	0.00667125
GUCY2F	0.314583	2.0322	1.74391	1.16531	0.243894	0.287292
GUK1	7078.68	0.589013	0.194126	3.03417	0.00241195	0.00386613
GUSB	4214.31	-0.950473	0.14171	-6.70715	1.98469e-11	8.23738e-11
GYG1	968.118	1.34332	0.180879	7.42662	1.1141e-13	6.52683e-13
GYG2	525.855	-2.02408	0.457952	-4.41985	9.87707e-06	2.05941e-05
GYS1	1414.86	1.52809	0.198376	7.703	1.32905e-14	8.84249e-14
GYS2	1708.41	-5.92254	0.959118	-6.17498	6.61704e-10	2.34878e-09
H6PD	4282.32	-1.07322	0.302477	-3.54811	0.000388004	0.000690479
HAAO	3194.44	-3.64071	0.420796	-8.65195	5.06262e-18	5.11672e-17
HADHA	10954.2	-0.536051	0.138343	-3.87479	0.000106717	0.000200986
HADHB	7169.86	-0.709612	0.187471	-3.78518	0.000153599	0.000285624
HAGHL	387.574	4.90753	0.510369	9.61564	6.86835e-22	1.09563e-20
HAGH	3670.12	-2.31924	0.203961	-11.371	5.82925e-30	2.03103e-28
HAL	1663.85	-4.89245	0.819898	-5.96714	2.41443e-09	8.03193e-09
HAO1	4248.75	-5.09018	1.04012	-4.89383	9.8892e-07	2.33392e-06
HAO2	2204.75	-6.1267	1.04694	-5.852	4.85683e-09	1.54726e-08
HAS1	50.7815	1.45855	0.75004	1.94463	0.051819	0.0688838
HAS2	134.897	1.0517	0.650042	1.61789	NA	NA
HAS3	346.02	3.53884	0.573025	6.17571	6.5868e-10	2.34433e-09
HCCS	857.282	0.301124	0.160838	1.87222	0.0611756	0.0802741
HCST	322.931	0.631205	0.577055	1.09384	NA	NA
HDC	31.6659	-1.42541	0.712593	-2.00032	0.0454658	0.0613001
HEXA	3681.42	0.364667	0.165071	2.20915	0.0271639	0.0377784
HEXB	4419.69	0.204562	0.184076	1.11129	0.266442	0.311634
HGD	6423.96	-2.12188	0.467243	-4.54127	5.59176e-06	1.20187e-05
HIBADH	2701.07	-1.92266	0.205925	-9.3367	9.9384e-21	1.41489e-19
HIBCH	1709.37	-2.06309	0.196402	-10.5044	8.24504e-26	2.09932e-24
HK1	2879.06	2.77645	0.349156	7.95187	1.83718e-15	1.34388e-14
HK2	834.038	3.27535	0.553819	5.91412	3.33664e-09	1.09349e-08
HK3	146.054	-1.28269	0.464245	-2.76295	0.00572815	0.00871732
HKDC1	4593.64	4.28196	0.461695	9.27444	1.78556e-20	2.48851e-19
HLCS	1165.94	0.121742	0.235239	0.517526	0.604789	0.652069
HMBS	869.262	0.377652	0.202186	1.86785	0.0617831	0.0809108
HMGCLL1	11.1072	-1.70364	0.693092	-2.45803	0.0139702	0.0203259
HMGCL	4139.84	-2.88086	0.213461	-13.496	1.65096e-41	1.82156e-39
HMGCR	2164.89	-1.64277	0.237588	-6.91435	4.69997e-12	2.19111e-11
HMGCS1	5948.23	-2.02504	0.346224	-5.84892	4.94764e-09	1.57091e-08
HMGCS2	27286.5	-3.94577	1.01675	-3.88076	NA	NA
HMOX1	2023.78	-1.088	0.430558	-2.52696	0.0115056	0.0170016
HMOX2	2221.9	-0.158975	0.202406	-0.785424	0.432205	0.484128
HNMT	4130.74	-0.560142	0.23777	-2.35581	0.0184823	0.0263975
HPD	16048.8	-5.5251	0.869648	-6.35326	2.10797e-10	7.88406e-10
HPGDS	34.5909	1.50026	0.584377	2.56728	0.0102499	0.0152522
HPRT1	945.036	-0.431934	0.242908	-1.77817	0.0753753	0.0973628
HS2ST1	1770.2	0.422822	0.191598	2.20682	0.0273266	0.0379648
HS3ST1	885.096	3.90919	0.525728	7.43576	1.03967e-13	6.14522e-13
HS3ST2	152.686	1.41297	0.771579	1.83127	NA	NA
HS3ST3A1	240.76	1.08443	0.810815	1.33745	NA	NA
HS3ST3B1	164.918	-0.746038	0.780876	-0.955385	NA	NA
HS3ST4	8.64043	2.82743	1.6118	1.7542	NA	NA
HS3ST5	19.8402	4.83106	1.32601	3.64331	NA	NA
HS3ST6	23.0085	4.09383	0.988043	4.14337	NA	NA
HS6ST1	1665.51	-0.0310031	0.344605	-0.0899671	0.928313	0.941829
HS6ST2	267.768	4.93685	0.971354	5.08244	NA	NA
HS6ST3	22.2071	4.35901	1.0853	4.0164	NA	NA
HSD11B1	5881.73	-3.61844	0.657787	-5.50093	3.77789e-08	1.06198e-07
HSD11B2	932.783	2.54703	0.455905	5.58677	2.31333e-08	6.67286e-08
HSD17B12	3165.76	-1.15068	0.290549	-3.96035	7.48391e-05	0.000142571
HSD17B1	96.5993	1.31909	0.369765	3.56738	0.000360572	0.000647757
HSD17B2	4236.73	-0.952566	0.552515	-1.72405	0.0846984	0.107621
HSD17B3	35.8113	-0.486409	0.639091	-0.761096	0.4466	0.497726
HSD17B4	6096.89	-2.08742	0.190337	-10.967	5.50669e-28	1.58497e-26
HSD17B7	572.092	-0.787794	0.252862	-3.11551	0.00183627	0.00299423
HSD17B8	851.111	-1.67885	0.220864	-7.6013	2.93176e-14	1.83964e-13
HSD3B1	11.8023	-0.940557	1.44888	-0.649163	NA	NA
HSD3B2	6.19428	-2.18151	0.690356	-3.15997	0.00157784	0.00262115
HSD3B7	5019.08	0.28318	0.301628	0.938836	0.347815	0.396647
IDH1	8495.67	-1.70142	0.244465	-6.95979	3.40769e-12	1.61713e-11
IDH2	8858.72	-0.876831	0.278162	-3.15224	0.00162025	0.00268151
IDH3A	1678.07	0.43481	0.243473	1.78587	0.0741207	0.0958358
IDH3B	3101.44	0.599308	0.191779	3.12498	0.00177815	0.00291369
IDH3G	2106.87	0.858307	0.194159	4.42063	9.84136e-06	2.0552e-05
IDI1	2690.06	-1.71317	0.214643	-7.98149	1.44575e-15	1.07538e-14
IDI2	123.061	1.25891	0.23181	5.43077	5.61115e-08	1.54452e-07
IDS	5305.81	1.46321	0.246011	5.94773	2.71888e-09	8.97706e-09
IDUA	1029.77	2.28413	0.27775	8.22371	1.97308e-16	1.73004e-15
IMPA1	1068.54	-0.166621	0.18581	-0.89673	0.369863	0.418546
IMPA2	989.537	-0.353594	0.307321	-1.15057	0.249909	0.293593
IMPDH1	1195.12	2.52598	0.342921	7.36608	1.75721e-13	1.00282e-12
IMPDH2	4435.88	1.24156	0.234299	5.29905	1.16407e-07	3.0459e-07
INMT	883.933	-1.53211	0.479309	-3.19651	0.00139102	0.00232834
INPP1	883.985	-0.249252	0.309437	-0.805501	0.420531	0.47185
INPP4A	871.861	1.41935	0.281729	5.038	4.70419e-07	1.14282e-06
INPP4B	275.027	3.72017	0.604343	6.15573	7.47312e-10	2.63149e-09
INPP5A	1029.81	0.269248	0.190967	1.40992	0.158564	0.193314
INPP5B	822.257	-0.0133812	0.249916	-0.0535429	0.957299	0.962387
INPP5D	1328.15	1.57989	0.567748	2.78273	NA	NA
INPP5E	628.283	1.02828	0.225884	4.55224	5.30767e-06	1.14266e-05
INPPL1	3587.91	1.28183	0.153559	8.34748	6.97369e-17	6.28107e-16
IPMK	37.8741	-0.23855	0.47277	-0.50458	0.613854	0.659694
IREB2	1793.71	0.157868	0.158355	0.996923	0.318802	0.367358
ISYNA1	3776.84	2.85683	0.462769	6.17334	6.68642e-10	2.36075e-09
ITPA	1838.45	1.26125	0.231086	5.45793	4.81717e-08	1.33709e-07
ITPKA	141.848	1.58465	0.533104	2.9725	0.00295386	0.00468935
ITPKB	755.843	1.29575	0.40714	3.18257	0.00145974	0.00243412
ITPKC	2743	0.776194	0.313746	2.47396	0.0133626	0.0195709
IVD	6356.82	-2.01554	0.175153	-11.5073	1.21188e-30	4.71921e-29
KHK	4555.16	-4.44667	0.386257	-11.5122	1.14518e-30	4.5946e-29
KMO	893.548	-4.65499	0.524615	-8.87316	7.10978e-19	7.84446e-18
KYNU	1076.16	-1.41889	0.576093	-2.46296	0.0137797	0.0200707
LALBA	0	NA	NA	NA	NA	NA
LCAT	2313.32	-4.36427	0.334318	-13.0543	6.0088e-39	4.6798e-37
LCT	1.17797	1.44216	1.04442	1.38083	0.167332	0.203068
LDHAL6A	1.1691	1.43185	0.865135	1.65506	0.0979133	0.123229
LDHAL6B	5.65349	-0.0394844	0.485924	-0.0812563	0.935238	0.946348
LDHA	22870.2	-0.248147	0.293092	-0.846651	0.39719	0.447938
LDHB	5905.56	2.68466	0.497274	5.39876	6.71025e-08	1.82806e-07
LDHC	10.9226	-1.94018	0.867007	-2.23779	0.0252346	0.0352805
LDHD	1990.89	-3.95334	0.499278	-7.91812	2.41124e-15	1.74453e-14
LGALS13	0.0211216	-0.228559	1.57518	-0.1451	0.884632	0.901657
LIPC	3006.02	-2.99691	0.682799	-4.38915	1.13794e-05	2.35044e-05
LIPF	0.0574756	0.433244	1.5069	0.287507	0.773724	0.799072
LIPG	746.217	-2.85871	0.500331	-5.71363	1.1059e-08	3.35061e-08
LPL	87.9093	1.80907	0.431782	4.18977	2.79242e-05	5.5264e-05
LPO	40.6176	5.15595	1.37104	3.76062	NA	NA
LRAT	680.748	0.925278	0.814982	1.13534	NA	NA
LSS	2529.21	-1.66631	0.243372	-6.84675	7.55478e-12	3.37923e-11
LTA4H	3046.89	0.91545	0.224161	4.0839	4.42853e-05	8.59732e-05
LTC4S	103.2	1.87545	0.617582	3.03676	NA	NA
MAN1A1	2453.5	-2.59989	0.383191	-6.78483	1.16226e-11	4.91108e-11
MAN1A2	1049.3	0.229887	0.293868	0.78228	0.43405	0.485741
MAN1B1	3121.15	0.682141	0.192833	3.53747	0.000403973	0.000714099
MAN1C1	547.687	-2.98427	0.476623	-6.26129	3.81807e-10	1.38877e-09
MAN2A1	2123.36	0.487947	0.417271	1.16938	0.242252	0.286121
MAN2A2	2713.91	0.186762	0.195479	0.955406	0.339372	0.38903
MAN2B1	5911.72	1.09091	0.208233	5.23889	1.61547e-07	4.15316e-07
MAN2C1	3065.82	0.192648	0.181034	1.06415	0.287259	0.333039
MANBA	1519.29	1.1488	0.243616	4.71563	2.40967e-06	5.34405e-06
MANSC1	1724.94	2.17759	0.390093	5.58223	2.3746e-08	6.81988e-08
MAOA	4818.09	-1.0606	0.484333	-2.18982	0.0285373	0.0395223
MAOB	10363.9	-0.911971	0.342089	-2.66589	0.00767851	0.0115527
MAT1A	22655.3	-5.30421	0.803382	-6.60235	4.0469e-11	1.6286e-10
MAT2A	7947.81	0.848524	0.191589	4.42886	9.47309e-06	1.98142e-05
MAT2B	2418.19	0.0488699	0.180961	0.270057	0.787117	0.81227
MCAT	808.973	0.371449	0.204445	1.81686	0.0692382	0.089874
MCCC1	2292.9	-0.360885	0.328177	-1.09967	0.271477	0.317243
MCCC2	5405.26	-0.752244	0.261492	-2.87673	0.00401814	0.0062515
MCEE	368.459	-1.64934	0.166934	-9.88022	5.07195e-23	9.45811e-22
MDH1B	47.6572	3.39303	0.559864	6.06045	1.35737e-09	4.65586e-09
MDH1	6054.77	0.1815	0.195084	0.930371	0.352179	0.400933
MDH2	8792.22	0.191082	0.187975	1.01653	0.309377	0.356808
ME1	763.847	-0.332841	0.524054	-0.635127	0.525345	0.575316
ME2	1005.2	1.03727	0.204964	5.06071	4.17688e-07	1.02222e-06
ME3	547.852	2.31366	0.308153	7.50813	5.9977e-14	3.65942e-13
MGAM	15.5184	0.465452	0.606142	0.767892	0.442551	0.493629
MGAT1	7033.84	-0.276227	0.173851	-1.58887	0.112089	0.139479
MGAT2	1563.01	-0.596558	0.167018	-3.57183	0.0003545	0.000640325
MGAT3	341.8	4.29199	0.750556	5.71842	1.07521e-08	3.27259e-08
MGAT4A	1267.36	0.918664	0.274789	3.34316	0.000828294	0.00142981
MGAT4B	8756.22	0.183608	0.198536	0.924811	0.355064	0.40387
MGAT5	364.968	4.21213	0.522472	8.06193	7.50974e-16	5.91839e-15
MGLL	7904.82	-0.207197	0.403185	-0.5139	0.607322	0.654267
MGST2	2482.05	-1.5084	0.260785	-5.78406	7.29174e-09	2.26626e-08
MGST3	4074.93	0.82429	0.227924	3.61652	0.000298591	0.000542296
MIOX	12.0887	3.93877	0.975161	4.0391	NA	NA
MLL3	2272.71	0.430016	0.259423	1.65759	0.0974012	0.122701
MLYCD	915.65	-1.97577	0.215932	-9.14996	5.6954e-20	7.46605e-19
MMAA	642.008	-1.44486	0.205558	-7.02899	2.08036e-12	1.01265e-11
MOGAT1	19.7065	-0.827351	1.03202	-0.801681	NA	NA
MOGAT2	213.977	-6.07754	0.959472	-6.33425	2.38495e-10	8.82032e-10
MOGS	3075.92	0.419754	0.127755	3.28563	0.00101756	0.00173931
MOXD1	408.628	2.065	0.581416	3.55167	0.000382796	0.000682129
MPI	1074.91	-0.214375	0.198224	-1.08148	0.279485	0.325451
MPO	9.31887	-0.800765	0.576791	-1.38831	0.165043	0.200474
MPST	7374.07	-1.22989	0.258143	-4.76437	1.89442e-06	4.28754e-06
MTAP	983.432	0.032966	0.290116	0.113631	0.909531	0.924899
MTHFD1	5830.28	-2.82528	0.21271	-13.2823	2.93333e-40	2.77409e-38
MTHFD2	847.507	2.93592	0.441234	6.65387	2.85479e-11	1.163e-10
MTHFR	743.358	0.502067	0.274601	1.82835	0.0674965	0.0877853
MTHFS	2170.63	-2.08874	0.217858	-9.58761	9.01495e-22	1.42093e-20
MTMR3	1948.3	1.1695	0.193878	6.03216	1.61784e-09	5.50649e-09
MTR	2031.42	1.30791	0.235568	5.55215	2.82175e-08	8.0344e-08
MUT	3211.61	-2.62148	0.207638	-12.6252	1.53279e-36	9.66385e-35
MVD	1624.42	-0.179148	0.252276	-0.710127	0.477626	0.528743
MVK	1462.15	-1.0712	0.351826	-3.04469	0.00232922	0.00374258
NADK	2093.56	-0.851235	0.197697	-4.30576	1.66413e-05	3.36384e-05
NADSYN1	2365.77	0.804214	0.262931	3.05865	0.0022234	0.00358998
NAGA	1942.08	-0.407491	0.163728	-2.48882	0.0128168	0.018834
NAGK	1754.72	0.756644	0.212337	3.5634	0.000366077	0.000656755
NAGLU	2822.98	-0.577083	0.199779	-2.88861	0.00386943	0.00604855
NAGS	466.902	-3.01341	0.643234	-4.68479	2.80252e-06	6.18423e-06
NANS	1328.67	0.459564	0.24183	1.90036	0.0573862	0.0756766
NDST1	4184.96	0.942276	0.244584	3.85256	0.000116889	0.000219519
NDST2	767.537	0.979391	0.210057	4.66249	3.12401e-06	6.83667e-06
NDST3	12.1092	-4.01176	0.507571	-7.90384	2.70447e-15	1.92512e-14
NDST4	2.12471	3.95389	1.81949	2.17308	NA	NA
NDUFA10	4258.14	-0.00812994	0.150934	-0.0538643	0.957043	0.962387
NDUFA11	4167.5	-0.0201395	0.226772	-0.0888095	0.929233	0.942041
NDUFA12	1346.31	0.263142	0.211092	1.24657	0.212554	0.25422
NDUFA13	6509.09	0.43461	0.256858	1.69203	0.0906411	0.114512
NDUFA1	3471.68	0.214669	0.207926	1.03243	0.301871	0.349674
NDUFA2	2237.87	-0.188162	0.224258	-0.839041	0.401446	0.452353
NDUFA3	1156.54	0.207211	0.290817	0.712513	0.476147	0.527547
NDUFA4	6732.57	0.0817462	0.200683	0.40734	0.683758	0.722502
NDUFA5	2162.98	-0.392952	0.180395	-2.17828	0.0293851	0.0406115
NDUFA6	2327.24	0.0952395	0.196316	0.485134	0.627581	0.67172
NDUFA7	1458.87	0.279651	0.199561	1.40133	0.161115	0.196243
NDUFA8	1353.9	0.293664	0.255906	1.14755	0.251156	0.294797
NDUFA9	2762.75	0.212376	0.168512	1.2603	0.207561	0.249374
NDUFAB1	1886.87	-0.208765	0.156944	-1.33019	0.183456	0.221217
NDUFB10	3150.25	0.0188276	0.206987	0.0909602	0.927524	0.94175
NDUFB1	1327.95	-0.63551	0.202784	-3.13393	0.00172481	0.00282981
NDUFB2	2836.57	0.00510103	0.209688	0.0243268	0.980592	0.983563
NDUFB3	1397.26	0.3896	0.132342	2.94389	0.00324113	0.00512082
NDUFB4	3479.83	0.258754	0.208476	1.24117	0.214542	0.256135
NDUFB5	2777.83	0.382922	0.216273	1.77055	0.0766359	0.0987023
NDUFB6	1403.11	-0.426652	0.200988	-2.12277	0.0337728	0.0462891
NDUFB7	3595.44	0.000277539	0.269552	0.00102963	0.999178	0.999178
NDUFB8	3074.54	-0.483644	0.182513	-2.64991	0.00805124	0.0120586
NDUFB9	5686.67	0.0846796	0.2197	0.385434	0.699916	0.73584
NDUFC1	1536.44	-0.0939731	0.237795	-0.395185	0.692706	0.729629
NDUFC2	3619.88	-0.816866	0.168064	-4.86046	1.17114e-06	2.7444e-06
NDUFS1	2817.03	-0.632791	0.219711	-2.8801	0.00397546	0.006206
NDUFS2	6572.03	0.0798965	0.219003	0.364819	0.715246	0.748606
NDUFS3	3126.4	0.153854	0.228365	0.673717	0.500491	0.551749
NDUFS4	1505.53	0.159157	0.241568	0.658847	0.509994	0.56129
NDUFS5	4954.3	0.592822	0.29718	1.99483	0.0460618	0.0619774
NDUFS6	2951.29	0.621314	0.31099	1.99786	0.0457321	0.0615965
NDUFS7	2721.35	-0.147039	0.248387	-0.591973	0.553869	0.602071
NDUFS8	3295.92	0.665102	0.275341	2.41555	0.0157114	0.0227094
NDUFV1	7495.62	-0.119016	0.222702	-0.53442	0.593051	0.640457
NDUFV2	4105.89	-0.943594	0.198422	-4.7555	1.97955e-06	4.47256e-06
NDUFV3	1279.03	-0.162364	0.190491	-0.852341	0.394025	0.444747
NEU1	3420.84	0.953993	0.163024	5.85185	4.86149e-09	1.54726e-08
NEU2	0	NA	NA	NA	NA	NA
NEU4	560.018	-3.99546	0.825138	-4.84218	1.28425e-06	2.99358e-06
NME1	3078.04	1.42939	0.237851	6.00959	1.85999e-09	6.31442e-09
NME2	15422.2	1.73421	0.24512	7.07494	1.49518e-12	7.35917e-12
NME3	1728.61	1.12	0.270955	4.13352	3.5725e-05	7.02822e-05
NME4	3761.69	0.21657	0.235544	0.919446	0.357862	0.406704
NME6	255.488	0.388288	0.15125	2.56719	0.0102526	0.0152522
NME7	527.821	1.82263	0.262304	6.94854	3.69093e-12	1.74528e-11
NMNAT1	305.872	-0.467411	0.266925	-1.75109	0.0799297	0.102446
NMNAT2	114.314	4.23946	0.60779	6.97521	3.05413e-12	1.45981e-11
NMNAT3	308.107	1.29778	0.277636	4.6744	2.94821e-06	6.49489e-06
NNMT	16551	-2.58002	0.521936	-4.94316	7.68644e-07	1.83698e-06
NNT	5289.13	-1.0341	0.419017	-2.46792	0.0135901	0.0198602
NOS1	4.37001	0.504801	1.18577	0.425716	NA	NA
NOS3	419.862	0.0972393	0.314605	0.309083	0.757258	0.785129
NPR1	385.521	-0.230619	0.379408	-0.607839	0.543294	0.592034
NPR2	457.985	-0.691009	0.278395	-2.48212	0.0130604	0.0191494
NSDHL	1143.96	-0.579592	0.141738	-4.08919	4.32888e-05	8.42858e-05
NT5C1B	3.74428	-0.478193	0.435469	-1.09811	0.272157	0.317756
NT5C2	2127.04	0.87275	0.200549	4.35181	1.35018e-05	2.76724e-05
NT5C3	955.826	2.09864	0.205774	10.1987	2.00856e-24	4.63705e-23
NT5C	1429.3	1.66922	0.25753	6.48167	9.0714e-11	3.55341e-10
NT5E	1484.22	-1.41779	0.412144	-3.44003	0.000581645	0.00101596
NT5M	123.265	1.77435	0.450282	3.94054	8.12986e-05	0.000154211
NUDT2	623.822	1.03697	0.256426	4.04393	5.25635e-05	0.000101302
NUDT5	1561.54	-0.378886	0.190685	-1.98697	0.0469252	0.0626932
NUDT9	1790.49	0.334107	0.285918	1.16854	0.242589	0.286264
OAT	1759.96	-0.965934	0.462197	-2.08987	0.0366292	0.0500486
OCRL	1687.59	1.25026	0.183404	6.81695	9.29946e-12	4.05016e-11
ODC1	6313.32	1.60428	0.308869	5.19405	2.05772e-07	5.23928e-07
OGDH	5442.32	0.359482	0.235288	1.52784	0.126552	0.156447
OPLAH	2311.57	-0.294765	0.356769	-0.826207	0.408687	0.459427
OTC	1665.89	-4.57427	1.02565	-4.45986	8.20116e-06	1.73179e-05
OXCT1	396.38	2.90695	0.533726	5.44653	5.13626e-08	1.41971e-07
OXCT2	26.9311	0.460262	0.42738	1.07694	0.281507	0.327231
P4HA1	1708.44	-0.08993	0.384528	-0.233871	0.815085	0.838518
P4HA2	1717.9	1.99739	0.280153	7.12963	1.00636e-12	5.08557e-12
P4HB	67187.7	-0.318564	0.251327	-1.26753	0.204967	0.246482
PAFAH1B1	4424.7	0.722505	0.149072	4.84667	1.2555e-06	2.9369e-06
PAFAH1B2	642.657	0.936725	0.321615	2.91256	0.00358475	0.00561888
PAFAH1B3	1264.47	3.37618	0.296341	11.3929	4.53741e-30	1.62366e-28
PAFAH2	1015.78	-0.508707	0.151726	-3.3528	0.000799992	0.00138456
PAH	14822.2	-3.62319	0.570525	-6.35062	2.14451e-10	7.99811e-10
PAICS	4042.92	-0.429722	0.199453	-2.1545	0.0312006	0.0429414
PANK1	1453.79	-3.15026	0.311682	-10.1073	5.1289e-24	1.09527e-22
PANK2	679.096	0.328555	0.174256	1.88547	0.059366	0.0781317
PANK3	835.655	-0.770034	0.268516	-2.86774	0.00413421	0.00642452
PANK4	619.819	-0.125289	0.204313	-0.613223	0.539729	0.588634
PAPSS1	1850.1	2.22218	0.32895	6.75538	1.42465e-11	5.98805e-11
PAPSS2	1753.62	-2.11799	0.415783	-5.09398	3.50617e-07	8.64464e-07
PCBD1	4427.13	-1.43851	0.221912	-6.48234	9.03083e-11	3.54802e-10
PCCA	1760.01	-1.04416	0.27499	-3.79709	0.000146404	0.000273012
PCCB	3136.45	-1.69679	0.220455	-7.69676	1.39563e-14	9.1931e-14
PCK1	25134.6	-5.66082	0.824516	-6.86563	6.62001e-12	3.00167e-11
PCK2	9097.05	-4.26078	0.336673	-12.6555	1.04251e-36	6.90142e-35
PCYT1A	529.606	0.46527	0.204422	2.27602	0.0228448	0.0322114
PCYT1B	45.8878	2.93428	0.742979	3.94934	7.83656e-05	0.000149075
PCYT2	2604.33	-1.43032	0.276821	-5.16694	2.37951e-07	6.01236e-07
PC	4076.79	-3.20253	0.463373	-6.91134	4.80094e-12	2.23033e-11
PDE10A	247.334	2.51075	0.577539	4.34732	1.37812e-05	2.81146e-05
PDE11A	200.709	-2.3433	0.520049	-4.50592	6.60845e-06	1.41122e-05
PDE1A	146.93	0.670226	0.385744	1.73749	0.0823007	0.104973
PDE1B	124.149	0.593528	0.42022	1.41242	0.157826	0.192591
PDE1C	67.5387	5.01111	0.838123	5.97896	2.24561e-09	7.48913e-09
PDE2A	444.74	-1.39103	0.437934	-3.17634	0.00149148	0.0024808
PDE3A	175.14	2.14135	0.582968	3.67318	0.000239547	0.000438673
PDE3B	643.002	-3.46666	0.463437	-7.48033	7.41358e-14	4.46163e-13
PDE4A	1369.14	2.70675	0.270326	10.0129	1.33786e-23	2.72512e-22
PDE4B	521.886	0.750062	0.574829	1.30484	NA	NA
PDE4C	80.7735	1.90589	0.590136	3.22957	NA	NA
PDE4D	404.198	1.25968	0.516628	2.43827	0.0147579	0.0214014
PDE5A	1203.76	3.59437	0.422149	8.51446	1.67364e-17	1.61745e-16
PDE6A	2.00484	0.858263	0.755614	1.13585	0.25602	0.30024
PDE6B	148.926	3.30442	0.640121	5.16218	2.44093e-07	6.15579e-07
PDE6C	1.21337	-1.9546	0.646761	-3.02213	0.00251001	0.00401844
PDE6D	622.615	0.935212	0.127911	7.3114	2.64371e-13	1.4524e-12
PDE6G	46.2872	-0.444198	0.604009	-0.735415	0.462087	0.513688
PDE6H	0.097892	1.01598	1.46408	0.693941	0.487719	0.539016
PDE7A	1588.47	3.02668	0.427085	7.08683	1.37215e-12	6.77881e-12
PDE7B	253.782	-0.199723	0.494662	-0.403756	0.686392	0.72413
PDE8A	2111.92	0.0960135	0.271282	0.353925	0.723395	0.75594
PDE8B	69.4821	0.695769	0.488803	1.42342	0.154616	0.189022
PDE9A	938.641	1.85879	0.397863	4.67194	2.98364e-06	6.56203e-06
PDHA1	3734.82	-0.127667	0.217752	-0.586297	0.557676	0.605216
PDHA2	0.0548531	-1.55984	1.51652	-1.02856	0.303685	0.351468
PDHB	1911.14	-0.936552	0.145541	-6.43497	1.23501e-10	4.73959e-10
PDHX	907.254	-0.622719	0.154083	-4.04145	5.31228e-05	0.00010223
PDXK	4292.62	1.28949	0.266192	4.84423	1.27105e-06	2.96802e-06
PDXP	840.824	-2.14521	0.321221	-6.67829	2.41742e-11	9.93995e-11
PEMT	1512.77	-2.92035	0.205538	-14.2083	8.1321e-46	1.07669e-43
PFAS	998.336	1.16656	0.261016	4.46931	7.84724e-06	1.6677e-05
PFKFB1	223.048	-4.47646	0.778185	-5.75243	NA	NA
PFKFB2	664.177	2.02858	0.315435	6.43106	1.26719e-10	4.84901e-10
PFKFB3	7794.15	1.78177	0.377629	4.7183	2.37821e-06	5.29202e-06
PFKFB4	113.692	1.74289	0.361298	4.82398	1.40719e-06	3.26862e-06
PFKL	6540.31	-0.059239	0.194447	-0.304653	0.76063	0.788008
PFKM	1593.48	2.41489	0.361179	6.68613	2.29149e-11	9.45151e-11
PFKP	4872.26	4.90364	0.419647	11.6852	1.51795e-31	6.48311e-30
PGAM1	5570.26	0.176839	0.181587	0.973849	0.330132	0.379093
PGAM2	85.5408	1.5839	0.504909	3.13701	0.0017068	0.0028107
PGAP1	294.071	0.787516	0.319679	2.46346	0.0137604	0.0200648
PGD	3903.54	0.470246	0.409262	1.14901	NA	NA
PGK1	15085.1	1.23355	0.229297	5.37972	7.46035e-08	2.01171e-07
PGK2	0.146714	1.36741	1.64599	0.830755	0.406112	0.457222
PGLS	2539.02	0.925197	0.252443	3.66497	0.000247364	0.000452362
PGM1	5205.15	-2.19753	0.283038	-7.76407	8.22454e-15	5.58425e-14
PGM2	818.849	-0.149031	0.231139	-0.644767	0.519078	0.57034
PGM3	637.213	-0.433548	0.250989	-1.72736	0.0841035	0.10707
PGS1	797.188	1.4083	0.178127	7.90616	2.65441e-15	1.8997e-14
PHGDH	4207.57	-1.45906	0.417386	-3.49571	0.000472808	0.000832444
PHOSPHO1	14.4273	-0.347142	0.365932	-0.948652	0.342797	0.392276
PHYH	6022.15	-3.32241	0.305812	-10.8642	1.7069e-27	4.80838e-26
PI4K2A	1358.77	0.384853	0.201529	1.90966	0.0561765	0.0741552
PIGA	414.909	0.49511	0.222106	2.22917	0.0258029	0.0359611
PIGB	557.499	0.932246	0.182238	5.11555	3.12826e-07	7.77075e-07
PIGC	1675.91	1.778	0.200246	8.87906	6.74285e-19	7.53506e-18
PIGF	406.315	0.782021	0.146422	5.34089	9.24915e-08	2.45408e-07
PIGG	1337.44	1.23934	0.152541	8.12461	4.48794e-16	3.71377e-15
PIGH	538.699	0.040525	0.244635	0.165655	0.868429	0.889249
PIGK	1314.56	0.515144	0.184398	2.79365	0.00521167	0.0079864
PIGL	144.297	0.443559	0.256856	1.72688	0.0841894	0.107077
PIGM	827.969	0.962897	0.269789	3.56908	0.000358236	0.000645312
PIGN	897.261	0.595656	0.223727	2.66243	0.00775798	0.011659
PIGO	1623.91	0.617935	0.231747	2.66642	0.00766646	0.0115477
PIGP	467.777	-0.447797	0.252231	-1.77535	0.0758406	0.0977731
PIGQ	2435.92	0.852496	0.216898	3.9304	8.48055e-05	0.000160404
PIGS	2160.68	2.44168	0.213929	11.4135	3.58021e-30	1.31672e-28
PIGT	5180.62	0.920887	0.16383	5.621	1.8985e-08	5.59825e-08
PIGV	766.156	-1.47549	0.147657	-9.9927	1.64055e-23	3.24193e-22
PIGW	372.709	0.842877	0.195	4.32245	1.54303e-05	3.12859e-05
PIGX	875.96	1.42016	0.185239	7.66666	1.76535e-14	1.14575e-13
PIGZ	253.27	1.84652	0.320585	5.75985	8.41884e-09	2.5862e-08
PIK3C2A	1765.61	0.40574	0.226656	1.79012	0.0734351	0.095042
PIK3C2B	1735.78	2.1222	0.291941	7.26928	3.61403e-13	1.93253e-12
PIK3C2G	375.546	-1.58804	1.01914	-1.55823	NA	NA
PIK3C3	767.327	0.536962	0.163435	3.28548	0.0010181	0.00173931
PIK3CA	585.383	0.589175	0.227859	2.5857	0.00971804	0.0145222
PIK3CB	1738.09	1.16741	0.173208	6.73993	1.58465e-11	6.61854e-11
PIK3CD	707.323	1.22383	0.53521	2.28664	NA	NA
PIK3CG	75.9773	1.0341	0.492119	2.10133	0.0356124	0.0487095
PIK3R1	2982.87	-1.64215	0.305161	-5.38128	7.39585e-08	1.99839e-07
PIK3R2	2837.87	1.16209	0.170551	6.81376	9.50832e-12	4.12755e-11
PIK3R3	537.719	0.647131	0.325579	1.98763	0.0468523	0.062659
PIK3R5	292.945	0.504853	0.472563	1.06833	0.285371	0.331234
PIP5K1A	2363.75	1.03788	0.265667	3.90671	9.35624e-05	0.000176462
PIP5K1B	32.4893	1.79442	0.731802	2.45205	NA	NA
PIP5K1C	1963.1	1.95378	0.159655	12.2375	1.96056e-34	9.98377e-33
PIPOX	5521.61	-4.81046	0.703501	-6.83789	8.03676e-12	3.57651e-11
PISD	1522.8	0.960973	0.189987	5.05809	4.2347e-07	1.03445e-06
PKLR	2677.73	-4.19865	0.78345	-5.35918	8.36014e-08	2.23162e-07
PKM2	38767.2	4.71532	0.291957	16.1507	1.12273e-58	7.43247e-56
PLA2G10	38.3829	6.05748	1.09523	5.53078	NA	NA
PLA2G12A	1347.92	-0.452109	0.18435	-2.45244	0.014189	0.0206215
PLA2G1B	15.8186	1.07929	1.03851	1.03927	NA	NA
PLA2G2A	833.471	-2.61835	0.839203	-3.12005	0.00180823	0.00295933
PLA2G2D	202.818	3.21959	0.939727	3.42609	NA	NA
PLA2G2E	0	NA	NA	NA	NA	NA
PLA2G2F	2.00679	4.251	1.69541	2.50735	NA	NA
PLA2G3	2.23579	4.49582	1.63928	2.74256	NA	NA
PLA2G4A	242.76	2.75932	0.789574	3.49469	NA	NA
PLA2G5	106.744	-0.861932	0.404594	-2.13036	0.0331416	0.045471
PLA2G6	765.165	1.26992	0.258233	4.91772	8.75564e-07	2.07379e-06
PLA2G7	160.105	0.226403	0.546117	0.414568	0.678458	0.718331
PLCB1	541.681	2.2182	0.485097	4.57269	4.81491e-06	1.03826e-05
PLCB2	650.731	0.444175	0.490509	0.905541	NA	NA
PLCB3	1567.39	1.8392	0.217541	8.45454	2.80198e-17	2.64988e-16
PLCB4	216.925	3.83599	0.561115	6.83637	8.12264e-12	3.59678e-11
PLCD1	507.992	0.115105	0.336396	0.34217	0.732223	0.762454
PLCD3	1866.22	4.63444	0.36956	12.5404	4.48646e-36	2.70003e-34
PLCD4	161.798	2.54863	0.384242	6.63289	3.29174e-11	1.3328e-10
PLCE1	317.968	2.87363	0.390847	7.35231	1.94812e-13	1.09758e-12
PLCG1	1971.79	1.34554	0.251512	5.3498	8.80536e-08	2.34102e-07
PLCG2	1354.86	-0.0666572	0.423567	-0.157371	0.874952	0.893856
PLCH1	131.643	3.44005	0.614196	5.6009	2.13244e-08	6.20516e-08
PLCH2	262.635	0.211706	0.710539	0.297951	NA	NA
PLCL1	81.8175	0.837619	0.35262	2.37541	0.0175293	0.0251996
PLCXD2	137.24	1.14695	0.412941	2.77752	0.00547752	0.00835511
PLCZ1	0.0959124	0.578605	2.01167	0.287624	0.773634	0.799072
PLD1	2948.02	0.69275	0.338912	2.04404	0.0409496	0.0553237
PLD2	1486.76	1.57093	0.211755	7.41862	1.18346e-13	6.90264e-13
PLOD1	5697.22	-0.502612	0.288257	-1.74362	0.0812248	0.103705
PLOD2	2407.97	-0.930861	0.507893	-1.83279	0.0668338	0.0870088
PLOD3	5764.1	1.42518	0.174648	8.16029	3.34234e-16	2.85501e-15
PMM1	2105.2	-0.0570366	0.284317	-0.200609	0.841004	0.86317
PMM2	2337.16	0.845117	0.164608	5.1341	2.83492e-07	7.05533e-07
PMVK	2657	0.110717	0.267301	0.414204	0.678725	0.718331
PNLIPRP1	5.26914	2.15387	1.91594	1.12418	NA	NA
PNLIPRP2	0.642477	1.71205	1.64589	1.04019	NA	NA
PNLIP	46.6471	2.23692	2.00015	1.11838	NA	NA
PNMT	12.1946	0.747593	0.982917	0.760586	NA	NA
PNPLA4	916.841	-0.246821	0.275189	-0.896917	0.369763	0.418546
PNPO	3927.04	-1.67555	0.191771	-8.73726	2.38837e-18	2.47047e-17
PPA1	5645.96	0.934743	0.237345	3.93834	8.20487e-05	0.000155411
PPA2	1676.51	-0.0914737	0.225087	-0.406392	0.684455	0.722662
PPAP2A	2175.16	0.00736716	0.251755	0.0292633	0.976655	0.980357
PPAP2B	4457.31	-1.8413	0.358448	-5.13687	2.79357e-07	6.96552e-07
PPAP2C	5975.91	5.16134	0.384084	13.438	3.61856e-41	3.68536e-39
PPAT	355.508	0.767018	0.246194	3.1155	0.00183634	0.00299423
PPCDC	457.042	1.42854	0.220075	6.49114	8.5191e-11	3.36317e-10
PPCS	2219.04	0.226646	0.169082	1.34045	0.180099	0.217764
PPOX	730.454	1.20141	0.251426	4.77841	1.7669e-06	4.03342e-06
PRDX1	11244.4	-0.209632	0.258343	-0.811447	0.417109	0.468408
PRDX2	7135.68	0.0241943	0.291509	0.0829968	0.933854	0.946001
PRDX3	7207.7	-1.46882	0.184069	-7.97973	1.46657e-15	1.08477e-14
PRDX5	7743.68	0.263388	0.24333	1.08243	0.27906	0.325427
PRDX6	12748.8	-1.1752	0.172764	-6.80236	1.02918e-11	4.42413e-11
PRODH2	1391.06	-4.90128	0.871625	-5.62316	1.87501e-08	5.55371e-08
PRODH	524.759	-0.273049	0.514639	-0.530563	0.595721	0.642816
PROSC	2094.39	-1.13992	0.211431	-5.39145	6.98912e-08	1.89623e-07
PRPS1L1	0.237513	0.534483	1.34007	0.398847	0.690006	0.727363
PRPS1	1335.12	-0.555844	0.186111	-2.98663	0.0028207	0.00449411
PRPS2	1238.76	0.322823	0.239864	1.34586	0.178349	0.215845
PSAT1	2119.19	-3.33501	0.58258	-5.72456	1.03704e-08	3.16369e-08
PSPH	744.024	1.56491	0.325523	4.80739	1.52917e-06	3.51496e-06
PTDSS1	2798.88	0.0672648	0.182122	0.36934	0.711874	0.746256
PTDSS2	1088.22	1.11021	0.228029	4.86875	1.12309e-06	2.63648e-06
PTEN	2938.58	-0.349606	0.167384	-2.08865	0.0367395	0.0501196
PTGDS	2701.32	1.08971	0.784704	1.38869	0.164926	0.200474
PTGES2	1902.28	0.785566	0.26634	2.94948	0.00318306	0.00503509
PTGES	372.632	4.0056	0.581397	6.88961	5.59462e-12	2.57197e-11
PTGIS	662.767	0.0831982	0.560849	0.148343	0.882072	0.900434
PTGS1	547.442	1.4597	0.394583	3.69936	0.000216144	0.000396364
PTGS2	284.225	0.774833	0.685956	1.12957	0.258659	0.303066
PTPLAD1	6117.02	-0.138786	0.219717	-0.631659	0.52761	0.577319
PTPLAD2	137.066	1.17201	0.409379	2.8629	0.00419782	0.00651573
PTPLA	108.532	2.36506	0.537187	4.40267	1.06926e-05	2.21549e-05
PTPLB	425.058	0.447228	0.43576	1.02632	0.304742	0.352383
PTS	688.752	-0.481813	0.233136	-2.06666	0.0387657	0.0525879
PXDNL	7.85399	2.11063	0.721523	2.92524	0.00344187	0.00541859
PXDN	3117.17	1.41648	0.433929	3.26432	0.00109728	0.00186975
PYCR1	1714.39	3.90765	0.392507	9.95561	2.38364e-23	4.57382e-22
PYCR2	3021.53	1.32873	0.195477	6.79736	1.06556e-11	4.56568e-11
PYCRL	917.219	0.805058	0.201861	3.98818	6.65821e-05	0.000127576
PYGB	8298.69	2.95887	0.29197	10.1342	3.89728e-24	8.74576e-23
PYGL	2846.76	-2.37504	0.499986	-4.75021	2.03201e-06	4.57547e-06
PYGM	35.3534	0.889108	0.508265	1.7493	0.0802392	0.102682
QDPR	2785.31	-2.62147	0.18354	-14.2828	2.80034e-46	4.63456e-44
QPRT	2994.16	-2.49662	0.476992	-5.23408	1.65809e-07	4.25448e-07
RBKS	591.107	-0.996557	0.323876	-3.07697	0.00209114	0.00340131
RDH10	2382.69	-0.227746	0.317748	-0.716752	0.473527	0.525083
RDH11	3719.51	-1.23831	0.228636	-5.41607	6.09241e-08	1.67005e-07
RDH12	196.368	-0.0386113	0.609203	-0.0633801	0.949464	0.95669
RDH13	652.476	1.43039	0.221881	6.44664	1.14356e-10	4.40138e-10
RDH14	785.165	0.276498	0.118911	2.32525	0.0200585	0.0285257
RDH16	5445.94	-5.67487	0.776327	-7.30989	2.67358e-13	1.46273e-12
RDH5	959.521	-3.0544	0.414882	-7.3621	1.81042e-13	1.02436e-12
RDH8	3.22712	3.34756	1.62704	2.05745	NA	NA
RENBP	599.512	1.72759	0.457662	3.77481	0.000160126	0.000297346
RFK	1259.87	0.0909521	0.246836	0.368473	0.712521	0.746343
RHAG	1.47281	0.470292	0.95083	0.494612	0.620874	0.666157
RHBG	109.655	-2.63821	0.744156	-3.54523	0.000392266	0.000696194
RPE	1102.02	0.667982	0.208337	3.20626	0.00134475	0.00225945
RPIA	624.605	1.61082	0.3254	4.95027	7.41107e-07	1.77758e-06
RPN1	13997.8	-0.0398558	0.163498	-0.24377	0.807409	0.831267
RPN2	14709.2	0.697682	0.142828	4.88476	1.03557e-06	2.43968e-06
RRM1	2170.18	1.3385	0.163434	8.18988	2.61492e-16	2.24815e-15
RRM2	930.775	4.22843	0.367242	11.514	1.12128e-30	4.5946e-29
SARDH	2617.96	-4.84642	0.485271	-9.98704	1.73693e-23	3.3819e-22
SAT2	3814.25	-1.58827	0.263099	-6.03677	1.57233e-09	5.37923e-09
SC4MOL	5726.9	-3.17969	0.204111	-15.5782	1.02342e-54	4.51672e-52
SC5DL	3212.57	-3.35179	0.221822	-15.1103	1.38551e-51	3.66883e-49
SCD5	2279.1	3.31582	0.570713	5.80996	6.24876e-09	1.96985e-08
SCD	23997.2	-3.38538	0.42075	-8.04607	8.54969e-16	6.58127e-15
SCLY	1417.66	-0.330198	0.258728	-1.27624	0.201872	0.24298
SCP2	13303	-2.53569	0.242039	-10.4763	1.10962e-25	2.77196e-24
SDHA	9476.26	-0.636018	0.348633	-1.82432	NA	NA
SDHB	3042.42	-1.73293	0.197259	-8.78504	1.56315e-18	1.64255e-17
SDHC	5174.61	-0.0378748	0.232042	-0.163224	0.870342	0.89052
SDHD	3993.62	-1.2318	0.236917	-5.1993	2.00038e-07	5.10309e-07
SDR16C5	146.52	5.62131	1.63779	3.43225	NA	NA
SDS	9279.99	-4.915	0.724443	-6.78452	1.16471e-11	4.91108e-11
SEPHS1	1997.3	0.363779	0.165777	2.19439	0.0282074	0.0391064
SEPHS2	11554.9	-1.11543	0.261866	-4.25955	2.04836e-05	4.11537e-05
SETD7	3092.06	-0.919858	0.291211	-3.15873	0.00158457	0.00262904
SETDB1	2161.67	1.64901	0.232411	7.09524	1.29127e-12	6.45148e-12
SETDB2	478.553	0.219202	0.223462	0.980933	0.326626	0.375719
SGPL1	3972.3	0.7402	0.183248	4.03934	5.3602e-05	0.000103003
SGPP1	1294.74	-0.246749	0.210998	-1.16944	0.242227	0.286121
SGSH	1336.29	1.04033	0.178118	5.84068	5.19869e-09	1.64274e-08
SHMT1	8097.24	-3.56926	0.350008	-10.1976	2.03134e-24	4.63705e-23
SHMT2	6220.14	-1.02052	0.212001	-4.81376	1.4812e-06	3.41656e-06
SI	17.4742	2.5387	1.9824	1.28062	NA	NA
SLC10A1	3359.71	-5.20078	1.12394	-4.62728	3.70495e-06	8.05476e-06
SLC10A2	66.3288	6.19693	1.42146	4.35955	NA	NA
SLC12A1	4.28898	-1.5847	0.698156	-2.26984	0.0232172	0.0327017
SLC12A2	9748.96	3.90684	0.533766	7.31938	2.49127e-13	1.3801e-12
SLC12A3	11.0822	2.53821	0.968102	2.62184	NA	NA
SLC12A4	2541.35	0.708139	0.219632	3.22421	0.00126323	0.00213331
SLC12A5	4.44118	-0.259708	0.422183	-0.615157	0.538451	0.587724
SLC12A6	800.612	1.19498	0.27129	4.40481	1.05875e-05	2.19716e-05
SLC12A7	7538.79	1.54173	0.26647	5.78577	7.21801e-09	2.24862e-08
SLC13A1	57.8323	6.85654	1.19369	5.74398	9.24759e-09	2.83422e-08
SLC13A2	1307.89	3.83488	1.16963	3.27872	NA	NA
SLC13A3	392.757	-3.11749	0.620563	-5.02364	5.07006e-07	1.22496e-06
SLC13A4	14.4005	1.72895	0.566476	3.05212	0.00227231	0.00366002
SLC13A5	4460.94	-4.84309	0.928972	-5.21339	1.85417e-07	4.74841e-07
SLC14A1	628.726	3.18255	0.785246	4.05293	5.05795e-05	9.77625e-05
SLC14A2	4.82065	0.458391	0.970913	0.472124	NA	NA
SLC15A2	137.85	3.06744	0.781057	3.9273	NA	NA
SLC16A10	79.8147	-2.90465	0.517071	-5.6175	1.93741e-08	5.68765e-08
SLC16A1	1137.74	-2.23362	0.40009	-5.5828	2.36678e-08	6.81222e-08
SLC16A2	1963.21	-3.07252	0.306715	-10.0175	1.27692e-23	2.64163e-22
SLC16A3	2907.98	3.77341	0.4486	8.41153	4.04696e-17	3.74698e-16
SLC16A7	169.694	1.08442	0.426647	2.54173	0.0110305	0.0163543
SLC16A8	20.4787	2.03847	0.501816	4.06218	4.86167e-05	9.42438e-05
SLC17A1	266.359	-2.57024	0.622428	-4.12938	3.63748e-05	7.13484e-05
SLC17A2	619.521	-4.32373	0.770786	-5.6095	2.02908e-08	5.94358e-08
SLC17A3	270.277	-2.50533	0.67547	-3.70902	0.000208064	0.000382076
SLC17A4	1114.56	-0.794845	0.514705	-1.54427	0.122522	0.151891
SLC17A5	1147.72	0.248367	0.321171	0.773319	0.439334	0.490454
SLC17A6	0.618565	1.00099	2.00724	0.498687	NA	NA
SLC17A7	15.5578	0.183134	0.525695	0.348366	0.727566	0.759099
SLC17A8	4.90331	-3.24788	0.618878	-5.24802	1.53743e-07	3.96795e-07
SLC18A1	50.9069	5.04739	1.53447	3.28933	NA	NA
SLC18A2	11.1429	0.583643	0.496093	1.17648	0.239403	0.283511
SLC18A3	0.605432	1.98627	2.0058	0.990261	NA	NA
SLC19A1	695.86	-1.00052	0.306969	-3.25935	0.00111666	0.00190033
SLC19A2	1135.38	-1.38287	0.363675	-3.80249	0.00014325	0.000267507
SLC19A3	681.977	-1.8089	0.563924	-3.2077	0.00133801	0.00225098
SLC1A1	3617.26	0.183584	0.525999	0.349019	0.727075	0.759099
SLC1A2	674.554	-4.8449	0.743622	-6.51528	7.25552e-11	2.88478e-10
SLC1A3	188.816	0.837029	0.449656	1.86149	0.0626757	0.0819986
SLC1A4	909.435	0.427035	0.280702	1.52131	0.128182	0.158167
SLC1A5	3318.35	3.0379	0.407338	7.45792	8.78983e-14	5.24222e-13
SLC1A6	0.362412	1.75478	1.99085	0.881422	NA	NA
SLC1A7	324.256	1.19412	0.749024	1.59423	0.110885	0.13824
SLC20A1	2515.7	-0.495238	0.334039	-1.48258	0.138187	0.169722
SLC20A2	1842.09	-0.963188	0.256528	-3.7547	0.000173546	0.000321364
SLC22A1	8712.85	-5.72911	0.923805	-6.20165	5.58752e-10	1.99943e-09
SLC22A2	1.39665	-2.29814	0.673261	-3.41345	0.000641452	0.00111748
SLC22A3	5683.54	-3.9404	0.688919	-5.71968	NA	NA
SLC22A4	108.78	3.20572	0.466125	6.87739	6.09585e-12	2.78307e-11
SLC22A5	910.499	1.94096	0.229606	8.45342	2.82888e-17	2.65634e-16
SLC23A1	729.877	-0.978167	0.593393	-1.64843	0.0992646	0.124693
SLC23A2	1955.13	-1.24104	0.235979	-5.25911	1.44757e-07	3.75064e-07
SLC24A1	528.547	1.0741	0.227676	4.71768	2.38554e-06	5.29943e-06
SLC24A2	0.704515	0.560276	1.17876	0.475311	0.634566	0.678099
SLC24A3	468.989	3.71235	0.515459	7.20203	5.93232e-13	3.08015e-12
SLC24A4	6.21293	-0.109294	0.503403	-0.217111	0.828122	0.850608
SLC25A10	3068.53	-1.733	0.307956	-5.62743	1.82914e-08	5.43e-08
SLC25A11	2507.51	0.00459343	0.205229	0.0223819	0.982143	0.983725
SLC25A12	336.054	2.03665	0.43267	4.70717	2.51185e-06	5.56135e-06
SLC25A13	2571.56	-2.3338	0.175794	-13.2758	3.19903e-40	2.82367e-38
SLC25A14	231.481	1.56644	0.22909	6.83766	8.04985e-12	3.57651e-11
SLC25A15	2217.35	-3.15986	0.391335	-8.07455	6.77252e-16	5.36935e-15
SLC25A16	659.343	-0.0913009	0.257964	-0.353928	0.723393	0.75594
SLC25A18	707.46	-4.37047	0.634535	-6.88766	5.67173e-12	2.5984e-11
SLC25A19	387.021	1.4282	0.211501	6.75269	1.45125e-11	6.08053e-11
SLC25A1	4473.86	-0.938852	0.229277	-4.09483	4.22474e-05	8.23793e-05
SLC25A20	1502.56	-2.92442	0.295212	-9.90616	3.91412e-23	7.40328e-22
SLC25A21	18.3514	1.62672	0.649432	2.50483	0.012251	0.0180226
SLC25A22	1356.14	-0.556029	0.23347	-2.38159	0.0172381	0.0248349
SLC25A26	622.583	-0.572954	0.18275	-3.13518	0.00171751	0.00282131
SLC25A27	165.429	-1.35094	0.485638	-2.78179	0.00540598	0.00826503
SLC25A2	2.20248	0.405605	0.612013	0.662738	0.507498	0.559008
SLC25A3	14647.2	0.383591	0.183672	2.08845	0.0367569	0.0501196
SLC25A4	1497.08	-0.714948	0.284131	-2.51626	0.0118606	0.0175067
SLC25A5	10563.9	0.0759767	0.197365	0.384955	0.70027	0.73584
SLC25A6	25061.9	2.2139	0.272146	8.13498	4.11992e-16	3.45239e-15
SLC26A11	657.724	0.669273	0.213285	3.13792	0.0017015	0.00280678
SLC26A1	495.48	-2.45692	0.315554	-7.78606	6.91337e-15	4.74264e-14
SLC26A2	815.241	2.64359	0.328337	8.05147	8.18032e-16	6.37103e-15
SLC26A3	32.529	0.918561	1.36641	0.672242	NA	NA
SLC26A4	15.5121	1.52979	0.514102	2.97566	0.00292357	0.00464682
SLC26A6	310.502	1.45214	0.305763	4.74923	2.04195e-06	4.59005e-06
SLC26A7	27.9087	2.34067	0.786783	2.97498	NA	NA
SLC26A8	2.93612	-0.844664	0.497977	-1.69619	0.0898496	0.113621
SLC26A9	1879.56	8.38025	1.06896	7.83965	NA	NA
SLC27A1	1919.66	1.62534	0.346049	4.69685	2.6421e-06	5.83997e-06
SLC27A2	3911.93	-3.36492	0.632247	-5.32216	1.02542e-07	2.69911e-07
SLC27A3	1832.29	-0.310354	0.312575	-0.992894	0.320761	0.369294
SLC27A4	1455.65	-0.221778	0.199546	-1.11141	0.26639	0.311634
SLC27A5	9685.87	-5.79996	0.596695	-9.72014	2.47431e-22	4.25452e-21
SLC28A1	1179.04	-3.05012	0.554426	-5.5014	3.76785e-08	1.06141e-07
SLC28A2	9.08598	0.0701372	1.2005	0.0584232	NA	NA
SLC28A3	190.266	5.03794	0.872308	5.77541	7.67668e-09	2.38031e-08
SLC29A1	6276.49	1.13194	0.46879	2.41461	NA	NA
SLC29A2	698.335	3.02241	0.329148	9.18252	4.21113e-20	5.57554e-19
SLC29A3	442.396	-0.0191788	0.237454	-0.0807684	0.935626	0.946348
SLC2A10	1278.54	-0.992045	0.526331	-1.88483	0.0594523	0.0781677
SLC2A11	334.406	1.61656	0.265127	6.0973	1.07877e-09	3.739e-09
SLC2A12	330.548	-0.475879	0.39191	-1.21426	0.22465	0.267239
SLC2A13	492.416	-0.602644	0.31338	-1.92305	0.054474	0.0721236
SLC2A14	36.4764	0.895077	0.562827	1.59032	0.111762	0.139203
SLC2A1	3908.35	5.02033	0.721513	6.95805	NA	NA
SLC2A2	7567.17	-4.50883	0.916729	-4.91839	8.72592e-07	2.07045e-06
SLC2A3	1197.37	1.22948	0.48237	2.54883	0.0108085	0.0160431
SLC2A4	61.9264	-2.45154	0.562403	-4.35905	1.30631e-05	2.68565e-05
SLC2A5	88.2356	3.24528	0.653822	4.96356	6.92139e-07	1.66617e-06
SLC2A6	634.187	2.29667	0.463023	4.96017	7.04321e-07	1.69241e-06
SLC2A7	0.142693	1.43159	1.46393	0.977905	0.328121	0.377112
SLC2A8	739.273	-0.968437	0.227525	-4.2564	2.07743e-05	4.16746e-05
SLC2A9	207.49	-3.80031	0.443915	-8.56088	1.1201e-17	1.10672e-16
SLC32A1	0.346292	0.946868	1.58743	0.596479	0.550855	0.599287
SLC33A1	1196.15	0.269693	0.196566	1.37202	0.170057	0.205997
SLC34A1	7.35575	-4.32155	0.514362	-8.40177	4.39812e-17	4.04383e-16
SLC34A2	5802.18	5.33183	0.597147	8.92884	4.30497e-19	4.95633e-18
SLC34A3	20.4502	4.21251	0.761755	5.53001	3.20214e-08	9.07845e-08
SLC35A1	818.644	-0.12565	0.217042	-0.578921	0.562642	0.610105
SLC35A2	1959.79	1.13372	0.161463	7.02155	2.19424e-12	1.06417e-11
SLC35A3	509.004	-0.61418	0.230769	-2.66145	0.00778048	0.0116795
SLC35B2	4137.76	1.55304	0.28909	5.37219	7.77881e-08	2.09332e-07
SLC35B4	700.501	-0.33651	0.219576	-1.53254	0.125388	0.155154
SLC35C1	3077.2	-0.142888	0.338747	-0.421814	0.673161	0.714636
SLC35D1	2541.17	-2.54251	0.289015	-8.79716	1.40327e-18	1.5229e-17
SLC35D2	1504.17	-0.437039	0.211145	-2.06985	0.0384664	0.0522354
SLC36A1	576.02	2.07912	0.257168	8.08469	6.23202e-16	5.06208e-15
SLC37A4	6541.61	-1.02303	0.367826	-2.78128	0.00541446	0.00826845
SLC38A1	7630.07	3.78744	0.333345	11.3619	6.46921e-30	2.14131e-28
SLC38A2	11106.5	-1.67552	0.28445	-5.89039	3.85282e-09	1.24722e-08
SLC38A3	7312.68	-4.3485	0.720854	-6.03243	1.61512e-09	5.50649e-09
SLC38A4	7277.29	-5.36485	0.957621	-5.60227	2.1156e-08	6.16972e-08
SLC38A5	170.648	3.74827	0.706372	5.30637	1.11828e-07	2.93769e-07
SLC3A1	4089.28	1.1384	0.958094	1.1882	NA	NA
SLC3A2	5273.81	0.894779	0.260156	3.43939	0.000583033	0.00101704
SLC43A1	2822.49	-1.74916	0.393793	-4.44182	8.92021e-06	1.87082e-05
SLC43A2	1177.55	2.11434	0.359031	5.88902	3.88501e-09	1.25457e-08
SLC46A1	1811.98	-0.1801	0.289477	-0.622156	0.533839	0.583171
SLC4A10	7.16973	-1.7207	0.714634	-2.4078	0.0160489	0.0231721
SLC4A1	5.19776	-3.79639	0.918943	-4.13126	3.60786e-05	7.08724e-05
SLC4A2	6825.61	1.06213	0.164618	6.4521	1.10308e-10	4.26159e-10
SLC4A3	1627.41	6.38816	0.568643	11.234	2.77483e-29	8.34971e-28
SLC4A4	5513.19	1.20996	0.56498	2.1416	0.0322253	0.0442597
SLC4A5	208.709	2.74292	0.308937	8.87857	6.77245e-19	7.53506e-18
SLC4A7	578.156	1.53975	0.4315	3.56836	0.000359228	0.00064622
SLC4A8	40.9307	1.87348	0.487397	3.84386	0.000121114	0.000227131
SLC4A9	5.02579	5.91067	1.38429	4.26982	1.95627e-05	3.93633e-05
SLC5A10	61.2364	1.71691	0.701304	2.44817	0.0143586	0.0208451
SLC5A11	16.2032	1.27859	0.869336	1.47076	NA	NA
SLC5A12	82.3923	-3.18915	0.951096	-3.35313	0.000799032	0.00138456
SLC5A1	2394.1	3.11092	0.742812	4.18803	2.81384e-05	5.56049e-05
SLC5A2	10.8518	3.34271	1.04347	3.20345	0.00135792	0.00227869
SLC5A3	779.029	-0.4219	0.358212	-1.17779	0.238879	0.283147
SLC5A5	13.7488	4.32607	1.12888	3.83219	NA	NA
SLC5A6	1643.29	-0.0680218	0.236393	-0.287748	0.773539	0.799072
SLC5A7	1.12135	-1.66812	0.953686	-1.74913	0.0802687	0.102682
SLC5A8	165.228	7.68802	1.23651	6.2175	5.05152e-10	1.81745e-09
SLC5A9	1377.57	1.16288	0.562966	2.06563	0.0388638	0.052667
SLC6A11	76.4441	3.69616	0.990324	3.73228	0.000189757	0.000349428
SLC6A12	936.645	-5.13301	0.629769	-8.15064	3.62014e-16	3.07247e-15
SLC6A13	131.454	-5.85706	0.617069	-9.49174	2.27212e-21	3.3801e-20
SLC6A14	194.218	9.86668	1.38917	7.10259	1.22444e-12	6.14074e-12
SLC6A1	1899.51	-4.19947	0.549835	-7.63769	2.21154e-14	1.41453e-13
SLC6A2	15.9464	-2.92645	1.22706	-2.38493	NA	NA
SLC6A3	8.51421	3.37671	0.979688	3.44672	0.000567438	0.000992453
SLC6A4	20.6015	4.06158	0.881797	4.60603	NA	NA
SLC6A5	0	NA	NA	NA	NA	NA
SLC6A6	1989.09	3.13538	0.3858	8.12696	4.40195e-16	3.66552e-15
SLC6A7	3.40948	2.01088	0.75799	2.65292	0.00797994	0.0119654
SLC6A8	2035.71	4.11341	0.406025	10.1309	4.02761e-24	8.88758e-23
SLC6A9	327.117	3.08793	0.421119	7.33269	2.25571e-13	1.25486e-12
SLC7A10	4.1748	1.59239	0.845541	1.88328	0.059663	0.0783669
SLC7A11	518.536	6.14945	0.680096	9.04204	1.53781e-19	1.86794e-18
SLC7A1	1878.37	3.66205	0.39642	9.23782	2.5158e-20	3.46971e-19
SLC7A2	5494.03	-4.10927	0.455579	-9.01989	1.8828e-19	2.26621e-18
SLC7A3	0.828613	3.48758	1.54106	2.26311	0.023629	0.0331758
SLC7A5	2289.14	2.85221	0.590421	4.83081	NA	NA
SLC7A6	1127.12	2.04549	0.278921	7.3336	2.24046e-13	1.25163e-12
SLC7A7	1197.79	1.84541	0.309589	5.96084	2.50951e-09	8.32731e-09
SLC7A8	445.766	-0.322381	0.476917	-0.67597	0.49906	0.55063
SLC7A9	272.734	-2.22503	0.693633	-3.20778	NA	NA
SLC8A1	197.832	0.174909	0.355736	0.491681	0.622945	0.667837
SLC8A2	11.2242	4.02387	0.964525	4.17186	3.02121e-05	5.95251e-05
SLC8A3	3.78829	-1.27248	0.614734	-2.06997	0.0384548	0.0522354
SLC9A1	1342.67	2.23747	0.297412	7.52311	5.34894e-14	3.30934e-13
SLC9A2	126.523	5.88347	0.881789	6.6722	2.52001e-11	1.03297e-10
SLC9A3	564.855	6.21936	1.02705	6.05559	NA	NA
SLC9A4	7.63023	4.8626	1.7658	2.75377	NA	NA
SLC9A5	57.1072	2.55272	0.473078	5.39598	6.8151e-08	1.85281e-07
SLC9A7	243.889	1.58585	0.458921	3.45561	0.000549048	0.000962834
SLC9A8	1303.83	0.660591	0.200228	3.29919	0.000969645	0.00166512
SLCO1A2	60.5894	-3.31592	0.905407	-3.66235	0.000249909	0.000456386
SLCO1B1	3693.33	-4.61548	0.990938	-4.65769	3.19783e-06	6.98669e-06
SLCO1B3	1383.4	-5.0813	1.00564	-5.05278	4.35415e-07	1.06167e-06
SLCO1C1	4.77547	2.21237	0.71919	3.0762	0.00209657	0.00340596
SLCO2A1	840.08	2.22586	0.514424	4.32689	1.51228e-05	3.07567e-05
SLCO2B1	4680.72	-3.47597	0.367875	-9.44878	3.428e-21	4.98754e-20
SLCO3A1	1594.61	2.36289	0.34035	6.94254	3.85112e-12	1.81455e-11
SLCO4A1	404.014	3.15415	0.690543	4.56764	NA	NA
SMPD3	675.472	1.21261	0.657677	1.84378	0.0652152	0.0849851
SMS	2257.81	0.958302	0.195624	4.89869	9.64773e-07	2.281e-06
SOAT1	1613.42	1.41061	0.330214	4.2718	1.93899e-05	3.90749e-05
SOD1	11511.8	-2.27571	0.185624	-12.2598	1.48844e-34	7.88279e-33
SOD2	17677.7	-0.655012	0.329259	-1.98935	0.0466625	0.0625316
SOD3	1127.02	1.6132	0.43095	3.74336	0.000181579	0.000335769
SORD	4485.81	-4.24289	0.345813	-12.2693	1.32358e-34	7.30177e-33
SPCS1	2942.04	-0.320025	0.142575	-2.2446	0.0247936	0.034774
SPCS2	1566.34	0.467676	0.159132	2.93893	0.0032935	0.00519737
SPCS3	3426.85	-0.119173	0.196665	-0.605972	0.544533	0.592897
SPHK2	1221.19	0.0822943	0.256765	0.320504	0.748586	0.777356
SPR	2969.23	0.0851958	0.250328	0.340337	0.733603	0.762993
SPTLC1	2108.55	1.31171	0.192067	6.82947	8.52299e-12	3.73657e-11
SPTLC2	1311.58	1.46833	0.216097	6.79478	1.08476e-11	4.63298e-11
SQLE	1546.23	-0.536773	0.340043	-1.57855	0.11444	0.142137
SRD5A1	1257.57	-1.41428	0.274408	-5.15393	2.55077e-07	6.42058e-07
SRD5A2	1167.39	-6.69487	0.724992	-9.23441	2.5971e-20	3.54491e-19
SRM	1723.24	0.676933	0.219375	3.08573	0.00203052	0.00330678
ST3GAL1	3225.46	-1.1526	0.388552	-2.96641	0.003013	0.0047775
ST3GAL2	1005.3	0.460864	0.240793	1.91394	0.0556275	0.0735038
ST3GAL3	354.536	-0.711448	0.293149	-2.42691	0.015228	0.0220348
ST3GAL4	1151.59	0.655291	0.415107	1.57861	0.114427	0.142137
ST3GAL5	779.984	0.588948	0.497199	1.18453	0.236202	0.280477
ST3GAL6	644.656	-2.77329	0.512968	-5.40637	6.43163e-08	1.7594e-07
ST6GAL1	14783.6	-2.22043	0.431081	-5.15084	2.59319e-07	6.50263e-07
ST6GALNAC1	104.135	2.79312	0.933468	2.9922	NA	NA
ST6GALNAC2	174.25	1.30614	0.558346	2.3393	0.01932	0.0275347
ST6GALNAC3	56.7359	-0.693447	0.332917	-2.08294	0.0372565	0.0507485
ST6GALNAC5	48.6214	4.59414	0.893355	5.14258	2.70995e-07	6.78084e-07
ST6GALNAC6	1866.7	-0.792006	0.251043	-3.15486	0.00160574	0.00266083
ST8SIA1	41.9109	2.17699	0.691807	3.14682	NA	NA
ST8SIA5	4.11251	1.11972	0.655811	1.70739	0.0877498	0.111284
STARD3	2028.81	0.760866	0.154686	4.91878	8.70861e-07	2.07005e-06
STS	1443.41	0.636483	0.379366	1.67776	0.0933947	0.117878
SUCLA2	1035.35	0.390728	0.221326	1.76539	0.0774977	0.0997153
SUCLG1	3723.83	-0.612818	0.199633	-3.06972	0.00214262	0.003468
SUCLG2	3759.54	-2.01168	0.177516	-11.3324	9.06819e-30	2.92836e-28
SULT1A1	3532.96	-1.78644	0.3263	-5.47484	4.37905e-08	1.2206e-07
SULT1A2	461.174	-2.04901	0.402365	-5.0924	3.53555e-07	8.70087e-07
SULT1A3	1623.25	1.15199	0.27207	4.23417	2.29402e-05	4.58112e-05
SULT1E1	214.876	-3.3665	0.945432	-3.5608	0.00036972	0.000660606
SULT2A1	7654.53	-4.56119	1.14977	-3.96705	7.27668e-05	0.000138823
SULT2B1	299.912	5.59449	0.721464	7.75436	8.87923e-15	5.99801e-14
SUOX	1423.42	-1.67144	0.174907	-9.55616	1.22207e-21	1.8598e-20
SUV39H1	487.675	0.578739	0.202981	2.8512	0.00435551	0.00673679
SUV39H2	221.855	0.933148	0.161064	5.79364	6.88753e-09	2.15581e-08
SYNJ1	440.978	0.552081	0.25535	2.16206	0.0306139	0.0422591
SYNJ2	1031.45	1.48559	0.283252	5.24476	1.56485e-07	4.03086e-07
TALDO1	5888.41	0.184254	0.284554	0.647519	0.517296	0.568854
TAT	23356.7	-4.38775	1.03885	-4.22367	2.40361e-05	4.78553e-05
TBXAS1	466.552	0.677626	0.405407	1.67147	0.094629	0.119323
TCIRG1	5104.27	1.38489	0.292212	4.73934	2.14413e-06	4.80343e-06
TDO2	7130	-4.35583	0.772583	-5.638	1.72036e-08	5.13008e-08
TECRL	0.123761	-1.902	1.55549	-1.22276	0.221419	0.263866
TECR	2827.49	-0.0224102	0.181232	-0.123654	0.901589	0.917528
TGDS	475.528	-1.11538	0.202808	-5.49966	3.80526e-08	1.06741e-07
THNSL1	565.674	-1.41988	0.194612	-7.29593	2.96613e-13	1.60292e-12
THTPA	677.578	1.01198	0.406836	2.48744	NA	NA
TH	7.69191	1.174	1.08036	1.08667	NA	NA
TK1	1440.93	3.13413	0.330265	9.48976	2.31571e-21	3.40667e-20
TK2	1863.68	-0.209276	0.229145	-0.913292	0.361089	0.410019
TKTL1	2.55275	-0.875702	0.708004	-1.23686	0.216139	0.257809
TKTL2	0.810479	3.55041	1.4269	2.48821	0.0128388	0.0188454
TKT	6335.48	0.888347	0.317173	2.80083	0.00509719	0.0078291
TM7SF2	1975.76	-2.92046	0.337782	-8.64597	5.33497e-18	5.35114e-17
TMLHE	348.466	-0.632219	0.169522	-3.72943	0.000191914	0.000352908
TPH1	4.92025	2.23982	0.70139	3.19341	0.00140604	0.0023505
TPH2	0.284727	-2.80181	0.932832	-3.00355	0.00266847	0.00426183
TPI1	15600.1	0.638798	0.178731	3.57407	0.000351469	0.000635717
TPK1	137.885	-0.287208	0.393023	-0.730766	0.464922	0.516407
TPO	1.66751	4.07271	1.6753	2.43103	NA	NA
TRDMT1	134.641	1.45344	0.250538	5.80128	6.58089e-09	2.06472e-08
TREH	161.141	-1.39394	0.705776	-1.97505	0.0482625	0.06435
TSTA3	3811.19	1.12029	0.232386	4.82081	1.42977e-06	3.30947e-06
TST	7792.27	-1.71317	0.319929	-5.35484	8.56309e-08	2.28119e-07
TUSC3	1527.76	3.01841	0.423967	7.11944	1.0837e-12	5.45559e-12
TXNRD1	4785.13	1.22651	0.408181	3.00481	0.00265748	0.00424939
TXNRD2	1627.26	-1.16691	0.204193	-5.71475	1.09863e-08	3.33621e-08
TYMS	1027.18	2.26239	0.302354	7.48259	7.28739e-14	4.40571e-13
TYRP1	12.8805	4.7901	0.940801	5.09151	3.55225e-07	8.72574e-07
TYR	0.488217	2.91853	1.4807	1.97104	0.0487187	0.064893
UAP1L1	555.275	2.30746	0.315777	7.30725	2.72657e-13	1.48559e-12
UAP1	2420.18	-1.43821	0.285788	-5.03242	4.84332e-07	1.17446e-06
UCK1	1220.39	-0.540026	0.199273	-2.70998	0.00672872	0.0101932
UCK2	739.857	1.96928	0.244325	8.0601	7.62301e-16	5.97211e-15
UCP1	0.117676	1.18172	1.59483	0.74097	0.458711	0.510365
UCP2	1936.77	0.880181	0.562381	1.5651	NA	NA
UCP3	35.5764	1.34992	0.381152	3.54168	0.000397589	0.000704696
UEVLD	329.838	1.31575	0.2985	4.40786	1.04395e-05	2.16985e-05
UGCG	403.698	0.439399	0.381842	1.15074	0.249841	0.293593
UGDH	2902.44	-0.783717	0.345893	-2.26577	0.0234652	0.0329808
UGP2	9543.35	-2.10193	0.265112	-7.92848	2.21845e-15	1.61386e-14
UGT1A10	1042.46	7.44631	1.09717	6.7868	1.14645e-11	4.86505e-11
UGT1A8	575.911	3.41293	1.22898	2.77704	NA	NA
UGT2B28	25.1167	-3.06929	0.777531	-3.94749	7.89757e-05	0.00015002
UGT2B4	10454.1	-3.93811	0.881662	-4.46669	7.94385e-06	1.68552e-05
UGT2B7	10588.4	-4.81973	0.762193	-6.3235	2.55709e-10	9.43061e-10
UMPS	1129.03	-0.0576398	0.152473	-0.378032	0.705407	0.740062
UPB1	3374.65	-5.02183	0.883688	-5.68281	1.32497e-08	3.99604e-08
UPP1	753.636	0.61008	0.261341	2.33442	0.0195737	0.0278663
UPP2	122.63	-4.17285	0.737749	-5.65619	1.54771e-08	4.63614e-08
UQCR10	2739.6	-0.0412305	0.212448	-0.194073	0.846118	0.867747
UQCRB	7453.36	0.614174	0.222382	2.76179	0.00574847	0.00873821
UQCRC1	7051.15	-0.913959	0.204766	-4.46344	8.06555e-06	1.70588e-05
UQCRC2	6836.3	-0.20293	0.175093	-1.15898	0.246464	0.290061
UQCRFS1	3475.99	-0.132394	0.232937	-0.568366	0.569787	0.616842
UQCRH	3973.41	1.23782	0.213767	5.79053	7.01664e-09	2.19105e-08
UQCRQ	5750.61	-0.695464	0.277476	-2.50639	0.012197	0.0179632
UROC1	1853.92	-6.83109	0.882438	-7.74116	9.8514e-15	6.62094e-14
UROD	2821.35	-0.474367	0.20151	-2.35406	0.0185697	0.0264939
UROS	1366.33	-0.21343	0.223636	-0.954363	0.3399	0.389297
UST	159.154	1.46794	0.61829	2.37419	0.0175873	0.0252555
UXS1	1724.04	1.7666	0.203165	8.69539	3.45637e-18	3.52018e-17
VNN1	5678.83	-2.15716	0.522759	-4.12649	3.6835e-05	7.21442e-05
VNN2	263.682	1.08241	0.543412	1.99187	0.046385	0.0622226
VNN3	216.641	-3.62717	0.597199	-6.07363	1.25048e-09	4.32281e-09
XDH	2057.73	-2.88589	0.571254	-5.05185	4.37554e-07	1.06493e-06
XYLB	579.746	-2.93619	0.387566	-7.57596	3.56487e-14	2.21591e-13
XYLT1	374.281	3.02286	0.476286	6.34674	2.19931e-10	8.17947e-10
XYLT2	1721.9	1.2735	0.15898	8.01048	1.14263e-15	8.6448e-15
ZADH2	1315.08	-0.81794	0.193512	-4.22683	2.3701e-05	4.72592e-05

## Sheet: COAD
Metabolic Gene	baseMean	Log2FoldChange	Log2FC STD ERROR	Wald Stat	Pvalue	Adjusted Pvalue
A4GALT	470.162	-0.178838	0.201071	-0.889427	0.373774	0.417192
A4GNT	1.00737	1.8767	0.560801	3.34646	NA	NA
AACS	2223.31	0.199912	0.071527	2.79491	0.00519143	0.00741793
AADAC	66.4783	-2.52354	0.41479	-6.0839	NA	NA
AADAT	315.278	1.32108	0.146808	8.99865	2.28514e-19	9.29475e-19
AASS	259.413	0.228753	0.181705	1.25892	0.208058	0.24137
ABAT	1391.8	-0.280251	0.206541	-1.35688	0.174821	0.206055
ABCA1	1213.56	-0.749836	0.166076	-4.51501	6.33127e-06	1.14221e-05
ABCB11	30.7762	-5.20741	0.348543	-14.9405	1.79524e-50	3.7195e-49
ABCB4	72.6566	-0.474491	0.212509	-2.23281	0.0255615	0.0335922
ABCC1	3888.42	1.26404	0.0943942	13.391	6.82103e-41	8.00414e-40
ABCC3	7182.49	-0.75849	0.126136	-6.01327	1.81821e-09	4.28993e-09
ABCC4	1182.91	0.0681944	0.152515	0.447133	0.654779	0.69755
ABCC5	1388.13	0.243282	0.111952	2.17309	0.0297739	0.0388202
ABO	719.152	-1.06201	0.180593	-5.88067	4.08597e-09	9.43902e-09
ABP1	11856.6	-1.85385	0.148929	-12.4478	1.43668e-35	1.33219e-34
ACAA1	3026.83	-0.928309	0.080707	-11.5022	1.28575e-30	9.06861e-30
ACACA	3455.37	0.959765	0.0958281	10.0155	1.30321e-23	6.67204e-23
ACACB	995.605	-1.72873	0.154189	-11.2117	3.57201e-29	2.38014e-28
ACAD10	1301.96	-0.272866	0.0759053	-3.59482	0.000324612	0.000506395
ACAD11	496.614	0.489305	0.102804	4.75959	1.9399e-06	3.65384e-06
ACAD8	997.886	-0.38365	0.0539289	-7.114	1.12729e-12	3.17364e-12
ACAD9	1880.43	0.411211	0.0515595	7.97547	1.51797e-15	4.99461e-15
ACADM	2005.22	-1.05647	0.105154	-10.0469	9.47862e-24	4.89053e-23
ACADSB	1425.81	-0.587872	0.0882294	-6.66299	2.68309e-11	7.01732e-11
ACADS	2949.42	-2.23333	0.118142	-18.9037	1.06399e-79	8.29912e-78
ACAT1	2789.17	-1.16085	0.09944	-11.6739	1.73317e-31	1.29111e-30
ACAT2	2114.37	0.0529152	0.104795	0.504942	0.6136	0.65828
ACHE	573.991	-0.782529	0.246563	-3.17375	0.00150486	0.00224207
ACLY	9016.29	0.871241	0.0671012	12.984	1.50801e-38	1.55009e-37
ACMSD	2.90935	4.289	0.961665	4.45998	NA	NA
ACO1	3038.15	-0.142003	0.0743384	-1.91022	0.0561049	0.0709877
ACO2	8848.31	-0.968945	0.066696	-14.5278	8.07945e-48	1.40965e-46
ACOT12	0.167201	-2.93547	0.640229	-4.58503	NA	NA
ACOT2	597.283	-0.763495	0.104123	-7.33264	2.25663e-13	6.57647e-13
ACOT8	1443.39	-0.198129	0.100712	-1.96728	0.0491511	0.0624874
ACOX1	5233.6	-1.56265	0.0904764	-17.2713	7.73146e-67	3.6614e-65
ACOX2	683.385	-0.0419013	0.183989	-0.227738	0.81985	0.846668
ACOX3	847.855	-0.329826	0.0631642	-5.22172	1.77266e-07	3.59263e-07
ACP1	4758.12	0.813178	0.0595632	13.6523	1.95498e-42	2.40028e-41
ACP2	1869.49	-0.568869	0.0762509	-7.46049	8.62006e-14	2.58022e-13
ACSL1	2066.31	0.420362	0.144839	2.90228	0.00370456	0.00535687
ACSL3	4746.98	0.41912	0.0728129	5.75612	8.60688e-09	1.94094e-08
ACSL4	2804.45	1.15584	0.119417	9.67904	3.7016e-22	1.78484e-21
ACSL5	16449.5	-0.167078	0.104192	-1.60356	0.108812	0.13174
ACSM1	25.1509	-0.939725	0.24945	-3.76719	0.000165097	0.000262807
ACSS1	3775.22	0.659368	0.142498	4.62721	3.7063e-06	6.85433e-06
ACSS2	6984.04	-0.972951	0.097375	-9.99179	1.65564e-23	8.41142e-23
ACY1	3435.04	-0.117294	0.108262	-1.08342	0.278621	0.316854
ACY3	432.363	0.231622	0.175791	1.3176	0.187639	0.21999
ACYP1	262.242	1.04422	0.103802	10.0597	8.32155e-24	4.3272e-23
ACYP2	188.546	0.13278	0.103374	1.28446	0.19898	0.231851
ADA	449.575	1.14847	0.161968	7.0907	1.33432e-12	3.70924e-12
ADCY10	2.48445	-0.316407	0.283129	-1.11753	0.263766	0.300734
ADCY1	121.378	0.640669	0.243704	2.62888	0.00856657	0.0120204
ADCY2	55.0793	-2.20017	0.246334	-8.93167	4.19635e-19	1.68108e-18
ADCY3	2882.44	1.24399	0.101732	12.2281	2.1998e-34	1.9065e-33
ADCY4	218.519	0.119914	0.158767	0.755286	0.450078	0.495683
ADCY5	195.318	-2.76148	0.299275	-9.22721	2.77779e-20	1.19202e-19
ADCY6	3972.02	-0.679468	0.0862261	-7.88006	3.27212e-15	1.06084e-14
ADCY7	1122.07	0.0120319	0.136593	0.0880857	0.929809	0.941319
ADCY8	0.402535	-1.25787	0.56766	-2.21589	0.026699	0.0350176
ADCY9	1321.07	-1.31637	0.107292	-12.269	1.32804e-34	1.18187e-33
ADC	220.75	-0.676331	0.148608	-4.55111	5.3363e-06	9.70636e-06
ADH1A	15.1234	-3.84183	0.370525	-10.3686	3.44504e-25	1.86454e-24
ADH1B	1205.68	-3.80119	0.416088	-9.13555	6.50772e-20	2.73944e-19
ADH1C	3155.8	-4.03123	0.328978	-12.2538	1.60321e-34	1.40785e-33
ADH4	35.67	0.64901	0.35937	1.80597	0.0709237	0.0888053
ADH5	6134.05	-0.510343	0.0679659	-7.50881	5.96676e-14	1.81883e-13
ADH6	423.915	-1.23011	0.252362	-4.8744	1.09142e-06	2.09136e-06
ADH7	0.253892	-2.30431	1.06996	-2.15365	NA	NA
ADHFE1	30.8121	-2.98854	0.22857	-13.075	4.57814e-39	4.80835e-38
ADK	945.059	1.06607	0.0968775	11.0043	3.64496e-28	2.29062e-27
ADSL	2444.71	0.555748	0.076665	7.24904	4.19724e-13	1.20727e-12
ADSSL1	82.275	-0.540901	0.239639	-2.25715	0.023999	0.0316329
ADSS	3053.87	0.467788	0.0604657	7.73642	1.02255e-14	3.22066e-14
AGA	707.32	-0.0933611	0.0920112	-1.01467	0.310263	0.349837
AGL	1321.64	-0.54644	0.0910395	-6.00222	1.94635e-09	4.56789e-09
AGMAT	1508.78	0.654246	0.118376	5.52686	3.26004e-08	7.07499e-08
AGPAT1	3548.07	-0.155133	0.0590661	-2.62643	0.00862846	0.0120944
AGPAT2	6941.32	-0.261265	0.107186	-2.43748	0.0147898	0.020073
AGPAT3	4930.45	-0.314792	0.0599468	-5.2512	1.51112e-07	3.11625e-07
AGPAT4	332.359	0.0669294	0.198525	0.337134	0.736016	0.77255
AGPAT5	2592.16	0.418255	0.104744	3.99311	6.5212e-05	0.000107551
AGPAT6	3969.46	0.669497	0.0844447	7.92823	2.22292e-15	7.24225e-15
AGPS	3110.94	0.038723	0.0536195	0.722183	0.470182	0.514407
AGXT2L1	0.679223	0.315921	0.864533	0.365424	NA	NA
AGXT2	1.86021	-4.22371	0.762375	-5.5402	NA	NA
AGXT	35.0561	-0.685648	0.286517	-2.39305	0.016709	0.0225393
AHCYL1	5918.08	-0.089728	0.0576922	-1.55529	0.119877	0.143723
AHCYL2	6139.98	-2.50584	0.163826	-15.2957	8.16365e-53	1.96818e-51
AHCY	18947.6	1.58403	0.105499	15.0147	5.88575e-51	1.3228e-49
AICDA	8.01352	-2.05165	0.507322	-4.04408	5.25297e-05	8.76714e-05
AK1	2122.62	-0.345807	0.139237	-2.48359	0.0130066	0.0177072
AK2	5965.5	0.0972423	0.0693722	1.40175	0.160991	0.190601
AK3L1	748.117	0.442839	0.188773	2.34588	0.018982	0.0253475
AK3	4939.59	-0.269257	0.0764545	-3.52179	0.000428645	0.000663999
AK5	17.9373	-1.40713	0.276379	-5.09132	3.55588e-07	7.02697e-07
AK7	92.6924	-0.370456	0.18371	-2.01653	0.0437451	0.0558287
AKR1A1	5890.37	0.119525	0.0701456	1.70395	0.0883899	0.109231
AKR1B1	1137.53	-0.537327	0.181979	-2.95268	0.00315024	0.00458028
AKR1C1	325.747	-0.956444	0.211362	-4.52514	6.03568e-06	1.09335e-05
AKR1C4	49.5744	6.21496	0.492856	12.6101	NA	NA
AKR1D1	0.406313	-0.65275	0.455974	-1.43155	0.152273	0.180926
AKR7A2	2295.37	-0.438969	0.0775531	-5.66024	1.5116e-08	3.3518e-08
ALAD	2371.45	-0.614986	0.0719759	-8.54433	1.29285e-17	4.72264e-17
ALAS1	3744.56	-0.410333	0.0755327	-5.43252	5.55637e-08	1.17884e-07
ALAS2	6.35231	-1.55962	0.44775	-3.48323	0.000495407	0.000763849
ALDH18A1	7772.55	-0.120616	0.0702078	-1.71799	0.085798	0.106425
ALDH1A1	4379.06	-0.668526	0.257478	-2.59644	0.00941959	0.0131064
ALDH1A2	184.718	1.20765	0.448454	2.69292	NA	NA
ALDH1A3	1001.55	0.849255	0.201032	4.22448	2.39495e-05	4.12428e-05
ALDH1B1	7166.33	0.681747	0.118201	5.76769	8.03668e-09	1.81854e-08
ALDH1L1	936.971	-0.315992	0.374489	-0.843795	0.398784	0.443614
ALDH2	15561.3	-0.313115	0.0823979	-3.80004	0.000144675	0.00023225
ALDH3A1	437.993	0.137025	0.243434	0.562882	0.573515	0.61878
ALDH3A2	3837.97	-0.45076	0.101321	-4.44885	8.63306e-06	1.53657e-05
ALDH3B1	1526	0.533896	0.137729	3.87642	0.000106005	0.000171627
ALDH3B2	93.9388	3.43024	0.301769	11.3671	6.09785e-30	4.23337e-29
ALDH4A1	1830.24	1.90099	0.153324	12.3985	2.66144e-35	2.45075e-34
ALDH5A1	1600.67	0.411514	0.10868	3.78647	0.000152802	0.000243821
ALDH6A1	616.611	-0.8208	0.115632	-7.09836	1.26243e-12	3.51676e-12
ALDH7A1	2730.82	0.185927	0.0961451	1.93382	0.0531354	0.067359
ALDH9A1	3972.42	-0.195754	0.0608455	-3.21722	0.00129438	0.00194597
ALDOA	63430	0.0202501	0.0789507	0.25649	0.797572	0.824946
ALDOB	3974.43	-3.18501	0.369141	-8.62815	NA	NA
ALDOC	1618.3	0.832613	0.152203	5.47041	4.48996e-08	9.66508e-08
ALG10	234.306	0.745601	0.0790161	9.43606	3.87078e-21	1.7638e-20
ALG12	1286.12	-0.283979	0.0610864	-4.64881	3.33855e-06	6.19149e-06
ALG1	2028.5	0.568973	0.0651231	8.73688	2.39642e-18	9.15752e-18
ALG2	1833.56	0.291985	0.0595647	4.90198	9.48731e-07	1.82057e-06
ALG3	3063.07	0.969665	0.0648998	14.941	1.784e-50	3.7195e-49
ALG5	2341.87	0.770672	0.0961495	8.01534	1.09829e-15	3.66834e-15
ALG6	659.179	0.288684	0.0650921	4.43501	9.20681e-06	1.6343e-05
ALG8	1600.41	0.859376	0.072492	11.8548	2.03297e-32	1.57644e-31
ALOX12B	13.1686	0.0206957	0.323417	0.0639907	0.948978	0.956189
ALOX12	7.2195	-0.6344	0.153182	-4.14147	3.45091e-05	5.85904e-05
ALOX15B	118.269	0.739358	0.351406	2.104	NA	NA
ALOX15	65.4478	0.558479	0.309527	1.8043	0.071185	0.0889644
ALOX5	1030.89	0.451208	0.213549	2.1129	0.0346089	0.0448596
ALPI	328.149	-4.48907	0.321401	-13.9672	2.47227e-44	3.56329e-43
ALPL	224.297	0.000490357	0.216798	0.00226182	0.998195	0.998195
ALPPL2	202.253	1.37596	0.462197	2.977	NA	NA
ALPP	51.9359	1.69934	0.467691	3.63346	NA	NA
AMACR	3493.13	0.0460197	0.166404	0.276554	0.782122	0.813127
AMD1	5034.43	0.257686	0.0644119	4.0006	6.31831e-05	0.000104465
AMDHD2	432.963	0.0687471	0.0979791	0.701651	0.482897	0.527013
AMPD1	32.7444	-4.46983	0.341873	-13.0745	4.60528e-39	4.80835e-38
AMPD2	2466.7	1.22577	0.067786	18.083	4.3376e-73	2.73888e-71
AMPD3	614.63	0.434686	0.109965	3.95295	7.7192e-05	0.000126522
AMT	563.17	-1.13814	0.213342	-5.3348	9.56491e-08	1.99733e-07
AMY1A	2.93753	0.387438	0.295597	1.3107	0.18996	0.222122
AMY2A	4.81908	1.91097	0.509314	3.75203	NA	NA
AMY2B	193.349	0.500733	0.206032	2.43036	0.0150837	0.020451
ANPEP	14665.6	-3.58515	0.342975	-10.4531	1.41805e-25	7.83472e-25
AOC2	20.6443	1.10195	0.200713	5.4902	4.01468e-08	8.68428e-08
AOC3	2331.41	-2.23742	0.259173	-8.63293	5.98008e-18	2.24e-17
AOX1	170.994	-1.68772	0.280164	-6.02402	1.70133e-09	4.0285e-09
APRT	5357.26	0.656118	0.0785973	8.34785	6.95149e-17	2.4257e-16
AQP8	6540.6	-6.8294	0.463038	-14.7491	3.11662e-49	6.16811e-48
AQP9	229.952	2.23322	0.313613	7.12094	1.07196e-12	3.0243e-12
ARG1	1.79522	-0.571538	0.370706	-1.54176	NA	NA
ARG2	546.087	0.347975	0.121778	2.85745	0.00427059	0.00616192
ARSA	1889.56	-0.889777	0.107989	-8.23952	1.72909e-16	5.98636e-16
ARSB	629.899	0.0363285	0.123643	0.293818	0.768897	0.800281
ASAH1	5592.57	-0.257681	0.0920754	-2.79859	0.00513263	0.00734182
ASL	4552.71	-0.380601	0.0936314	-4.06489	4.80553e-05	8.07621e-05
ASMT	2.50492	0.653064	0.340472	1.91811	NA	NA
ASNS	2524.19	1.59249	0.121067	13.1538	1.61873e-39	1.75937e-38
ASPA	20.8348	-3.67784	0.276642	-13.2946	2.4892e-40	2.87016e-39
ASRGL1	913.234	0.0897578	0.197603	0.454233	0.649661	0.693042
ATHL1	2528.71	3.03284	0.212184	14.2934	2.4049e-46	3.98612e-45
ATIC	6149.15	1.21223	0.0704327	17.2111	2.19078e-66	1.00172e-64
ATP10A	252.761	0.451813	0.207193	2.18064	0.0292098	0.0381974
ATP1A1	72793.8	-0.368663	0.0986839	-3.73579	0.000187124	0.000297157
ATP1A2	342.686	-4.22948	0.393754	-10.7414	6.50207e-27	3.79813e-26
ATP1A3	214.284	-0.324836	0.319198	-1.01766	0.308838	0.348527
ATP1A4	0.960796	-0.596935	0.334887	-1.7825	0.0746682	0.0930546
ATP1B1	24772.6	-0.022866	0.134289	-0.170274	0.864795	0.887552
ATP1B2	52.895	-2.02043	0.226649	-8.91437	4.90605e-19	1.94773e-18
ATP1B3	8714.68	-0.725909	0.0777777	-9.33313	1.02794e-20	4.52839e-20
ATP1B4	0.04762	-0.610873	0.806116	-0.757797	0.448572	0.494436
ATP2B1	2943.37	-0.779801	0.081567	-9.56026	1.17461e-21	5.46503e-21
ATP2B2	5.71535	-1.67366	0.341785	-4.89681	NA	NA
ATP2B3	7.31932	-1.52245	0.557323	-2.73172	NA	NA
ATP2B4	4021.62	-1.80135	0.185347	-9.71881	2.50705e-22	1.23582e-21
ATP4A	0.618513	0.846677	0.704488	1.20183	NA	NA
ATP4B	0.94188	0.139794	0.411108	0.340041	0.733825	0.77104
ATP5A1	21670.4	-0.803613	0.0834658	-9.62805	6.08727e-22	2.89309e-21
ATP5B	42328.4	-0.585179	0.0674937	-8.67013	4.31643e-18	1.64e-17
ATP5C1	9306.87	-0.15946	0.0693702	-2.29868	0.0215233	0.0285114
ATP5D	4106.42	-0.282046	0.0887785	-3.17696	0.00148827	0.00221985
ATP5E	11836.5	0.562345	0.0934894	6.01506	1.79816e-09	4.25019e-09
ATP5F1	8471.68	-0.563319	0.0725713	-7.76228	8.34142e-15	2.6335e-14
ATP5G1	4264.42	-0.257164	0.0951762	-2.70197	0.00689296	0.00974421
ATP5G2	11497.4	0.144385	0.067713	2.1323	0.0329818	0.0428344
ATP5G3	12673	-0.500879	0.0724544	-6.91302	4.7443e-12	1.28649e-11
ATP5H	5752.38	-0.119008	0.0700301	-1.69938	0.0892468	0.110187
ATP5I	4377.75	-0.152063	0.0901093	-1.68754	0.0914996	0.112864
ATP5J2	5305.35	0.478811	0.0947778	5.05194	4.37356e-07	8.59162e-07
ATP5J	3759.91	-0.546762	0.0756526	-7.22727	4.92816e-13	1.41445e-12
ATP5L	6927.57	-0.163387	0.0687375	-2.37698	0.0174552	0.0234267
ATP6V0A1	3135.96	-0.262242	0.071689	-3.65806	0.000254134	0.000398795
ATP6V0A2	1233.7	0.0733045	0.0640576	1.14435	0.252477	0.289356
ATP6V0A4	11.5716	4.75943	0.598556	7.95151	NA	NA
ATP6V0B	5297.13	0.159315	0.0806463	1.97548	0.0482143	0.0614141
ATP6V0C	6446.66	-0.12454	0.0740389	-1.68209	0.0925519	0.114056
ATP6V0D1	5062.59	-0.997826	0.0608518	-16.3976	1.98838e-60	6.2776e-59
ATP6V0D2	70.6545	-2.06929	0.231919	-8.92247	4.56018e-19	1.82133e-18
ATP6V1A	2935.24	-0.0952636	0.0568661	-1.67523	0.0938896	0.115597
ATP6V1B1	16.4663	2.46875	0.320582	7.70082	NA	NA
ATP6V1B2	4194.16	0.0122029	0.0985354	0.123842	0.90144	0.920177
ATP6V1C1	2781.35	0.62227	0.0824923	7.54337	4.57981e-14	1.40575e-13
ATP6V1C2	461.753	2.38086	0.172072	13.8364	1.53705e-43	2.12305e-42
ATP6V1D	2126.5	-0.482949	0.0626938	-7.70329	1.32603e-14	4.16662e-14
ATP6V1E1	3981.81	-0.14696	0.0560915	-2.62001	0.00879279	0.0123118
ATP6V1E2	105.993	1.45778	0.11133	13.0942	3.55444e-39	3.80096e-38
ATP6V1F	4051.39	1.06013	0.0774624	13.6857	1.23561e-42	1.6063e-41
ATP6V1G1	4180.26	0.563198	0.0672748	8.3716	5.68432e-17	1.99402e-16
ATP6V1G2	21.0309	-2.34616	0.191264	-12.2666	1.36902e-34	1.21021e-33
ATP6V1G3	0.00646453	-0.0754584	1.25323	-0.0602112	0.951987	0.958493
ATP6V1H	2167.63	0.419183	0.0727883	5.75894	8.4643e-09	1.91204e-08
ATP8A1	1790.79	-1.06421	0.158281	-6.7235	1.77409e-11	4.6583e-11
AUH	636.036	-0.668325	0.0701903	-9.52161	1.70511e-21	7.87794e-21
B3GALNT1	212.266	0.640883	0.195365	3.28045	0.00103643	0.00156171
B3GALT4	550.356	-1.41039	0.116455	-12.111	9.23301e-34	7.55739e-33
B3GALT5	518.151	-2.21206	0.294586	-7.50905	5.95601e-14	1.81883e-13
B3GALT6	999.009	0.851432	0.0784043	10.8595	1.79726e-27	1.07835e-26
B3GAT1	18.4061	0.204637	0.256288	0.798464	NA	NA
B3GAT2	15.0036	-0.216364	0.13622	-1.58835	0.112208	0.135262
B3GAT3	1421.25	0.482127	0.0709912	6.79136	1.11082e-11	2.9459e-11
B3GNT2	1770.84	-0.0259361	0.0690684	-0.375513	0.707279	0.746103
B3GNT3	6696.28	-0.0583683	0.0986157	-0.591876	0.553934	0.600585
B3GNT4	34.3973	1.6506	0.232187	7.10894	1.1694e-12	3.28523e-12
B3GNT5	2324.61	-0.59444	0.0947354	-6.27474	3.50217e-10	8.59976e-10
B3GNT6	888.485	-1.6023	0.432833	-3.7019	0.000213994	0.000337403
B3GNT7	2740.93	-3.34431	0.275916	-12.1207	8.20218e-34	6.84031e-33
B3GNT8	1152.36	-1.51108	0.138892	-10.8795	1.44341e-27	8.69985e-27
B3GNTL1	252.579	1.74662	0.106507	16.399	1.94293e-60	6.2776e-59
B4GALNT1	52.0436	-0.466498	0.200875	-2.32233	0.0202154	0.0268593
B4GALT1	7401.2	-0.430999	0.0862405	-4.99764	5.8036e-07	1.13004e-06
B4GALT2	2361.86	0.581445	0.0671945	8.65316	5.00915e-18	1.88163e-17
B4GALT3	2115.75	0.477176	0.0582414	8.19307	2.5465e-16	8.74782e-16
B4GALT5	6082.22	0.0932744	0.0826056	1.12915	0.258833	0.295873
B4GALT7	1276.84	0.637658	0.0677196	9.41615	4.67941e-21	2.12497e-20
BAAT	66.5567	5.31752	0.456902	11.6382	NA	NA
BBOX1	2.25614	0.735149	0.426515	1.72362	NA	NA
BCAT1	539.818	0.472824	0.224681	2.10442	0.0353419	0.045765
BCAT2	1940.31	-0.216011	0.0884087	-2.44332	0.0145528	0.0197716
BCKDHA	1841.79	0.071541	0.0677486	1.05598	0.290978	0.329493
BCKDHB	1248.05	-0.0112534	0.0840337	-0.133915	0.89347	0.914858
BCMO1	163.566	-0.385899	0.187201	-2.06141	0.0392638	0.0504984
BDH1	3305.18	-0.894262	0.0950383	-9.4095	4.98502e-21	2.25602e-20
BHMT2	43.5007	-1.72675	0.282982	-6.10199	1.04759e-09	2.50289e-09
BHMT	12.7303	0.370502	0.496408	0.746366	NA	NA
BLVRA	714.949	0.0961429	0.16386	0.586739	0.557379	0.603827
BLVRB	2278.73	-0.365725	0.0999385	-3.6595	0.000252711	0.000397031
BPGM	553.945	0.0999905	0.0811836	1.23166	0.218076	0.25255
BPNT1	2206.81	-0.664766	0.0836102	-7.95077	1.85351e-15	6.08356e-15
BTD	696.573	-0.908619	0.0824813	-11.0161	3.1972e-28	2.0188e-27
C1GALT1	1163.02	0.941929	0.0832781	11.3106	1.16243e-29	7.94527e-29
CA12	7738.8	-2.04558	0.2045	-10.0028	1.48106e-23	7.55341e-23
CA13	541.514	0.320483	0.142451	2.24978	0.0244631	0.0322126
CA14	19.4812	-2.84488	0.212166	-13.4087	5.3752e-41	6.36385e-40
CA1	5532.35	-6.58112	0.553722	-11.8852	1.41243e-32	1.11481e-31
CA2	9087.91	-4.82217	0.269673	-17.8816	1.6417e-71	9.0704e-70
CA3	41.0142	0.295192	0.211488	1.39578	0.16278	0.192548
CA4	2610.44	-5.51015	0.462513	-11.9135	1.00657e-32	7.99228e-32
CA5A	0.134556	1.58214	0.832241	1.90106	0.0572943	0.0723545
CA5B	240.794	0.342759	0.121312	2.82542	0.0047218	0.00679079
CA6	9.92491	5.55793	0.865277	6.42329	NA	NA
CA7	649.303	-5.63965	0.367986	-15.3257	5.14862e-53	1.28813e-51
CA8	345.15	1.02562	0.338852	3.02676	0.0024719	0.00362181
CA9	2838.53	6.72562	0.340985	19.7241	1.33997e-86	1.48067e-84
CAD	4347.76	1.55884	0.0864422	18.0333	1.06665e-72	6.42901e-71
CANT1	10793.2	-0.424563	0.090843	-4.67359	2.9598e-06	5.51996e-06
CAT	4596.73	-0.793662	0.0901642	-8.80241	1.33912e-18	5.20724e-18
CBR1	3243.62	-0.657116	0.110802	-5.93053	3.01961e-09	7.02456e-09
CBS	378.854	0.0287354	0.253848	0.113199	0.909873	0.926356
CCBL1	188.723	1.2605	0.124377	10.1345	3.88201e-24	2.0346e-23
CD38	119.758	-1.08815	0.268083	-4.05902	4.92796e-05	8.26103e-05
CDA	683.761	-0.989215	0.229411	-4.31199	1.61795e-05	2.80811e-05
CDIPT	3885.83	-0.0665707	0.0695128	-0.957675	0.338227	0.379753
CDO1	32.2824	-1.28709	0.312921	-4.11315	3.90302e-05	6.59288e-05
CDS1	2343.92	-0.494993	0.0934775	-5.29532	1.18808e-07	2.46541e-07
CDS2	1418.34	0.173104	0.0959641	1.80384	0.0712562	0.0889696
CEPT1	1425.43	0.371425	0.0583544	6.36498	1.9531e-10	4.86806e-10
CERK	2222.78	-0.652196	0.13071	-4.98964	6.04911e-07	1.17612e-06
CES2	13397.9	-1.90791	0.170625	-11.1819	5.00043e-29	3.29879e-28
CH25H	199.077	0.268531	0.207444	1.29448	0.1955	0.227998
CHAT	2.38241	-4.88632	0.442665	-11.0384	2.49393e-28	1.58988e-27
CHDH	2292.01	0.587037	0.125488	4.67803	2.89647e-06	5.40946e-06
CHIA	0.103129	-0.126751	1.12335	-0.112833	0.910163	0.926356
CHIT1	195.261	0.790855	0.404276	1.95623	NA	NA
CHKA	1384.67	-0.0546574	0.101507	-0.538458	0.590261	0.634267
CHKB	413.959	-0.03405	0.0863637	-0.394262	0.693387	0.733199
CHPF2	3456.04	0.398619	0.0700663	5.68917	1.27661e-08	2.85943e-08
CHPF	7102.2	1.81328	0.108262	16.749	5.755e-63	2.00819e-61
CHPT1	3205.4	-0.229971	0.0915839	-2.51105	0.0120374	0.0164383
CHST11	225.065	0.413395	0.201405	2.05256	0.0401154	0.0514937
CHST12	533.035	0.00464577	0.0902091	0.0515	0.958927	0.963286
CHST13	76.6145	-0.591728	0.274777	-2.15349	0.0312805	0.0407445
CHST1	121.65	1.09736	0.195732	5.60642	2.06554e-08	4.51965e-08
CHST2	249.361	-0.526548	0.167406	-3.14533	0.00165901	0.00246343
CHST3	575.864	0.221948	0.196806	1.12775	0.259426	0.296295
CHST4	145.051	5.30389	0.446316	11.8837	1.43834e-32	1.12224e-31
CHST5	1086.57	-2.08676	0.324844	-6.42389	1.32838e-10	3.3744e-10
CHST6	135.447	-0.492136	0.240632	-2.04519	0.0408365	0.0522676
CHST7	99.4035	-0.637641	0.141098	-4.51913	6.20957e-06	1.12178e-05
CHSY1	1489.65	0.754453	0.100613	7.4986	6.45047e-14	1.95728e-13
CHSY3	84.6273	1.87423	0.197816	9.47458	2.67825e-21	1.22461e-20
CKB	23649.9	-1.76729	0.258776	-6.82941	8.52668e-12	2.28874e-11
CKMT1B	5781.45	-1.06147	0.130177	-8.15402	3.52012e-16	1.19684e-15
CKMT2	574.15	3.68708	0.416772	8.84674	9.01119e-19	3.52473e-18
CKM	17.8139	-1.47632	0.321775	-4.58806	4.47393e-06	8.19396e-06
CLC	59.6058	-2.21336	0.47065	-4.70278	2.56641e-06	4.7998e-06
CLYBL	449.74	-0.604491	0.130786	-4.622	3.80055e-06	7.01884e-06
CMAS	3455.68	-0.306206	0.0765569	-3.99972	6.34182e-05	0.000104723
CNDP1	9.6806	2.38738	0.504199	4.735	NA	NA
COASY	4385.59	0.44881	0.0610209	7.35502	1.90896e-13	5.60018e-13
COL4A3BP	1673.75	-0.341657	0.0621904	-5.49373	3.93521e-08	8.5263e-08
COMTD1	983.011	0.0367805	0.12441	0.295641	0.767505	0.799459
COMT	4913.86	1.00571	0.0753663	13.3443	1.27916e-40	1.48786e-39
COQ2	760.855	0.0602535	0.0814628	0.739644	0.459516	0.504821
COQ3	474.314	0.307352	0.0923236	3.32908	0.000871342	0.00132094
COQ6	612.784	-0.00924451	0.0715747	-0.129159	0.897232	0.917293
COQ7	904.165	-0.138359	0.0524185	-2.6395	0.00830284	0.0116627
COX4I1	19001.2	-0.342314	0.0717051	-4.77391	1.80682e-06	3.41287e-06
COX4I2	20.0195	0.372533	0.188949	1.97161	0.0486545	0.0619154
COX5A	6636.04	-0.73199	0.0784663	-9.32871	1.07167e-20	4.6899e-20
COX5B	6541.7	-0.429029	0.083839	-5.11729	3.09956e-07	6.15271e-07
COX6A1	7528.62	-0.338314	0.0765334	-4.42047	9.84848e-06	1.74121e-05
COX6A2	0.187747	-1.84124	0.593569	-3.10198	0.0019223	0.00283849
COX6B1	9169.3	-0.0863588	0.0714095	-1.20935	0.22653	0.261426
COX6B2	107.755	-0.827162	0.251988	-3.28254	0.00102876	0.00155191
COX6C	5713.92	0.0122456	0.0935605	0.130884	0.895867	0.916605
COX7A1	175.605	-1.57388	0.183936	-8.55669	1.16157e-17	4.29038e-17
COX7A2L	4526.43	0.156818	0.0657138	2.38637	0.0170156	0.0229062
COX7A2	5678.23	-0.35996	0.078006	-4.61451	3.94016e-06	7.26655e-06
COX7B2	1.80564	2.14221	1.2865	1.66515	NA	NA
COX7B	5744.28	-0.227065	0.0953839	-2.38054	0.0172875	0.0232251
COX7C	9144.56	-0.309881	0.0764755	-4.05203	5.07745e-05	8.49815e-05
COX8A	7724.28	-0.509886	0.0730641	-6.97861	2.98105e-12	8.1671e-12
COX8C	1.37179	2.22191	0.910369	2.44067	NA	NA
CPOX	1316.37	1.07156	0.0669988	15.9937	1.41394e-57	4.07585e-56
CPS1	827.472	0.664037	0.476583	1.39333	NA	NA
CPT1A	6801.07	-1.24997	0.091469	-13.6655	1.63171e-42	2.06061e-41
CPT1B	435.81	0.802801	0.169826	4.72719	2.2765e-06	4.27569e-06
CPT1C	84.3365	0.490282	0.220649	2.222	NA	NA
CPT2	2302.99	-1.21719	0.0761468	-15.9848	1.63029e-57	4.59951e-56
CRAT	2935.91	-0.961801	0.149509	-6.43307	1.25054e-10	3.18275e-10
CRLS1	3154.74	0.83212	0.106809	7.7907	6.66398e-15	2.11905e-14
CROT	711.176	-1.13375	0.122826	-9.2306	2.69129e-20	1.15865e-19
CSAD	390.999	0.676193	0.150739	4.48585	7.26243e-06	1.30488e-05
CSGALNACT1	487.026	0.885363	0.17989	4.92169	8.57981e-07	1.65361e-06
CSGALNACT2	860.193	0.642205	0.120835	5.3147	1.06831e-07	2.22732e-07
CS	10725	-0.119041	0.0572207	-2.08038	0.0374911	0.0483591
CTH	306.174	-0.17081	0.14251	-1.19858	0.230692	0.265767
CTPS2	1792.46	0.957304	0.0937124	10.2153	1.69286e-24	9.015e-24
CTPS	1952	1.34125	0.0907128	14.7857	1.8121e-49	3.64067e-48
CYB5D1	712.661	0.106323	0.0998932	1.06436	0.287165	0.325732
CYBRD1	2745.64	-1.7552	0.202475	-8.66872	4.37021e-18	1.65569e-17
CYC1	9576.79	-0.0370652	0.0966626	-0.383449	0.701387	0.741067
CYP11A1	7.86059	-1.67286	0.31053	-5.3871	7.16043e-08	1.5095e-07
CYP11B1	0.0821376	-1.37663	0.671246	-2.05085	0.0402813	0.0516567
CYP11B2	0.0734517	0.515186	1.30132	0.395896	0.692182	0.732508
CYP17A1	4.2826	2.97299	0.602454	4.9348	NA	NA
CYP19A1	12.4471	1.64223	0.249904	6.57143	4.9835e-11	1.28313e-10
CYP1A1	36.4751	1.70318	0.668412	2.5481	NA	NA
CYP1A2	0.156022	-0.250578	0.947142	-0.264563	0.791346	0.821068
CYP1B1	376.819	0.0322974	0.319872	0.10097	0.919574	0.933657
CYP21A2	23.384	-1.70093	0.229949	-7.397	1.39294e-13	4.09543e-13
CYP24A1	39.5832	1.63709	0.420917	3.88933	NA	NA
CYP27A1	2041.8	-0.909363	0.175617	-5.1781	2.24161e-07	4.49e-07
CYP2A13	0.0184258	0.230005	1.28597	0.178857	0.85805	0.88268
CYP2A6	1.19257	-0.264835	0.489773	-0.540731	NA	NA
CYP2C18	296.436	-2.05592	0.271071	-7.58443	3.33947e-14	1.0322e-13
CYP2C19	16.5051	-0.948815	0.369567	-2.56737	0.0102473	0.0141837
CYP2C8	7.69374	-1.95183	0.249969	-7.80829	5.79693e-15	1.86119e-14
CYP2C9	36.4426	-1.47461	0.371114	-3.97348	NA	NA
CYP2D6	132.549	-3.08803	0.250558	-12.3246	NA	NA
CYP2E1	30.6906	1.05661	0.27825	3.79734	NA	NA
CYP2F1	1.42018	1.20351	0.355484	3.38555	0.000710366	0.0010827
CYP39A1	436.724	1.61188	0.17696	9.10874	8.33444e-20	3.4973e-19
CYP3A43	0.731132	1.31415	0.551431	2.38316	0.0171649	0.0230838
CYP3A4	275.181	-4.39869	0.435684	-10.0961	NA	NA
CYP3A5	2039.72	-0.324784	0.201608	-1.61096	0.107187	0.130037
CYP3A7	20.0886	-0.116878	0.264712	-0.441528	0.658831	0.700569
CYP46A1	6.40771	-0.54333	0.230919	-2.3529	0.0186277	0.0248995
CYP4A11	1.35528	-1.9981	0.42352	-4.71785	NA	NA
CYP4F12	857.559	-1.43495	0.179363	-8.00029	1.24126e-15	4.10452e-15
CYP4F2	465.302	-1.25414	0.351643	-3.56651	NA	NA
CYP4F3	477.005	1.08278	0.205754	5.26251	1.42104e-07	2.93504e-07
CYP4F8	15.908	4.22827	0.513649	8.23183	NA	NA
CYP51A1	6505.5	0.597747	0.0955092	6.25853	3.88621e-10	9.5076e-10
CYP7A1	2.24171	0.86821	0.620164	1.39997	NA	NA
DAD1	4894.77	0.152378	0.0665638	2.2892	0.0220676	0.0291741
DAO	22.6025	-6.24013	0.380355	-16.4061	1.7303e-60	5.73596e-59
DBH	21.6783	1.68051	0.38429	4.37303	NA	NA
DBT	1115.78	-0.219708	0.0706465	-3.10997	0.00187108	0.00276594
DCI	2331.49	-0.445879	0.0845744	-5.27203	1.3492e-07	2.79102e-07
DCK	1472.85	0.289912	0.079391	3.65171	0.000260503	0.000408306
DCTD	3655.9	0.798969	0.0529968	15.0758	2.33628e-51	5.34122e-50
DCT	2.54226	0.528825	0.525598	1.00614	NA	NA
DCXR	2143.31	0.141742	0.090143	1.57242	0.115854	0.139277
DDC	2901.83	-0.171744	0.197052	-0.871569	0.383444	0.427266
DDOST	14956.6	0.428678	0.0576704	7.43324	1.05968e-13	3.14347e-13
DDO	115.181	-0.413379	0.247295	-1.67161	0.0946017	0.116365
DGAT1	5796.52	-0.282867	0.111585	-2.53499	0.011245	0.0154357
DGAT2	1492.01	1.91112	0.14497	13.1829	1.10138e-39	1.21702e-38
DGKA	1341.08	-0.685885	0.148757	-4.61079	4.01146e-06	7.38778e-06
DGKB	39.3159	-0.150825	0.420863	-0.358372	NA	NA
DGKD	2899.26	-0.134961	0.095102	-1.41912	0.155863	0.184861
DGKE	526.927	0.597654	0.0976107	6.12283	9.19257e-10	2.21222e-09
DGKG	123.174	0.369972	0.225162	1.64313	0.100355	0.122646
DGKH	158.598	0.944493	0.132905	7.10654	1.18989e-12	3.33571e-12
DGKI	7.157	0.557683	0.26073	2.13893	0.0324414	0.0421738
DGKQ	2446	-0.370198	0.0979618	-3.77901	0.000157455	0.000250944
DGKZ	2646.1	0.782601	0.0732367	10.6859	1.1848e-26	6.89057e-26
DGUOK	1876.21	0.412161	0.073383	5.61657	1.94788e-08	4.27632e-08
DHCR24	12731.3	-0.0209954	0.108837	-0.192907	0.847032	0.872472
DHCR7	4323.15	1.42973	0.103508	13.8128	2.13436e-43	2.91769e-42
DHFR	1227.88	0.751708	0.100952	7.44622	9.60556e-14	2.86869e-13
DHODH	469.424	0.919615	0.0788837	11.6579	2.09234e-31	1.54997e-30
DLAT	2870.26	-0.0526082	0.0653831	-0.804614	0.421043	0.466418
DLD	5418.19	-0.195256	0.0620118	-3.1487	0.00164	0.00243793
DLST	5407.85	-0.368584	0.0693801	-5.31254	1.08109e-07	2.25044e-07
DMGDH	14.4976	-0.879244	0.264524	-3.32388	0.000887754	0.00134379
DNMT1	4596.61	1.13814	0.0856336	13.2908	2.61667e-40	2.99112e-39
DNMT3A	1127.96	0.601816	0.102666	5.8619	4.57593e-09	1.04977e-08
DNMT3B	250.847	2.03981	0.155794	13.093	3.61151e-39	3.83109e-38
DNMT3L	0.475272	2.34686	0.77063	3.04537	0.00232391	0.00341252
DOLPP1	1278.93	-0.805552	0.0960327	-8.38831	4.93182e-17	1.73464e-16
DOT1L	2525.31	0.105517	0.0837173	1.2604	0.207526	0.240962
DPAGT1	2627.12	0.633759	0.0607237	10.4368	1.68461e-25	9.19258e-25
DPM1	2093.41	1.11971	0.106497	10.514	7.44967e-26	4.20352e-25
DPM2	1986.27	0.96905	0.0658407	14.7181	4.93235e-49	9.47868e-48
DPM3	870.839	-0.172837	0.104094	-1.66039	0.0968355	0.118892
DPYD	437.029	-1.48442	0.234142	-6.33985	2.29992e-10	5.71104e-10
DPYSL2	3954.25	0.459813	0.16393	2.80494	0.00503262	0.00722615
DPYSL3	4636.5	-0.517509	0.2273	-2.27677	0.0227998	0.0301121
DPYS	1.66211	0.038535	0.506881	0.0760236	NA	NA
DTYMK	1808.24	1.17136	0.0916724	12.7776	2.1863e-37	2.16346e-36
DUOX1	149.164	1.27726	0.24754	5.15983	2.47171e-07	4.94342e-07
DUOX2	6852.38	0.721567	0.3556	2.02915	0.0424426	0.0542709
DUT	2133.69	0.358752	0.0888762	4.03654	5.4246e-05	9.01778e-05
EBP	4766.28	0.743873	0.0974842	7.6307	2.33485e-14	7.26762e-14
ECH1	8246.18	-0.715356	0.107835	-6.63381	3.27141e-11	8.53916e-11
ECHDC2	1217.18	-0.486823	0.111862	-4.35201	1.34893e-05	2.35663e-05
ECHS1	7780.07	-0.421617	0.0778232	-5.41763	6.03952e-08	1.27726e-07
EHHADH	1095.61	-1.01329	0.10647	-9.51711	1.78061e-21	8.19821e-21
ELOVL1	5031.47	-0.17045	0.0653681	-2.60754	0.0091196	0.0127157
ELOVL2	35.4692	1.46718	0.352381	4.16361	NA	NA
ELOVL3	8.5855	1.26147	0.282274	4.46896	7.85998e-06	1.40652e-05
ELOVL4	33.5856	-1.29648	0.198223	-6.5405	6.13147e-11	1.5726e-10
ELOVL5	2694.92	1.17304	0.146058	8.03131	9.64409e-16	3.22931e-15
ELOVL6	1459.12	-0.744425	0.113075	-6.58345	4.59653e-11	1.19043e-10
ELOVL7	1033.04	0.36086	0.134905	2.67493	0.00747452	0.0105438
ENGASE	3530.7	1.53245	0.158907	9.64366	5.2288e-22	2.49403e-21
ENO1	60657.6	0.912703	0.0886995	10.2898	7.8314e-25	4.22132e-24
ENO2	1235.99	0.485824	0.179681	2.70381	0.00685487	0.00970071
ENO3	89.2506	1.09987	0.155471	7.07444	1.50054e-12	4.15391e-12
ENPP1	478.914	-1.18836	0.171241	-6.93969	3.92958e-12	1.06994e-11
ENPP2	952.182	-1.16118	0.227726	-5.09904	3.41385e-07	6.76647e-07
ENPP3	965.114	-0.460137	0.340768	-1.35029	0.176922	0.208206
ENTPD1	2100.58	0.301069	0.116086	2.59349	0.00950069	0.0132054
ENTPD2	1450	0.868727	0.171286	5.0718	3.94071e-07	7.7528e-07
ENTPD3	67.1646	-1.79787	0.309911	-5.80124	6.58257e-09	1.49717e-08
ENTPD4	968.101	-0.334131	0.106716	-3.13104	0.00174187	0.00258069
ENTPD5	1348.05	-2.3282	0.148	-15.7311	9.26151e-56	2.50628e-54
ENTPD6	10022.6	0.63134	0.111348	5.66999	1.42809e-08	3.17954e-08
EPX	1.64624	-0.368039	0.223287	-1.64828	0.0992951	0.121687
ESD	5154.71	0.436023	0.0834851	5.22277	1.7627e-07	3.57939e-07
ETFA	5061.06	-0.617661	0.0792243	-7.79636	6.3719e-15	2.03594e-14
ETFB	4164.58	-0.228298	0.0872365	-2.617	0.00887076	0.0124078
ETFDH	1010.2	-1.70838	0.085644	-19.9475	1.57621e-88	1.90005e-86
ETNK1	4128.9	-1.07952	0.0987719	-10.9294	8.33595e-28	5.11735e-27
ETNK2	144.859	0.365584	0.222057	1.64635	0.0996917	0.12204
EXT1	2512.59	-0.433531	0.0761253	-5.69497	1.23397e-08	2.76861e-08
EXT2	4106.78	0.204648	0.0551559	3.71036	0.000206969	0.000327495
EXTL1	8.27633	-1.41902	0.279625	-5.07473	3.88043e-07	7.64554e-07
EXTL2	539.253	0.378059	0.0959455	3.94035	8.13622e-05	0.000133193
EXTL3	1972.99	0.519826	0.106916	4.86202	1.16194e-06	2.22008e-06
FADS1	1107.95	1.53751	0.201068	7.64672	2.06165e-14	6.43235e-14
FADS2	2065.79	1.83984	0.247364	7.4378	1.02376e-13	3.05058e-13
FADS3	504.983	0.987267	0.132059	7.47593	7.66604e-14	2.31026e-13
FADS6	43.8959	-2.21771	0.488094	-4.54361	5.52985e-06	1.00309e-05
FAH	882.803	0.226306	0.102683	2.20393	0.0275291	0.0360708
FASN	14268	1.45793	0.11691	12.4705	1.08099e-35	1.01659e-34
FBP1	2099.07	-0.396788	0.145138	-2.73388	NA	NA
FBP2	3.3345	-1.88086	0.323899	-5.80694	6.36248e-09	1.4496e-08
FDFT1	10388.8	0.428847	0.115159	3.72395	0.000196128	0.000310711
FDPS	6696.78	0.559201	0.0799271	6.99638	2.62652e-12	7.22566e-12
FECH	715.195	-0.783407	0.108495	-7.22065	5.17403e-13	1.48181e-12
FH	3999.47	-0.263764	0.0675104	-3.90701	9.34436e-05	0.000152188
FLAD1	1987.41	0.706107	0.0666086	10.6008	2.95341e-26	1.69533e-25
FOLR1	201.494	4.54776	0.393265	11.5641	6.26454e-31	4.49015e-30
FOLR3	2.68704	-0.416197	0.400161	-1.04007	0.298305	0.337502
FPGS	2597.37	0.987864	0.0666125	14.83	9.37164e-50	1.91181e-48
FPGT	764.611	-0.122346	0.0708423	-1.72702	0.0841632	0.104495
FTCD	5.73203	0.269536	0.527451	0.511016	NA	NA
FTH1	66126.5	-0.727258	0.0978143	-7.4351	1.04493e-13	3.10667e-13
FTMT	0.0241905	-1.01257	1.20793	-0.838266	0.401881	0.44631
FUCA1	4503.47	-1.72437	0.0885474	-19.474	1.82519e-84	1.72872e-82
FUCA2	4225.89	0.346133	0.05832	5.93506	2.93738e-09	6.84528e-09
FUK	1631.5	0.218625	0.0795174	2.7494	0.00597053	0.00848545
FUT1	346.622	2.86886	0.143002	20.0617	1.59514e-89	2.11516e-87
FUT3	6640.62	-0.498016	0.154859	-3.21593	0.00130021	0.00195252
FUT8	1836.72	1.09002	0.12939	8.42432	3.62865e-17	1.28309e-16
FUT9	3.42378	-2.50979	0.804904	-3.11813	0.00182004	0.00269349
G6PC2	1.32395	-1.39508	0.336789	-4.1423	3.43834e-05	5.84518e-05
G6PC3	2852.02	0.792656	0.0680802	11.643	2.49188e-31	1.83568e-30
G6PC	23.3074	-6.69173	0.599402	-11.164	6.11751e-29	3.99597e-28
G6PD	2333.57	0.71646	0.0819254	8.74527	2.22481e-18	8.52628e-18
GAA	3476.87	-0.136536	0.142758	-0.956412	0.338864	0.379872
GAD1	131.08	6.25609	0.338147	18.5011	2.02266e-76	1.49003e-74
GAD2	0.664609	1.29256	1.1588	1.11543	NA	NA
GAL3ST1	239.619	-0.69662	0.180363	-3.86232	0.000112315	0.0001814
GALC	1297.85	-0.20954	0.195346	-1.07266	0.283424	0.321764
GALE	4439.73	0.205158	0.0981021	2.09127	0.036504	0.0471777
GALK1	1048.68	1.17351	0.100426	11.6853	1.51596e-31	1.13569e-30
GALK2	1232.35	0.397068	0.0770279	5.15486	2.53824e-07	5.06883e-07
GALNS	1008.21	-0.0723098	0.0944788	-0.765354	0.444061	0.490279
GALNT10	2900.89	0.108474	0.102654	1.0567	0.290649	0.329403
GALNT11	1597.49	0.438865	0.082901	5.29384	1.19775e-07	2.48158e-07
GALNT12	2989.8	-1.22893	0.126743	-9.69622	3.12887e-22	1.53095e-21
GALNT13	21.6361	-0.353205	0.440129	-0.802503	0.422262	0.467149
GALNT14	40.1264	0.461052	0.383222	1.20309	NA	NA
GALNT1	4862.18	-0.144127	0.0945004	-1.52514	0.127223	0.152392
GALNT2	5629.32	0.446934	0.0719807	6.20908	5.32955e-10	1.29669e-09
GALNT3	4977.14	0.349484	0.0979723	3.56717	0.000360853	0.00056095
GALNT4	5220.31	0.752171	0.140178	5.36583	8.05792e-08	1.68796e-07
GALNT5	1501.87	0.45957	0.164883	2.78724	0.00531584	0.00758751
GALNT6	3250.24	2.11852	0.133865	15.8259	2.06379e-56	5.70122e-55
GALNT7	4730.75	-0.468873	0.103635	-4.52427	6.06041e-06	1.09633e-05
GALNT8	386.809	-0.0695681	0.322357	-0.215811	0.829135	0.854925
GALNT9	25.1988	1.30746	0.412054	3.17303	NA	NA
GALNTL2	171.747	-1.69243	0.265264	-6.38015	1.76913e-10	4.43453e-10
GALT	913.387	-0.116823	0.0799928	-1.46042	0.144175	0.171458
GAMT	101.437	-0.647355	0.213782	-3.02811	0.00246086	0.00360963
GANC	800.401	-0.101931	0.0776477	-1.31274	0.189272	0.221709
GAPDHS	5.00964	1.72826	0.228823	7.55282	4.25917e-14	1.31036e-13
GAPDH	164859	0.793398	0.0850422	9.32946	1.06411e-20	4.6722e-20
GART	4358.59	1.12333	0.0665348	16.8834	5.96446e-64	2.32614e-62
GATM	789.108	-0.425284	0.22815	-1.86406	0.0623137	0.0782462
GBA3	181.822	-4.79389	0.347792	-13.7838	3.19053e-43	4.31698e-42
GBA	2578.29	-0.644193	0.0769989	-8.36626	5.94759e-17	2.08087e-16
GBE1	1002.26	0.151432	0.0802916	1.88602	0.0592916	0.0748056
GBGT1	214.263	0.0451128	0.173332	0.260268	0.794657	0.823085
GCAT	866.387	0.857059	0.125909	6.80697	9.96779e-12	2.65407e-11
GCDH	1093.83	0.283918	0.0648617	4.37728	1.20172e-05	2.11337e-05
GCH1	1165.98	-0.0678593	0.0808684	-0.839132	0.401395	0.446144
GCK	6.47476	-1.1934	0.190963	-6.24936	4.12134e-10	1.00643e-09
GCLC	2292.29	0.388603	0.0708234	5.48694	4.08966e-08	8.83206e-08
GCLM	704.866	0.369077	0.0801539	4.60461	4.13246e-06	7.60006e-06
GCNT1	2049.35	0.284825	0.130409	2.1841	0.0289552	0.0379019
GCNT2	200.3	-3.52833	0.233309	-15.123	1.14251e-51	2.65783e-50
GCNT3	5983.56	-1.90227	0.265709	-7.15922	8.11365e-13	2.29887e-12
GCNT4	46.6759	-2.08054	0.234457	-8.87387	7.06446e-19	2.77967e-18
GCSH	63.3953	1.52603	0.160429	9.51219	1.8669e-21	8.56577e-21
GDA	1525.63	-0.254416	0.189874	-1.33992	0.180271	0.211914
GFPT1	13166.8	0.0708723	0.0916257	0.773498	0.439228	0.485346
GFPT2	342.792	0.32178	0.28195	1.14126	0.25376	0.290575
GGH	5499.97	1.33748	0.176133	7.59357	3.11201e-14	9.6414e-14
GGPS1	1504.15	0.441098	0.0642078	6.86985	6.42684e-12	1.73564e-11
GGT1	1306.32	-0.40379	0.221353	-1.82419	0.0681239	0.0853803
GK2	0.00781458	0.109597	1.29399	0.0846972	0.932502	0.943171
GK3P	111.515	-0.493365	0.141198	-3.49413	0.000475605	0.000735025
GK	881.531	-0.372773	0.143118	-2.60466	0.00919658	0.0128095
GLA	1425.41	1.09715	0.0893532	12.2788	1.17793e-34	1.05536e-33
GLB1	4923.11	0.379014	0.0623865	6.07526	1.23789e-09	2.94693e-09
GLCE	3109.1	0.739793	0.103166	7.17087	7.45209e-13	2.11595e-12
GLDC	93.8178	0.412103	0.383154	1.07555	NA	NA
GLO1	6370.41	0.925361	0.0817339	11.3216	1.02552e-29	7.08248e-29
GLRX2	351.22	0.377147	0.0765547	4.92651	8.37132e-07	1.61577e-06
GLRX	1941.03	-0.228282	0.144631	-1.57837	0.11448	0.137875
GLS2	270.558	3.59912	0.179086	20.0971	7.81554e-90	1.15149e-87
GLS	4468.62	0.575972	0.0941489	6.11767	9.49509e-10	2.28088e-09
GLUD1	7087.28	-0.17897	0.0604804	-2.95914	0.00308503	0.00449039
GLUD2	841.428	-0.310034	0.0744207	-4.16596	3.10045e-05	5.29794e-05
GLUL	16291.4	0.0562758	0.126773	0.443911	0.657107	0.699297
GMDS	5848.33	0.465032	0.114995	4.04393	5.25631e-05	8.76714e-05
GMPPA	2108.87	0.194823	0.0612398	3.18131	0.0014661	0.00218925
GMPPB	1096.19	-0.476667	0.0831587	-5.73201	9.92451e-09	2.23049e-08
GMPR2	2325.87	-0.123794	0.0600659	-2.06097	0.0393062	0.0505039
GMPR	477.35	1.13026	0.216061	5.23118	1.68427e-07	3.42537e-07
GMPS	2772.79	1.16886	0.0593214	19.7038	2.00118e-86	2.0412e-84
GNE	3574.67	-0.720456	0.194441	-3.70526	0.000211176	0.000333356
GNMT	4.16158	1.20979	0.250943	4.82096	1.42867e-06	2.71796e-06
GNPAT	2629.62	0.370196	0.0656962	5.63497	1.7509e-08	3.86305e-08
GNPDA1	2761.69	1.06538	0.085998	12.3885	3.01759e-35	2.75953e-34
GNPDA2	492.2	0.121892	0.0887546	1.37336	0.169641	0.200128
GNPNAT1	3801.06	0.945235	0.089544	10.5561	4.76035e-26	2.70911e-25
GNS	6733.83	0.175671	0.085128	2.06361	0.039055	0.0502786
GOT1	3281.9	-0.582949	0.0850818	-6.85163	7.30153e-12	1.96386e-11
GOT2	7425.2	0.350703	0.0623354	5.62606	1.84374e-08	4.06112e-08
GPAA1	5078.19	0.200733	0.0857574	2.3407	0.0192474	0.0256663
GPAM	740.851	0.119696	0.106684	1.12197	0.261876	0.298836
GPD1	630.919	0.0305475	0.289528	0.105508	NA	NA
GPD2	2983.45	-0.406568	0.0657769	-6.18101	6.36921e-10	1.54116e-09
GPI	20507.4	0.742755	0.0666933	11.1369	8.2979e-29	5.36732e-28
GPT2	3328.73	1.75149	0.114399	15.3103	6.52679e-53	1.60269e-51
GPT	733.949	-3.29012	0.240539	-13.6781	1.37294e-42	1.7505e-41
GPX1	7834.43	0.651479	0.0769246	8.46905	2.47395e-17	8.79481e-17
GPX2	27428.1	1.15335	0.144006	8.00905	1.15602e-15	3.85145e-15
GPX3	2025.77	-2.09451	0.239287	-8.75313	2.07524e-18	7.97613e-18
GPX4	4971.09	0.435646	0.0878919	4.95661	7.17345e-07	1.39268e-06
GPX5	0.0827622	0.85432	1.11722	0.764681	0.444461	0.490313
GPX6	0.00623105	0.0713108	1.25323	0.0569017	0.954624	0.95969
GPX7	256.663	0.502427	0.180405	2.785	0.00535285	0.00763213
GPX8	802.169	0.996743	0.175351	5.68428	1.31365e-08	2.93744e-08
GRHPR	3441.94	0.14156	0.0638047	2.21864	0.0265113	0.0348059
GSR	3340.88	-0.377942	0.114711	-3.29474	0.000985131	0.00148779
GSS	4983.35	0.530935	0.0856629	6.19796	5.71996e-10	1.38659e-09
GSTM1	347.529	-1.17586	0.422441	-2.78349	0.00537775	0.0076594
GSTZ1	721.123	-0.676077	0.124095	-5.44805	5.09242e-08	1.08737e-07
GUCY1A2	22.5607	1.46135	0.27987	5.22152	1.77464e-07	3.59263e-07
GUCY1A3	1192.39	-0.86134	0.234459	-3.67373	0.000239031	0.000376431
GUCY1B2	22.4675	1.81502	0.283357	6.40541	1.49963e-10	3.79487e-10
GUCY1B3	472.323	-0.559785	0.199822	-2.80142	0.0050879	0.0072857
GUCY2C	4187.62	-0.315898	0.165337	-1.91063	0.0560525	0.0709877
GUCY2D	4.05892	1.75482	0.419571	4.18241	NA	NA
GUCY2F	0.071648	0.04982	0.759268	0.0656159	0.947684	0.956189
GUK1	7634.01	0.404698	0.0848948	4.76705	1.86941e-06	3.52608e-06
GUSB	4431.73	0.211376	0.0830923	2.54387	0.0109632	0.0150958
GYG1	1906.62	-0.264015	0.0908387	-2.90641	0.00365598	0.00529239
GYG2	848.654	1.13261	0.200735	5.64234	1.67754e-08	3.71356e-08
GYS1	2772.83	0.0278595	0.0596366	0.467155	0.640389	0.683701
GYS2	1.03846	-0.412809	0.344618	-1.19787	0.230966	0.265852
H6PD	4480.95	-0.0121831	0.0973481	-0.125149	0.900405	0.919829
HAAO	538.364	-0.239529	0.218334	-1.09707	0.272609	0.310283
HADHA	12058.5	-0.773966	0.0500549	-15.4623	6.23033e-54	1.58873e-52
HADHB	5158.99	-0.825781	0.060028	-13.7566	4.64924e-43	6.1649e-42
HAGHL	287.71	3.64067	0.208637	17.4498	3.45332e-68	1.83164e-66
HAGH	1334.99	-0.210254	0.0611437	-3.43869	0.000584534	0.000897097
HAL	10.2051	0.574907	0.22806	2.52085	0.011707	0.0160367
HAO1	0.509706	1.0673	1.08241	0.986037	NA	NA
HAO2	0.954992	0.139773	0.442932	0.315564	0.752334	0.784889
HAS1	29.0281	-0.0156847	0.375953	-0.0417199	0.966722	0.968914
HAS2	325.427	0.579766	0.201051	2.88367	0.00393068	0.00567765
HAS3	893.271	0.0738974	0.225872	0.327166	0.743543	0.777553
HCCS	1679.4	-0.110964	0.0777393	-1.42738	0.153469	0.182184
HCST	172.28	-0.985921	0.199334	-4.94609	7.57196e-07	1.46575e-06
HDC	51.528	-1.33726	0.259602	-5.15119	2.58834e-07	5.16111e-07
HEXA	3609.35	0.0480427	0.0906363	0.53006	0.59607	0.639991
HEXB	7246.16	0.322955	0.0619651	5.21189	1.86925e-07	3.77838e-07
HGD	426.058	-1.0318	0.214632	-4.80727	1.53005e-06	2.90666e-06
HIBADH	2858.75	0.554509	0.0808793	6.85601	7.0812e-12	1.90847e-11
HIBCH	1514.24	-0.48837	0.0766543	-6.37108	1.87706e-10	4.6962e-10
HK1	5424.76	-0.121405	0.0858739	-1.41376	0.157434	0.186557
HK2	8578.72	-1.02746	0.128657	-7.98599	1.39401e-15	4.59814e-15
HK3	225.539	0.598429	0.257488	2.3241	0.0201199	0.0267593
HKDC1	3520.38	0.762726	0.152542	5.0001	5.73007e-07	1.11736e-06
HLCS	1191.28	0.787256	0.0706092	11.1495	7.20282e-29	4.68183e-28
HMBS	1595.75	0.743861	0.0796424	9.34002	9.63199e-21	4.27158e-20
HMGCLL1	5.85187	-2.99854	0.204983	-14.6282	1.85544e-48	3.3703e-47
HMGCL	2286.32	-0.809058	0.0758883	-10.6612	1.54632e-26	8.95381e-26
HMGCR	5125.31	-0.265623	0.0905649	-2.93296	0.00335751	0.00487097
HMGCS1	5651.88	0.392336	0.117855	3.32898	0.00087166	0.00132094
HMGCS2	11607.7	-2.39304	0.306619	-7.8046	5.96888e-15	1.91177e-14
HMOX1	1552.17	-1.56673	0.150795	-10.3898	2.75931e-25	1.49953e-24
HMOX2	2596.83	0.294088	0.0562029	5.23261	1.67132e-07	3.40426e-07
HNMT	2474.07	-0.234022	0.109106	-2.1449	0.0319608	0.0415897
HPD	3.19035	-1.29439	0.303896	-4.25933	2.0504e-05	3.54015e-05
HPGDS	53.6783	-3.16926	0.241179	-13.1407	1.92439e-39	2.07458e-38
HPRT1	2137.35	1.00573	0.0884241	11.3739	5.64039e-30	3.9364e-29
HS2ST1	2266.1	0.794675	0.0709544	11.1998	4.08641e-29	2.70929e-28
HS3ST1	523.36	0.81255	0.139185	5.83791	5.2861e-09	1.20643e-08
HS3ST2	40.743	0.458939	0.292259	1.57032	0.116341	0.139736
HS3ST3A1	65.3748	0.945685	0.213788	4.42347	9.71301e-06	1.71955e-05
HS3ST3B1	22.2114	-0.387355	0.210824	-1.83734	0.0661602	0.0829976
HS3ST4	23.6691	4.24921	0.620046	6.85306	NA	NA
HS3ST5	9.23994	-0.388557	0.4063	-0.956329	0.338906	0.379872
HS3ST6	6.76689	-4.65973	0.445937	-10.4493	1.47613e-25	8.12178e-25
HS6ST1	1745.12	-0.114476	0.0975553	-1.17344	0.240618	0.276242
HS6ST2	717.99	3.74855	0.295575	12.6822	7.42082e-37	7.28889e-36
HS6ST3	8.53537	-1.89222	0.413515	-4.57595	4.74058e-06	8.65842e-06
HSD11B1	119.125	0.25983	0.273645	0.949513	0.34236	0.38342
HSD11B2	7478.49	-2.34075	0.161013	-14.5377	6.9932e-48	1.2364e-46
HSD17B12	6295.97	0.641688	0.092172	6.96186	3.35818e-12	9.16245e-12
HSD17B1	79.3466	0.538369	0.183251	2.93787	NA	NA
HSD17B2	1537.73	-3.35823	0.274474	-12.2351	2.01753e-34	1.76003e-33
HSD17B3	10.9081	0.657413	0.352348	1.86581	0.0620683	0.078086
HSD17B4	6098.68	0.0558051	0.0791942	0.704662	0.481021	0.525398
HSD17B7	727.408	1.12771	0.0960266	11.7437	7.61071e-32	5.83619e-31
HSD17B8	635.448	-0.415204	0.106278	-3.90677	9.35395e-05	0.000152188
HSD3B1	28.136	-1.55171	0.389411	-3.98478	NA	NA
HSD3B2	165.785	-5.44996	0.482513	-11.295	1.3897e-29	9.40176e-29
HSD3B7	1817.92	0.526422	0.107381	4.90236	9.46905e-07	1.8197e-06
IDH1	9360.21	-0.0439304	0.0772389	-0.56876	0.569519	0.614969
IDH2	9727.5	0.46131	0.102668	4.4932	7.01615e-06	1.26405e-05
IDH3A	3420.26	-0.713559	0.0736185	-9.69266	3.23988e-22	1.57366e-21
IDH3B	3841.02	0.066303	0.0889773	0.745168	0.45617	0.501977
IDH3G	3405.19	0.160311	0.0705844	2.27119	0.0231352	0.0305247
IDI1	3417.46	0.115385	0.0969327	1.19036	0.233906	0.268768
IDI2	147.007	0.76407	0.0900464	8.48529	2.15188e-17	7.69108e-17
IDS	4468.35	-0.223313	0.107866	-2.07028	0.0384258	0.0495166
IDUA	340.441	0.3931	0.127911	3.07323	0.00211752	0.00311981
IMPA1	1413.1	-0.85166	0.100827	-8.44677	2.99462e-17	1.06173e-16
IMPA2	2447.66	-0.946495	0.110759	-8.54553	1.27944e-17	4.69954e-17
IMPDH1	3927.24	1.7014	0.0945539	17.994	2.17295e-72	1.25276e-70
IMPDH2	10609.3	0.921468	0.0794709	11.595	4.36701e-31	3.18168e-30
INMT	222.01	-0.459261	0.194065	-2.36653	0.0179557	0.0240498
INPP1	1374.86	0.0984293	0.102715	0.958277	0.337923	0.379734
INPP4A	933.145	-0.282747	0.0827637	-3.41631	0.00063476	0.00097081
INPP4B	448.756	0.241965	0.129547	1.86777	0.0617936	0.0778142
INPP5A	1448.06	-0.778589	0.0702476	-11.0835	1.50875e-28	9.71169e-28
INPP5B	647.466	-0.0674888	0.0716052	-0.942513	0.34593	0.386765
INPP5D	2804.42	1.27396	0.138906	9.17137	4.67052e-20	1.97863e-19
INPP5E	628.039	0.722637	0.0820885	8.80315	1.33024e-18	5.18793e-18
INPPL1	4487.33	0.339732	0.0625097	5.43487	5.48373e-08	1.16529e-07
IPMK	180.267	-0.553372	0.12059	-4.58887	4.45652e-06	8.17336e-06
IREB2	2364.74	-0.118127	0.0719421	-1.64198	0.100594	0.122712
ISYNA1	734.828	0.987781	0.209745	4.70944	NA	NA
ITPA	2276.49	0.854257	0.0941707	9.07137	1.17529e-19	4.88537e-19
ITPKA	600.017	-1.54228	0.179602	-8.58723	8.90892e-18	3.31832e-17
ITPKB	1348.94	-0.633896	0.115923	-5.46827	4.54452e-08	9.75086e-08
ITPKC	1910.94	0.205304	0.0822589	2.49583	0.0125662	0.0171427
IVD	3551.1	-0.135851	0.0835463	-1.62606	0.103937	0.12621
KHK	1098.96	-0.0408533	0.156722	-0.260673	NA	NA
KMO	42.4703	-0.594127	0.208247	-2.853	0.00433089	0.00624213
KYNU	193.774	1.25364	0.243758	5.143	2.70389e-07	5.38342e-07
LALBA	0.0267476	0.0995663	1.21914	0.0816694	0.93491	0.944886
LCAT	91.8996	0.106991	0.143975	0.743121	0.457408	0.502922
LCT	6.94312	-0.511185	0.349727	-1.46167	0.143832	0.171204
LDHAL6A	2.20515	-0.420793	0.26324	-1.59851	0.109929	0.132876
LDHAL6B	3.96676	-1.12463	0.190083	-5.91654	3.28794e-09	7.63539e-09
LDHA	40841.2	0.638654	0.0854052	7.47793	7.54999e-14	2.28047e-13
LDHB	16689.1	1.12866	0.158937	7.10132	1.23573e-12	3.44965e-12
LDHC	12.9959	-0.15833	0.603684	-0.262273	0.793111	0.822256
LDHD	775.789	-3.0384	0.213983	-14.1993	9.25632e-46	1.49681e-44
LGALS13	0.0108755	0.154074	1.30089	0.118438	0.905721	0.923835
LIPC	78.0693	-0.420416	0.450502	-0.933216	NA	NA
LIPF	2.88823	3.43903	1.12101	3.06778	NA	NA
LIPG	1478.71	1.55695	0.142827	10.901	1.14029e-27	6.90424e-27
LPL	685.951	0.352299	0.276238	1.27534	0.202187	0.235176
LPO	27.0842	6.0543	0.506778	11.9466	NA	NA
LRAT	15.0171	-3.00549	0.390456	-7.69741	NA	NA
LSS	3398.53	0.324262	0.102235	3.17174	0.00151528	0.00225506
LTA4H	4564.04	0.467673	0.069371	6.74163	1.56622e-11	4.12884e-11
LTC4S	15.898	-2.17766	0.226232	-9.62578	6.22332e-22	2.94718e-21
MAN1A1	2345.03	-1.23685	0.140835	-8.78226	1.60217e-18	6.17582e-18
MAN1A2	1164.07	0.16243	0.087102	1.86482	0.0622064	0.0781855
MAN1B1	3563.41	0.326432	0.0608116	5.36792	7.96482e-08	1.6711e-07
MAN1C1	299.946	-0.857329	0.195161	-4.39293	1.11833e-05	1.96932e-05
MAN2A1	1750.54	-0.4938	0.111005	-4.44845	8.64931e-06	1.5374e-05
MAN2A2	2601.92	0.514347	0.0850271	6.04922	1.45552e-09	3.45262e-09
MAN2B1	4569.18	-0.361221	0.088388	-4.08676	4.37433e-05	7.37022e-05
MAN2C1	2125.19	0.146355	0.0846726	1.72849	0.083901	0.104267
MANBA	1504.81	0.527815	0.0825344	6.39509	1.60452e-10	4.05256e-10
MANSC1	3327.63	0.266676	0.0871811	3.05887	0.00222171	0.00326606
MAOA	7226.9	-1.81241	0.171743	-10.553	4.91916e-26	2.78753e-25
MAOB	615.114	-1.97117	0.289944	-6.79844	1.0576e-11	2.81039e-11
MAT1A	143.82	3.21521	0.315883	10.1785	2.47378e-24	1.30687e-23
MAT2A	8694.88	0.269537	0.0742755	3.62888	0.000284655	0.000445109
MAT2B	3981.38	-0.283825	0.065023	-4.36499	1.27131e-05	2.22688e-05
MCAT	927.918	0.445039	0.0728961	6.10512	1.02724e-09	2.45869e-09
MCCC1	1250.81	-0.0294465	0.0825201	-0.35684	0.721211	0.759592
MCCC2	5556.06	0.586613	0.0753925	7.78079	7.2074e-15	2.28637e-14
MCEE	275.247	-0.242343	0.080928	-2.99454	0.00274855	0.00401828
MDH1B	10.7345	0.196406	0.207181	0.94799	0.343134	0.383963
MDH1	6036.71	-0.261957	0.0584358	-4.48282	7.3663e-06	1.32175e-05
MDH2	14703.9	0.370291	0.0599924	6.1723	6.73016e-10	1.62258e-09
ME1	1223.08	1.31143	0.159884	8.20237	2.35689e-16	8.1175e-16
ME2	2540.25	-0.738736	0.106956	-6.9069	4.95361e-12	1.34051e-11
ME3	859.527	0.196986	0.119967	1.642	0.100591	0.122712
MGAM	171.673	-5.56981	0.31348	-17.7676	NA	NA
MGAT1	5992.17	-0.351698	0.0742387	-4.7374	2.16479e-06	4.07165e-06
MGAT2	2197.03	-0.34557	0.0644102	-5.36514	8.08847e-08	1.69169e-07
MGAT3	664.683	-0.241724	0.224793	-1.07532	0.282231	0.320684
MGAT4A	3161.08	-1.10334	0.0987899	-11.1686	5.81002e-29	3.8139e-28
MGAT4B	12538.9	-0.527487	0.0787668	-6.69683	2.12992e-11	5.58156e-11
MGAT5	1105.06	0.852242	0.150331	5.6691	1.43549e-08	3.18838e-08
MGLL	8564.39	-1.24977	0.113413	-11.0196	3.07283e-28	1.94956e-27
MGST2	2865.5	0.00399333	0.0842606	0.0473926	0.9622	0.965842
MGST3	4257.08	-0.909273	0.0709096	-12.823	1.21908e-37	1.22462e-36
MIOX	8.2446	4.17965	0.50983	8.19812	NA	NA
MLL3	3486.75	0.0540006	0.0936211	0.5768	0.564075	0.610084
MLYCD	772.624	-0.317279	0.0609745	-5.20346	1.95611e-07	3.94796e-07
MMAA	531.278	-0.294474	0.0783893	-3.75655	0.00017227	0.000273898
MOGAT1	0.942769	3.0089	0.628732	4.78566	1.70425e-06	3.23296e-06
MOGAT2	392.935	-2.77249	0.289686	-9.57068	1.06201e-21	4.95856e-21
MOGS	3981.47	0.622904	0.0513412	12.1326	7.0933e-34	5.9909e-33
MOXD1	505.225	0.200154	0.232167	0.862114	0.388625	0.432675
MPI	1422.74	-0.838409	0.0922711	-9.08637	1.02401e-19	4.26992e-19
MPO	12.057	1.13297	0.259122	4.37232	1.22934e-05	2.15622e-05
MPST	6781.82	-0.369643	0.089188	-4.14453	3.40504e-05	5.80345e-05
MTAP	1771.96	1.17954	0.0871831	13.5294	1.04847e-41	1.27548e-40
MTHFD1	4769.58	0.950279	0.0743141	12.7873	1.92975e-37	1.92394e-36
MTHFD2	3868.22	1.68514	0.100273	16.8056	2.21947e-63	7.9541e-62
MTHFR	1341.37	-0.55267	0.0974749	-5.66986	1.42912e-08	3.17954e-08
MTHFS	695.228	0.369222	0.0838662	4.40252	1.07003e-05	1.88678e-05
MTMR3	2169.79	-0.52533	0.0758104	-6.92952	4.22258e-12	1.14736e-11
MTR	1790.12	0.505287	0.0862299	5.85976	4.6353e-09	1.06155e-08
MUT	1772.14	-0.57872	0.0681421	-8.49283	2.01666e-17	7.24687e-17
MVD	2386.05	0.526502	0.103358	5.09399	3.50611e-07	6.93896e-07
MVK	1040.28	0.446199	0.0857743	5.20202	1.97137e-07	3.97271e-07
NADK	3432.75	-0.353567	0.061053	-5.79115	6.99062e-09	1.58725e-08
NADSYN1	3371.24	-0.0779943	0.0757319	-1.02987	0.303069	0.342308
NAGA	2458.35	-0.420029	0.0669601	-6.27282	3.54569e-10	8.69054e-10
NAGK	1610.55	-0.202494	0.0781554	-2.59092	0.00957209	0.0132907
NAGLU	1910.66	0.153609	0.0705398	2.17762	0.0294343	0.038453
NAGS	224.829	-0.780002	0.19467	-4.00679	6.15487e-05	0.000102017
NANS	4754.21	-0.682111	0.0872521	-7.8177	5.37972e-15	1.73143e-14
NDST1	3225.8	-0.56749	0.099907	-5.68018	1.34555e-08	3.0037e-08
NDST2	877.321	-0.0504597	0.0714515	-0.706209	0.480058	0.524779
NDST3	13.342	0.376295	0.225923	1.66559	0.0957959	0.117725
NDST4	1.51073	-0.245756	0.731678	-0.33588	NA	NA
NDUFA10	5380.42	-0.217727	0.0573576	-3.79596	0.000147076	0.000235534
NDUFA11	4117.27	0.107384	0.0823714	1.30366	0.19235	0.224522
NDUFA12	2184.62	0.0295171	0.0679065	0.434673	0.6638	0.705287
NDUFA13	6378.35	-0.191016	0.0748406	-2.5523	0.0107013	0.0147505
NDUFA1	4392.42	-0.279538	0.0802201	-3.48464	0.000492797	0.000760708
NDUFA2	2306.66	-0.349121	0.0836775	-4.17222	3.01653e-05	5.16118e-05
NDUFA3	1831.56	0.0167026	0.086835	0.192349	0.847469	0.872472
NDUFA4	7578.08	0.502479	0.0860463	5.83964	5.23149e-09	1.19603e-08
NDUFA5	2842.44	-0.210081	0.0711644	-2.95206	0.00315667	0.0045846
NDUFA6	2654.32	-0.504259	0.072317	-6.9729	3.1047e-12	8.48831e-12
[truncated: 628 more rows]

## Sheet: ESCA
Metabolic Gene	baseMean	Log2FoldChange	Log2FC STD ERROR	Wald Stat	Pvalue	Adjusted Pvalue
[truncated: 1,426 more rows]

[truncated: 14 more sheets: GBM, HNSC, KIRC, KIRP, LIHC, LUAD, LUSC, PAAD, PCPG, PRAD, READ, STAD, THCA, UCEC]
