# Supplementary material for: Tissue-specific and convergent metabolic transformation of cancer correlates with metastatic potential and patient survival
Source: Nat Commun. 2016 Oct 10;7:13041. doi: 10.1038/ncomms13041 (PMC5062467; doi:10.1038/ncomms13041)
Supplement: Supplementary Data 4 — Promiscuity of metabolic genes across the metabolic network. [file ncomms13041-s5.xlsx]

## Sheet: GenesPromiscuity.csv
Supplementary Data 4. Promiscuity of metabolic genes across the metabolic network.
Metabolic Gene	Number of associated Pathways
A4GALT	1
A4GNT	1
AACS	2
AADAC	2
AADAT	2
AASS	1
ABAT	1
ABCA1	1
ABCB11	1
ABCB4	2
ABCC1	2
ABCC3	2
ABCC4	4
ABO	1
ABP1	7
ACAA1	1
ACACA	1
ACACB	1
ACAD10	1
ACAD11	1
ACAD8	1
ACAD9	1
ACADM	2
ACADS	1
ACADSB	2
ACAT1	2
ACAT2	1
ACHE	1
ACLY	1
ACMSD	1
ACO1	1
ACO2	1
ACOT12	1
ACOT2	1
ACOT8	1
ACOX1	1
ACOX2	1
ACOX3	1
ACP1	1
ACP2	1
ACSL1	1
ACSL3	1
ACSL4	1
ACSL5	1
ACSM1	1
ACSS1	2
ACSS2	2
ACY1	3
ACY3	1
ACYP1	1
ACYP2	1
ADA	1
ADC	1
ADCY1	1
ADCY10	1
ADCY2	1
ADCY3	1
ADCY4	1
ADCY5	1
ADCY6	1
ADCY7	1
ADCY8	1
ADCY9	1
ADH1A	6
ADH1B	6
ADH1C	6
ADH4	2
ADH5	4
ADH6	3
ADH7	6
ADHFE1	1
ADK	1
ADSL	2
ADSS	1
ADSSL1	1
AGA	2
AGL	1
AGMAT	1
AGPAT1	1
AGPAT2	1
AGPAT3	1
AGPAT4	1
AGPAT5	1
AGPAT6	1
AGPS	1
AGXT	3
AGXT2	3
AGXT2L1	3
AHCY	3
AHCYL1	3
AHCYL2	3
AICDA	1
AK1	1
AK2	1
AK3	1
AK3L1	1
AK5	1
AK7	1
AKR1A1	4
AKR1B1	4
AKR1C1	1
AKR1C4	5
AKR1D1	2
AKR7A2	2
ALAD	1
ALAS1	1
ALAS2	1
ALDH18A1	2
ALDH1A1	4
ALDH1A2	1
ALDH1A3	1
ALDH1B1	3
ALDH1L1	1
ALDH2	7
ALDH3A1	6
ALDH3A2	1
ALDH3B1	6
ALDH3B2	6
ALDH4A1	4
ALDH5A1	2
ALDH6A1	2
ALDH7A1	1
ALDH9A1	1
ALDOA	1
ALDOB	1
ALDOC	1
ALG1	1
ALG10	1
ALG12	1
ALG2	1
ALG3	1
ALG5	1
ALG6	1
ALG8	1
ALOX12	1
ALOX12B	1
ALOX15	1
ALOX15B	1
ALOX5	1
ALPI	1
ALPL	1
ALPP	1
ALPPL2	1
AMACR	1
AMD1	2
AMDHD2	1
AMPD1	1
AMPD2	1
AMPD3	1
AMT	1
AMY1A	1
AMY2A	1
AMY2B	1
AOC2	6
AOC3	5
AOX1	4
APRT	1
AQP8	1
AQP9	2
ARG1	1
ARG2	1
ARSA	1
ARSB	1
ASAH1	1
ASL	1
ASMT	1
ASNS	1
ASPA	1
ASRGL1	1
ASS1	1
ATHL1	1
ATIC	1
ATP10A	1
ATP1A1	1
ATP1A2	1
ATP1A3	1
ATP1A4	1
ATP1B1	1
ATP1B2	1
ATP1B3	1
ATP1B4	1
ATP2B1	1
ATP2B2	1
ATP2B3	1
ATP2B4	1
ATP4A	1
ATP4B	1
ATP5A1	1
ATP5B	1
ATP5C1	1
ATP5D	1
ATP5E	1
ATP5F1	1
ATP5G1	1
ATP5G2	1
ATP5G3	1
ATP5H	1
ATP5I	1
ATP5J	1
ATP5J2	1
ATP5L	1
ATP6V0A1	1
ATP6V0A2	1
ATP6V0A4	1
ATP6V0B	1
ATP6V0C	1
ATP6V0D1	1
ATP6V0D2	1
ATP6V1A	1
ATP6V1B1	1
ATP6V1B2	1
ATP6V1C1	1
ATP6V1C2	1
ATP6V1D	1
ATP6V1E1	1
ATP6V1E2	1
ATP6V1F	1
ATP6V1G1	1
ATP6V1G2	1
ATP6V1G3	1
ATP6V1H	1
ATP8A1	1
AUH	1
B3GALNT1	1
B3GALT4	1
B3GALT5	1
B3GALT6	1
B3GAT1	1
B3GAT2	1
B3GAT3	1
B3GNT2	2
B3GNT3	3
B3GNT4	1
B3GNT5	1
B3GNT6	2
B3GNT7	1
B3GNT8	1
B3GNTL1	1
B4GALNT1	1
B4GALT1	3
B4GALT2	3
B4GALT3	2
B4GALT5	2
B4GALT7	1
BAAT	1
BBOX1	1
BCAT1	1
BCAT2	1
BCKDHA	1
BCKDHB	1
BCMO1	1
BDH1	1
BHMT	2
BHMT2	2
BLVRA	1
BLVRB	1
BPGM	1
BPNT1	1
BTD	1
C1GALT1	1
CA1	1
CA12	1
CA13	1
CA14	1
CA2	1
CA3	1
CA4	1
CA5A	1
CA5B	1
CA6	1
CA7	1
CA8	1
CA9	1
CAD	1
CANT1	1
CAT	1
CBR1	2
CBS	4
CCBL1	1
CD38	1
CDA	1
CDIPT	1
CDO1	1
CDS1	1
CDS2	1
CEPT1	1
CERK	1
CES2	1
CH25H	1
CHAT	1
CHDH	1
CHIA	1
CHIT1	1
CHKA	1
CHKB	1
CHPF	1
CHPF2	1
CHPT1	1
CHST1	1
CHST11	1
CHST12	1
CHST13	1
CHST2	1
CHST3	2
CHST4	1
CHST5	1
CHST6	1
CHST7	1
CHSY1	1
CHSY3	1
CKB	1
CKM	1
CKMT1B	1
CKMT2	1
CLC	1
CLYBL	1
CMAS	1
CNDP1	3
COASY	1
COL4A3BP	1
COMT	1
COMTD1	1
COQ2	1
COQ3	1
COQ6	1
COQ7	1
COX4I1	1
COX4I2	1
COX5A	1
COX5B	1
COX6A1	1
COX6A2	1
COX6B1	1
COX6B2	1
COX6C	1
COX7A1	1
COX7A2	1
COX7A2L	1
COX7B	1
COX7B2	1
COX7C	1
COX8A	1
COX8C	1
CPOX	1
CPS1	2
CPT1A	1
CPT1B	1
CPT1C	1
CPT2	1
CRAT	1
CRLS1	1
CROT	1
CS	1
CSAD	1
CSGALNACT1	1
CSGALNACT2	1
CTH	3
CTPS	1
CTPS2	1
CYB5D1	1
CYBRD1	1
CYC1	1
CYP11A1	1
CYP11B1	1
CYP11B2	1
CYP17A1	1
CYP19A1	1
CYP1A1	1
CYP1A2	1
CYP1B1	2
CYP21A2	1
CYP24A1	1
CYP27A1	2
CYP2A13	1
CYP2A6	1
CYP2C18	1
CYP2C19	1
CYP2C8	1
CYP2C9	1
CYP2D6	1
CYP2E1	2
CYP2F1	1
CYP39A1	1
CYP3A4	1
CYP3A43	1
CYP3A5	1
CYP3A7	1
CYP46A1	1
CYP4A11	1
CYP4F12	2
CYP4F2	1
CYP4F3	1
CYP4F8	1
CYP51A1	2
CYP7A1	1
DAD1	1
DAO	2
DBH	1
DBT	1
DCI	1
DCK	1
DCT	1
DCTD	1
DCXR	1
DDC	4
DDO	1
DDOST	1
DGAT1	1
DGAT2	1
DGKA	1
DGKB	1
DGKD	1
DGKE	1
DGKG	1
DGKH	1
DGKI	1
DGKQ	1
DGKZ	1
DGUOK	1
DHCR24	1
DHCR7	1
DHFR	1
DHODH	1
DLAT	1
DLD	3
DLST	1
DMGDH	1
DNMT1	2
DNMT3A	2
DNMT3B	2
DNMT3L	2
DOLPP1	1
DOT1L	1
DPAGT1	1
DPM1	1
DPM2	2
DPM3	1
DPYD	1
DPYS	1
DPYSL2	1
DPYSL3	1
DTYMK	1
DUOX1	1
DUOX2	1
DUT	1
EBP	1
ECH1	1
ECHDC2	1
ECHS1	1
EHHADH	1
ELOVL1	1
ELOVL2	1
ELOVL3	1
ELOVL4	1
ELOVL5	1
ELOVL6	1
ELOVL7	1
ENGASE	1
ENO1	1
ENO2	1
ENO3	1
ENPP1	2
ENPP2	1
ENPP3	1
ENTPD1	1
ENTPD2	1
ENTPD3	1
ENTPD4	1
ENTPD5	1
ENTPD6	1
EPX	1
ESD	1
ETFA	1
ETFB	1
ETFDH	1
ETNK1	1
ETNK2	1
EXT1	1
EXT2	1
EXTL1	1
EXTL2	1
EXTL3	1
FADS1	2
FADS2	1
FADS3	1
FADS6	1
FAH	2
FAHD1	2
FASN	1
FBP1	2
FBP2	2
FDFT1	1
FDPS	2
FECH	1
FH	1
FLAD1	1
FOLR1	1
FOLR3	1
FPGS	1
FPGT	1
FTCD	2
FTH1	1
FTMT	1
FUCA1	2
FUCA2	2
FUK	1
FUT1	2
FUT3	1
FUT8	1
FUT9	1
G6PC	1
G6PC2	1
G6PC3	1
G6PD	1
GAA	1
GAD1	1
GAD2	1
GAL3ST1	1
GALC	1
GALE	2
GALK1	1
GALK2	1
GALNS	4
GALNT1	1
GALNT10	1
GALNT11	1
GALNT12	1
GALNT13	1
GALNT14	1
GALNT2	1
GALNT3	1
GALNT4	1
GALNT5	1
GALNT6	1
GALNT7	1
GALNT8	1
GALNT9	1
GALNTL2	1
GALT	1
GAMT	1
GANC	1
GAPDH	1
GAPDHS	1
GART	1
GATM	3
GBA	1
GBA3	1
GBE1	1
GBGT1	1
GCAT	1
GCDH	2
GCH1	1
GCK	1
GCLC	1
GCLM	1
GCNT1	1
GCNT2	1
GCNT3	1
GCNT4	1
GCSH	1
GDA	1
GFPT1	1
GFPT2	1
GGH	1
GGPS1	2
GGT1	2
GK	1
GK2	1
GK3P	1
GLA	1
GLB1	5
GLCE	1
GLDC	1
GLO1	1
GLRX	1
GLRX2	1
GLS	1
GLS2	1
GLUD1	1
GLUD2	1
GLUL	1
GMDS	1
GMPPA	1
GMPPB	1
GMPR	1
GMPR2	1
GMPS	1
GNE	1
GNMT	2
GNPAT	1
GNPDA1	1
GNPDA2	1
GNPNAT1	1
GNS	2
GOT1	7
GOT2	8
GPAA1	1
GPAM	1
GPD1	1
GPD2	1
GPI	1
GPT	3
GPT2	3
GPX1	1
GPX2	1
GPX3	1
GPX4	1
GPX5	1
GPX6	1
GPX7	1
GPX8	1
GRHPR	2
GSR	1
GSS	1
GSTM1	1
GSTZ1	1
GUCY1A2	1
GUCY1A3	1
GUCY1B2	1
GUCY1B3	1
GUCY2C	1
GUCY2D	1
GUCY2F	1
GUK1	1
GUSB	3
GYG1	1
GYG2	1
GYS1	1
GYS2	1
H6PD	1
HAAO	1
HADHA	1
HADHB	1
HAGH	1
HAGHL	1
HAL	1
HAO1	3
HAO2	3
HAS1	1
HAS2	1
HAS3	1
HCCS	1
HCST	1
HDC	1
HEXA	4
HEXB	4
HGD	1
HIBADH	1
HIBCH	2
HICDH	1
HK1	1
HK2	1
HK3	1
HKDC1	1
HLCS	1
HMBS	1
HMGCL	2
HMGCLL1	1
HMGCR	3
HMGCS1	1
HMGCS2	1
HMOX1	1
HMOX2	1
HNMT	1
HPD	2
HPGDS	1
HPRT1	1
HS2ST1	1
HS3ST1	1
HS3ST2	1
HS3ST3A1	1
HS3ST3B1	1
HS3ST4	1
HS3ST5	1
HS3ST6	1
HS6ST1	1
HS6ST2	1
HS6ST3	1
HSD11B1	1
HSD11B2	1
HSD17B1	1
HSD17B12	2
HSD17B2	1
HSD17B3	1
HSD17B4	2
HSD17B7	1
HSD17B8	1
HSD3B1	1
HSD3B2	1
HSD3B7	1
IDH1	1
IDH2	1
IDH3A	1
IDH3B	1
IDH3G	1
IDI1	1
IDI2	1
IDS	2
IDUA	2
IMPA1	1
IMPA2	1
IMPDH1	1
IMPDH2	1
INMT	1
INPP1	1
INPP4A	1
INPP4B	1
INPP5A	1
INPP5B	1
INPP5D	1
INPP5E	1
INPPL1	1
IPMK	1
IREB2	1
ISYNA1	1
ITPA	1
ITPKA	1
ITPKB	1
ITPKC	1
IVD	1
KHK	1
KMO	1
KYNU	1
LALBA	1
LCAT	2
LCT	1
LDHA	1
LDHAL6A	2
LDHAL6B	2
LDHB	1
LDHC	1
LDHD	1
LGALS13	1
LIPC	2
LIPF	1
LIPG	1
LPL	1
LPO	1
LRAT	1
LSS	1
LTA4H	1
LTC4S	1
MAN1A1	1
MAN1A2	1
MAN1B1	1
MAN1C1	1
MAN2A1	1
MAN2A2	1
MAN2B1	1
MAN2C1	1
MANBA	1
MANSC1	1
MAOA	7
MAOB	7
MAT1A	2
MAT2A	2
MAT2B	2
MCAT	1
MCCC1	1
MCCC2	1
MCEE	1
MDH1	1
MDH1B	1
MDH2	1
ME1	1
ME2	1
ME3	1
MGAM	2
MGAT1	1
MGAT2	1
MGAT3	1
MGAT4A	1
MGAT4B	1
MGAT5	1
MGLL	1
MGST2	1
MGST3	1
MIOX	1
MLL3	1
MLL4	1
MLYCD	1
MMAA	2
MOGAT1	1
MOGAT2	1
MOGS	1
MOXD1	1
MPI	1
MPO	1
MPST	1
MTAP	1
MTHFD1	1
MTHFD2	1
MTHFR	1
MTHFS	1
MTMR3	2
MTR	2
MUT	1
MVD	1
MVK	1
NADK	1
NADSYN1	1
NAGA	2
NAGK	1
NAGLU	1
NAGS	2
NANS	1
NDST1	1
NDST2	1
NDST3	1
NDST4	1
NDUFA1	1
NDUFA10	1
NDUFA11	1
NDUFA12	1
NDUFA13	1
NDUFA2	1
NDUFA3	1
NDUFA4	1
NDUFA5	1
NDUFA6	1
NDUFA7	1
NDUFA8	1
NDUFA9	1
NDUFAB1	1
NDUFB1	1
NDUFB10	1
NDUFB2	1
NDUFB3	1
NDUFB4	1
NDUFB5	1
NDUFB6	1
NDUFB7	1
NDUFB8	1
NDUFB9	1
NDUFC1	1
NDUFC2	1
NDUFS1	1
NDUFS2	1
NDUFS3	1
NDUFS4	1
NDUFS5	1
NDUFS6	1
NDUFS7	1
NDUFS8	1
NDUFV1	1
NDUFV2	1
NDUFV3	1
NEU1	5
NEU2	1
NEU4	1
NME1	1
NME2	1
NME3	1
NME4	1
NME6	1
NME7	1
NMNAT1	1
NMNAT2	1
NMNAT3	1
NNMT	1
NNT	1
NOS1	1
NOS3	1
NPR1	1
NPR2	1
NSDHL	1
NT5C	1
NT5C1B	1
NT5C2	1
NT5E	1
NT5M	1
NUDT2	1
NUDT5	1
NUDT9	1
OAT	1
OCRL	1
ODC1	1
OGDH	1
OPLAH	1
OTC	1
OXCT1	1
OXCT2	1
P4HA1	1
P4HA2	1
P4HB	1
PAFAH1B1	1
PAFAH1B2	1
PAFAH1B3	1
PAFAH2	1
PAH	2
PAICS	1
PANK1	1
PANK2	1
PANK3	1
PANK4	1
PAPSS1	3
PAPSS2	3
PC	1
PCBD1	1
PCCA	2
PCCB	2
PCK1	2
PCK2	2
PCYT1A	1
PCYT1B	1
PCYT2	1
PDE10A	1
PDE11A	1
PDE1A	1
PDE1B	1
PDE1C	1
PDE2A	1
PDE3A	1
PDE3B	1
PDE4A	1
PDE4B	1
PDE4C	1
PDE4D	1
PDE5A	1
PDE6A	1
PDE6B	1
PDE6C	1
PDE6D	1
PDE6G	1
PDE6H	1
PDE7A	1
PDE7B	1
PDE8A	1
PDE8B	1
PDE9A	1
PDHA1	1
PDHA2	1
PDHB	1
PDHX	1
PDXK	1
PDXP	1
PEMT	1
PFAS	1
PFKFB1	1
PFKFB2	1
PFKFB3	1
PFKFB4	1
PFKL	1
PFKM	1
PFKP	1
PGAM1	1
PGAM2	1
PGAP1	1
PGD	1
PGK1	1
PGK2	1
PGLS	1
PGM1	1
PGM2	2
PGM3	1
PGS1	1
PHGDH	1
PHOSPHO1	1
PHYH	1
PI4K2A	2
PIGA	1
PIGB	1
PIGC	1
PIGF	1
PIGG	1
PIGH	1
PIGK	1
PIGL	1
PIGM	1
PIGN	1
PIGO	1
PIGP	1
PIGQ	1
PIGS	1
PIGT	1
PIGV	1
PIGW	1
PIGX	1
PIGZ	1
PIK3C2A	1
PIK3C2B	1
PIK3C2G	1
PIK3C3	1
PIK3CA	1
PIK3CB	1
PIK3CD	1
PIK3CG	1
PIK3R1	1
PIK3R2	1
PIK3R3	1
PIK3R5	1
PIP5K1A	2
PIP5K1B	2
PIP5K1C	2
PIPOX	2
PISD	1
PKLR	1
PKM2	1
PLA2G10	1
PLA2G12A	1
PLA2G1B	1
PLA2G2A	1
PLA2G2D	1
PLA2G2E	1
PLA2G2F	1
PLA2G3	1
PLA2G4A	1
PLA2G5	1
PLA2G6	1
PLA2G7	1
PLCB1	1
PLCB2	1
PLCB3	1
PLCB4	1
PLCD1	1
PLCD3	1
PLCD4	1
PLCE1	1
PLCG1	1
PLCG2	1
PLCH1	1
PLCH2	1
PLCL1	1
PLCXD2	1
PLCZ1	1
PLD1	1
PLD2	1
PLOD1	1
PLOD2	1
PLOD3	1
PMM1	1
PMM2	1
PMVK	1
PNLIP	1
PNLIPRP1	1
PNLIPRP2	1
PNMT	1
PNPLA4	1
PNPO	1
PPA1	1
PPA2	1
PPAP2A	1
PPAP2B	1
PPAP2C	1
PPAT	1
PPCDC	1
PPCS	1
PPOX	1
PRDX1	2
PRDX2	2
PRDX3	2
PRDX5	1
PRDX6	1
PRODH	1
PRODH2	1
PROSC	1
PRPS1	3
PRPS1L1	3
PRPS2	3
PSAT1	1
PSPH	1
PTDSS1	1
PTDSS2	1
PTEN	1
PTGDS	1
PTGES	1
PTGES2	1
PTGIS	1
PTGS1	1
PTGS2	1
PTPLA	1
PTPLAD1	1
PTPLAD2	1
PTPLB	1
PTS	1
PXDN	1
PXDNL	1
PYCR1	1
PYCR2	1
PYCRL	1
PYGB	1
PYGL	1
PYGM	1
QDPR	1
QPRT	1
RBKS	1
RDH10	1
RDH11	1
RDH12	1
RDH13	1
RDH14	1
RDH16	1
RDH5	1
RDH8	1
RENBP	1
RFK	1
RHAG	1
RHBG	1
RPE	1
RPIA	1
RPN1	1
RPN2	1
RRM1	1
RRM2	1
SARDH	1
SAT2	1
SC4MOL	1
SC5DL	1
SCD	1
SCD5	1
SCLY	1
SCP2	2
SDHA	1
SDHB	1
SDHC	1
SDHD	1
SDR16C5	1
SDS	2
SEPHS1	1
SEPHS2	1
SETD7	1
SETDB1	1
SETDB2	1
SGPL1	1
SGPP1	1
SGSH	1
SHMT1	1
SHMT2	1
SI	2
SLC10A1	1
SLC10A2	1
SLC12A1	1
SLC12A2	1
SLC12A3	1
SLC12A4	1
SLC12A5	1
SLC12A6	1
SLC12A7	1
SLC13A1	1
SLC13A2	1
SLC13A3	1
SLC13A4	1
SLC13A5	1
SLC14A1	1
SLC14A2	1
SLC15A2	1
SLC16A1	6
SLC16A10	3
SLC16A2	1
SLC16A3	3
SLC16A7	4
SLC16A8	5
SLC17A1	1
SLC17A2	1
SLC17A3	1
SLC17A4	1
SLC17A5	1
SLC17A6	1
SLC17A7	1
SLC17A8	1
SLC18A1	2
SLC18A2	2
SLC18A3	1
SLC19A1	2
SLC19A2	1
SLC19A3	2
SLC1A1	2
SLC1A2	2
SLC1A3	2
SLC1A4	3
SLC1A5	5
SLC1A6	2
SLC1A7	2
SLC20A1	1
SLC20A2	1
SLC22A1	6
SLC22A2	6
SLC22A3	6
SLC22A4	2
SLC22A5	2
SLC23A1	1
SLC23A2	1
SLC24A1	1
SLC24A2	1
SLC24A3	1
SLC24A4	1
SLC25A1	4
SLC25A10	1
SLC25A11	2
SLC25A12	2
SLC25A13	2
SLC25A14	1
SLC25A15	1
SLC25A16	1
SLC25A18	1
SLC25A19	1
SLC25A2	1
SLC25A20	2
SLC25A21	2
SLC25A22	1
SLC25A26	1
SLC25A27	1
SLC25A3	1
SLC25A4	1
SLC25A5	1
SLC25A6	1
SLC26A1	1
SLC26A11	1
SLC26A2	1
SLC26A3	1
SLC26A4	1
SLC26A6	1
SLC26A7	1
SLC26A8	1
SLC26A9	1
SLC27A1	1
SLC27A2	2
SLC27A3	1
SLC27A4	1
SLC27A5	1
SLC28A1	1
SLC28A2	1
SLC28A3	2
SLC29A1	2
SLC29A2	1
SLC29A3	1
SLC2A1	2
SLC2A10	4
SLC2A11	1
SLC2A12	1
SLC2A13	1
SLC2A14	1
SLC2A2	2
SLC2A3	2
SLC2A4	2
SLC2A5	1
SLC2A6	1
SLC2A7	2
SLC2A8	2
SLC2A9	2
SLC32A1	2
SLC33A1	4
SLC34A1	1
SLC34A2	1
SLC34A3	1
SLC35A1	1
SLC35A2	1
SLC35A3	1
SLC35B2	1
SLC35B4	1
SLC35C1	1
SLC35D1	1
SLC35D2	1
SLC36A1	5
SLC37A4	1
SLC38A1	6
SLC38A2	6
SLC38A3	3
SLC38A4	8
SLC38A5	3
SLC3A1	5
SLC3A2	2
SLC43A1	2
SLC43A2	3
SLC46A1	2
SLC4A1	1
SLC4A10	1
SLC4A2	1
SLC4A3	1
SLC4A4	1
SLC4A5	1
SLC4A7	1
SLC4A8	1
SLC4A9	1
SLC5A1	3
SLC5A10	1
SLC5A11	3
SLC5A12	3
SLC5A2	1
SLC5A3	2
SLC5A5	1
SLC5A6	3
SLC5A7	1
SLC5A8	4
SLC5A9	3
SLC6A1	1
SLC6A11	1
SLC6A12	2
SLC6A13	1
SLC6A14	11
SLC6A2	1
SLC6A3	1
SLC6A4	1
SLC6A5	1
SLC6A6	2
SLC6A7	1
SLC6A8	1
SLC6A9	1
SLC7A1	2
SLC7A10	3
SLC7A11	2
SLC7A2	5
SLC7A3	5
SLC7A5	5
SLC7A6	3
SLC7A7	3
SLC7A8	8
SLC7A9	2
SLC8A1	1
SLC8A2	1
SLC8A3	1
SLC9A1	1
SLC9A2	1
SLC9A3	1
SLC9A4	1
SLC9A5	1
SLC9A7	1
SLC9A8	1
SLCO1A2	4
SLCO1B1	5
SLCO1B3	5
SLCO1C1	2
SLCO2A1	1
SLCO2B1	2
SLCO3A1	2
SLCO4A1	4
SMOX	1
SMPD3	1
SMS	1
SOAT1	1
SOD1	1
SOD2	1
SOD3	1
SORD	1
SPCS1	1
SPCS2	1
SPCS3	1
SPHK2	1
SPR	1
SPTLC1	1
SPTLC2	1
SQLE	1
SRD5A1	1
SRD5A2	1
SRM	1
SSAT2	1
ST3GAL1	2
ST3GAL2	2
ST3GAL3	2
ST3GAL4	1
ST3GAL5	1
ST3GAL6	1
ST6GAL1	1
ST6GALNAC1	1
ST6GALNAC2	1
ST6GALNAC3	1
ST6GALNAC5	1
ST6GALNAC6	1
ST8SIA1	1
ST8SIA5	2
STARD3	1
STS	1
SUCLA2	1
SUCLG1	1
SUCLG2	1
SULT1A1	3
SULT1A2	2
SULT1A3	2
SULT1E1	1
SULT2A1	1
SULT2B1	1
SUOX	2
SUV39H1	1
SUV39H2	1
SYNJ1	1
SYNJ2	1
TALDO1	1
TAT	2
TBXAS1	1
TCIRG1	1
TDG	1
TDO2	1
TECR	1
TECRL	1
TET1	1
TET2	1
TET3	1
TGDS	1
TH	1
THNSL1	1
THTPA	1
TK1	1
TK2	1
TKT	1
TKTL1	1
TKTL2	1
TM7SF2	1
TMLHE	1
TPH1	1
TPH2	1
TPI1	1
TPK1	1
TPO	2
TRDMT1	1
TREH	1
TST	1
TSTA3	1
TUSC3	1
TXNRD1	1
TXNRD2	1
TYMS	1
TYR	2
TYRP1	1
UAP1	1
UAP1L1	1
UCK1	1
UCK2	1
UCP1	1
UCP2	1
UCP3	1
UEVLD	1
UGCG	1
UGDH	2
UGP2	1
UGT1A10	3
UGT1A8	3
UGT2B28	1
UGT2B4	1
UGT2B7	1
UMPS	1
UPB1	2
UPP1	1
UPP2	1
UQCR10	1
UQCRB	1
UQCRC1	1
UQCRC2	1
UQCRFS1	1
UQCRH	1
UQCRQ	1
UROC1	1
UROD	1
UROS	1
UST	1
UXS1	1
VNN1	1
VNN2	1
VNN3	1
XDH	1
XYLB	1
XYLT1	1
XYLT2	1
ZADH2	5
