# Supplementary material for: Tissue-specific and convergent metabolic transformation of cancer correlates with metastatic potential and patient survival
Source: Nat Commun. 2016 Oct 10;7:13041. doi: 10.1038/ncomms13041 (PMC5062467; doi:10.1038/ncomms13041)
Supplement: Supplementary Data 5 — Significantly enriched metabolic pathways between cancer and normal samples, across 20 different types of cancer. [file ncomms13041-s6.xlsx]

## Sheet: Downregulated Pathways
Supplementary Data 5. Significantly enriched metabolic pathways between cancer and normal samples, across 20 different types of cancer.
Cancer Type	Pathway	Enrichment pvalue
BLCA	Carbonic Acid Metabolism	0.021779
BLCA	Citric Acid Cycle	0.025371
BLCA	Creatine Metabolism	0.014999
BLCA	Cyclic Nucleotides Metabolism	0
BLCA	Eicosanoid Metabolism	0.0036145
BLCA	Glycogen Degradation	0.038217
BLCA	Phosphoinositide Signalling	0
BRCA	Citric Acid Cycle	0.00964
BRCA	Cyclic Nucleotides Metabolism	0
BRCA	Fatty Acid Metabolism	0.039096
BRCA	Fatty Acids Oxidation, mitochondrial	0.0014164
BRCA	Glycogen Synthesis	0.00020534
BRCA	Hyaluronan Metabolism	0.025482
BRCA	Phosphoinositide Signalling	0.041112
BRCA	Triacylglycerol Synthesis	0.00058939
CESC	Chondroitin and Heparan sulfate biosynthesis	0.03405
CESC	Cyclic Nucleotides Metabolism	0
CHOL	Bile Acid Biosynthesis	0.00020028
CHOL	Citric Acid Cycle	0.042353
CHOL	CYP Metabolism	0.00019489
CHOL	Fatty Acid Metabolism	0.02988
CHOL	Fatty Acids Oxidation, mitochondrial	0.00039009
CHOL	Fatty Acids Oxidation, peroxisomal	0.0023928
CHOL	Glutamate metabolism	0.042494
CHOL	Glycine, Serine and Threonine Metabolism	0.00139
CHOL	Pterin Biosynthesis	0.0052867
CHOL	Pyruvate Metabolism	0.047895
CHOL	Steroid Metabolism	0.0015601
CHOL	Tryptophan metabolism	0.026656
CHOL	Urea Cycle	0.049004
CHOL	Valine, Leucine and Isoleucine Metabolism	0.0011561
COAD	Ascorbate uptake	0.0039208
COAD	Carbonic Acid Metabolism	0.0094705
COAD	Carnitine shuttle	0.025116
COAD	Cyclic Nucleotides Metabolism	0.0070439
COAD	Fatty Acids Oxidation, mitochondrial	0.012949
COAD	Fatty Acids Oxidation, peroxisomal	0.024754
COAD	Ketone Bodies Metabolism	0.012484
COAD	Oxidative Phosphorylation	0
COAD	Transport, Extracellular	0.0024195
ESCA	Creatine Metabolism	0.03931
ESCA	Cyclic Nucleotides Metabolism	0.002517
ESCA	Fatty Acids Oxidation, peroxisomal	0.046747
ESCA	Transport, Extracellular	0
GBM	Cyclic Nucleotides Metabolism	0.034141
GBM	Transport, Extracellular	0.00058241
GBM	Transport, Lysosomal	0.0013569
HNSC	Citric Acid Cycle	0.00061624
HNSC	CYP Metabolism	0.030298
HNSC	Fatty Acid Metabolism	0.035044
HNSC	Fatty Acids Oxidation, mitochondrial	0.0017904
HNSC	Fatty Acids Oxidation, peroxisomal	0.032993
HNSC	Oxidative Phosphorylation	0.0010311
HNSC	Triacylglycerol Synthesis	0.045698
HNSC	Valine, Leucine and Isoleucine Metabolism	0.016286
KIRC	Citric Acid Cycle	0
KIRC	Folate Metabolism	0.047671
KIRC	Oxidative Phosphorylation	0.00046243
KIRC	Phenylalanine metabolism	0.043802
KIRC	Transport, Extracellular	0.02889
KIRC	Transport, Lysosomal	0.012576
KIRC	Valine, Leucine and Isoleucine Metabolism	0.00022836
KIRP	Citric Acid Cycle	0
KIRP	Folate Metabolism	0.035658
KIRP	Glycine, Serine and Threonine Metabolism	0.020118
KIRP	Phenylalanine metabolism	0.028126
KIRP	Transport, Extracellular	0.0035868
KIRP	Transport, Lysosomal	0.0049146
KIRP	Urea Cycle	0.0018319
KIRP	Valine, Leucine and Isoleucine Metabolism	0.0027855
LIHC	CYP Metabolism	0
LIHC	Ethanol Metabolism	0.014583
LIHC	Fatty Acids Oxidation, peroxisomal	0.0017385
LIHC	Glycine, Serine and Threonine Metabolism	0.0061256
LIHC	Histidine Metabolism	0.018334
LIHC	Ketone Bodies Metabolism	0.016523
LIHC	Pyruvate Metabolism	0.0098826
LIHC	Tryptophan metabolism	0.03121
LIHC	Tyrosine metabolism	0.0057956
LIHC	Urea Cycle	0.00066094
LIHC	Valine, Leucine and Isoleucine Metabolism	0.00045914
LIHC	Xenobiotics Metabolism	0.010688
LUAD	CYP Metabolism	0.0060465
LUAD	Eicosanoid Metabolism	0.008793
LUAD	Tyrosine metabolism	0.044068
LUSC	Cyclic Nucleotides Metabolism	0.010328
LUSC	Eicosanoid Metabolism	0.0018006
LUSC	Fatty Acid Metabolism	0.011481
LUSC	Porphyrin and Heme Metabolism	0.024499
LUSC	Transport, Lysosomal	0.045537
LUSC	Triacylglycerol Synthesis	0.0051535
LUSC	Urea Cycle	0.028597
PAAD	Cyclic Nucleotides Metabolism	0
PAAD	Histone Methylation	0.00046838
PAAD	Phosphoinositide Signalling	0.0026998
PAAD	Porphyrin and Heme Metabolism	0.025346
PAAD	Transport, Lysosomal	0.03277
PAAD	Tryptophan metabolism	0.024835
PGPC	Citric Acid Cycle	0.043905
PGPC	Fatty Acids Oxidation, mitochondrial	0.035325
PGPC	ROS Detoxification	0.0013232
PGPC	Steroid Metabolism	0
PRAD	Citric Acid Cycle	0.00064402
PRAD	CYP Metabolism	0.034567
PRAD	Eicosanoid Metabolism	0
PRAD	Glutathione Metabolism	0.019231
PRAD	Retinol Metabolism	0.041606
PRAD	Transport, Extracellular	0.0048085
READ	Carbonic Acid Metabolism	0.013165
READ	Carnitine shuttle	0.017115
READ	Fatty Acids Oxidation, mitochondrial	0.012651
READ	Oxidative Phosphorylation	0
READ	Transport, Extracellular	0.0030405
STAD	Creatine Metabolism	0.019667
STAD	Eicosanoid Metabolism	0.00025107
STAD	Oxidative Phosphorylation	0.00085203
STAD	Sugar Degradation	0.011651
THCA	Ascorbate uptake	0.021291
THCA	Transport, Extracellular	0.017529
UCEC	Bile Acid Biosynthesis	0.046655
UCEC	Chondroitin and Heparan sulfate biosynthesis	0.0061378
UCEC	Cyclic Nucleotides Metabolism	0
UCEC	Eicosanoid Metabolism	0.027081
UCEC	Phosphoinositide Signalling	0

## Sheet: Upregulated Pathways
Cancer Type	Pathway	Enrichment pvalue
BLCA	Arginine and Proline Metabolism	0.03247
BLCA	DNA Synthesis	0.0015585
BLCA	Glycosylphosphatidylinositol (GPI)-anchor biosynthesis	0.039859
BLCA	N-Glycan Biosynthesis	0
BLCA	Protein Modification	0.012331
BLCA	Purine Biosynthesis	0
BLCA	Pyrimidine Biosynthesis	0.0023378
BLCA	Riboflavin Metabolism	0.031017
BLCA	Transport, Golgi Apparatus	0.028684
BLCA	Vitamin B6 Metabolism	0.046851
BRCA	DNA Synthesis	0.0068601
BRCA	Fructose and Mannose Metabolism	0.0019631
BRCA	Glyoxylate and Dicarboxylate Metabolism	0.01462
BRCA	N-Glycan Biosynthesis	0.0012328
BRCA	Nucleotide Metabolism	0.012847
BRCA	Oxidative Phosphorylation	0
BRCA	Protein Modification	0.022754
BRCA	Purine Biosynthesis	0.0047235
BRCA	Riboflavin Metabolism	0.039436
BRCA	Transport, Lysosomal	0.0068507
CESC	DNA Synthesis	0.0047474
CESC	Folate Metabolism	0.014401
CESC	Glycolysis and Gluconeogenesis	0.0020078
CESC	Purine Biosynthesis	0.017143
CESC	Purine Metabolism	0.044291
CESC	Steroid Metabolism	0.0040696
CHOL	Chondroitin and Heparan sulfate biosynthesis	0.0078645
CHOL	DNA Synthesis	0.0015901
CHOL	Glycolysis and Gluconeogenesis	0.027685
CHOL	Glycosylphosphatidylinositol (GPI)-anchor biosynthesis	0.016212
CHOL	Keratan sulfate biosynthesis	0.003595
CHOL	Nucleotide Metabolism	0.0014338
CHOL	O-Glycan Biosynthesis	0
CHOL	Phosphoinositide Signalling	0
CHOL	Purine Biosynthesis	0.022007
CHOL	Sphingolipid Metabolism	0
CHOL	Transport, Extracellular	0.0008471
CHOL	Transport, Lysosomal	0
COAD	Chondroitin and Heparan sulfate biosynthesis	0.043577
COAD	DNA Synthesis	0.0064187
COAD	Folate Metabolism	0.037583
COAD	Glyoxylate and Dicarboxylate Metabolism	0.0062366
COAD	Histone Methylation	0.040859
COAD	Phosphate Metabolism	0.048313
COAD	Pterin Biosynthesis	0.037397
COAD	Purine Biosynthesis	0
COAD	Pyrimidine Biosynthesis	0.011327
ESCA	DNA Synthesis	0.038931
ESCA	N-Glycan Biosynthesis	0.0038345
ESCA	Purine Biosynthesis	0.033328
ESCA	Purine Metabolism	0.014286
ESCA	Riboflavin Metabolism	0.0095084
GBM	Carbonic Acid Metabolism	0.017854
GBM	CoA Biosynthesis	0.005194
GBM	Glycogen Synthesis	0.00050285
GBM	Polyamines Metabolism	0.048905
GBM	Protein Modification	0.036163
GBM	Purine Biosynthesis	0.019253
HNSC	Chondroitin and Heparan sulfate biosynthesis	0
HNSC	DNA Synthesis	0.00089586
HNSC	Glycosylphosphatidylinositol (GPI)-anchor biosynthesis	0.023124
HNSC	N-Glycan Biosynthesis	0.0011068
HNSC	Polyamines Metabolism	0.021872
HNSC	Protein Modification	0
HNSC	Purine Biosynthesis	0.0047904
HNSC	Pyrimidine Biosynthesis	0.033024
KIRC	Histone Methylation	0.024344
KIRC	O-Glycan Biosynthesis	0.0054875
KIRC	Protein Modification	0
KIRP	Amino and Nucleotide Sugar Metabolism	0.037215
KIRP	Glutathione Metabolism	0.038818
KIRP	Glycogen Degradation	0.03574
KIRP	Protein Modification	0.016982
LIHC	Oxidative Phosphorylation	0
LIHC	Pentose Phosphate Pathway	0.048147
LIHC	Riboflavin Metabolism	0.033396
LIHC	Transport, Lysosomal	0.0028034
LUAD	Citric Acid Cycle	0.023874
LUAD	Glycolysis and Gluconeogenesis	0.00010575
LUAD	O-Glycan Biosynthesis	0.026066
LUAD	Oxidative Phosphorylation	0
LUAD	Protein Modification	0.0050518
LUAD	Purine Biosynthesis	0.0010418
LUSC	DNA Synthesis	0.0045947
LUSC	Glycolysis and Gluconeogenesis	0.01858
LUSC	Oxidative Phosphorylation	0
LUSC	Protein Modification	0.020999
LUSC	Purine Biosynthesis	0.006517
LUSC	Transport, Golgi Apparatus	0.034969
PAAD	Blood Group Biosynthesis	0.0079147
PAAD	Carbonic Acid Metabolism	0.0039566
PAAD	Creatine Metabolism	0.010774
PAAD	CYP Metabolism	0.0032264
PAAD	Fructose and Mannose Metabolism	0.031058
PAAD	O-Glycan Biosynthesis	0.0053042
PAAD	Oxidative Phosphorylation	0.0001517
PAAD	Retinol Metabolism	0.0045947
PGPC	Cyclic Nucleotides Metabolism	0.032541
PGPC	Pterin Biosynthesis	0.00035461
PGPC	Sphingolipid Metabolism	0.022359
PGPC	Transport, Lysosomal	0.020271
PGPC	Tyrosine metabolism	0.048078
PRAD	Fatty Acids Oxidation, mitochondrial	0.010346
PRAD	Oxidative Phosphorylation	0.004075
PRAD	Purine Biosynthesis	0.035499
READ	Fatty Acid Biosynthesis	0.00093298
READ	Pentose Phosphate Pathway	0.01878
READ	Protein Modification	0
READ	Purine Biosynthesis	0.002314
READ	Vitamin D	0.00094949
STAD	Folate Metabolism	0.0038746
STAD	N-Glycan Biosynthesis	0
STAD	Purine Biosynthesis	0.013416
STAD	Pyrimidine Biosynthesis	0.028373
STAD	Riboflavin Metabolism	0.010422
STAD	Selenoamino acid metabolism	0.0089563
THCA	Amino and Nucleotide Sugar Metabolism	0.0077308
THCA	DNA Synthesis	0.0093205
THCA	Protein Modification	0.012004
THCA	Purine Metabolism	0.0023232
UCEC	DNA Synthesis	0.013732
UCEC	Glycolysis and Gluconeogenesis	0.0068373
UCEC	Oxidative Phosphorylation	0
UCEC	Purine Biosynthesis	0.044161
