# Supplementary material for: Tissue-specific and convergent metabolic transformation of cancer correlates with metastatic potential and patient survival
Source: Nat Commun. 2016 Oct 10;7:13041. doi: 10.1038/ncomms13041 (PMC5062467; doi:10.1038/ncomms13041)
Supplement: Supplementary Data 6 — Correlation of metabolic pathways between normal and cancer tissues. [file ncomms13041-s7.xlsx]

## Sheet: CorrelationMeanPathwayNormal_vs
Supplementary Data 6. Correlation of metabolic pathways between normal and cancer tissues.
Metabolic pathway	Spearman correlation	Pvalue	AdjPvalue(BH)
Alanine and Aspartate Metabolism	-0.846617	0	0
beta-Alanine metabolism	0.837594	0	0
Eicosanoid Metabolism	0.857143	0	0
Pyrimidine Biosynthesis	0.843609	0	0
Sugar Degradation	0.873684	0	0
Tryptophan metabolism	0.885714	0	0
Histidine Metabolism	0.830075	8.92184e-07	1.15785e-05
O-Glycan Biosynthesis	0.897744	9.64874e-07	1.15785e-05
Ascorbate uptake	0.828571	1.53983e-06	1.64248e-05
Keratan sulfate biosynthesis	0.82406	3.83879e-06	3.68524e-05
DNA Demethylation	0.929323	4.78536e-06	4.17631e-05
Purine Biosynthesis	0.936842	5.39341e-06	4.31473e-05
Ethanol Metabolism	0.810526	1.46396e-05	0.000108107
Fatty Acids Oxidation, peroxisomal	0.804511	2.17922e-05	0.00013947
Glycosylphosphatidylinositol (GPI)-anchor biosynthesis	0.804511	2.17922e-05	0.00013947
Fatty Acids Oxidation, mitochondrial	0.793985	3.88291e-05	0.000232975
Phosphate Metabolism	0.783459	6.30519e-05	0.000356058
Hyaluronan Metabolism	0.780451	7.156e-05	0.000381653
CoA Biosynthesis	0.762406	0.000141345	0.000714164
Pentose Phosphate Pathway	-0.757895	0.000164795	0.000791014
Retinol Metabolism	0.753383	0.000191114	0.000833953
Ubiquinone Biosynthesis	0.753383	0.000191114	0.000833953
Galactose metabolism	0.748872	0.000220568	0.000920633
Vitamin D	0.747368	0.000231131	0.000924523
Transport, Lysosomal	0.744361	0.000253438	0.000973203
Fructose and Mannose Metabolism	0.73985	0.000290025	0.00107086
Xenobiotics Metabolism	0.735338	0.00033065	0.00117564
N-Glycan Biosynthesis	0.732331	0.000360143	0.00123478
Pyrimidine Metabolism	0.726316	0.000425399	0.00140822
Purine Metabolism	0.721805	0.000480272	0.00153687
Taurine and hypotaurine metabolism	0.682707	0.00123879	0.00383627
N-Glycan Degradation	0.664662	0.00182457	0.0054737
Nucleotide Metabolism	0.658647	0.00206409	0.00600463
DNA Methylation	0.655639	0.00219322	0.00619262
Transport, Golgi Apparatus	0.643609	0.00277821	0.00762024
Cysteine Metabolism	0.640602	0.00294296	0.00784788
Inositol Phosphate Metabolism	0.63609	0.00320512	0.00831598
Transport, Endoplasmic Reticular	0.634586	0.00329667	0.00832843
Protein Modification	0.633083	0.00339037	0.00834552
Histone Methylation	0.616541	0.00457438	0.0107108
Pterin Biosynthesis	0.616541	0.00457438	0.0107108
Keratan sulfate degradation	0.6	0.00608027	0.0138978
Transport, Mitochondrial	0.590977	0.00706009	0.0157621
Vitamin B12 Metabolism	0.568421	0.0100891	0.0220125
Glycogen Degradation	0.565414	0.0105631	0.0220447
Urea Cycle	0.565414	0.0105631	0.0220447
GABA shunt	0.560902	0.0113081	0.0230975
Propanoate Metabolism	0.559398	0.0115658	0.0231317
ROS Detoxification	0.557895	0.0118283	0.0231738
Pyruvate Metabolism	-0.556391	0.0120956	0.0232236
Glycine, Serine and Threonine Metabolism	-0.547368	0.0138052	0.0259862
Carnitine shuttle	0.53985	0.0153757	0.0283859
Biotin Metabolism	0.529323	0.0178155	0.031672
Cholesterol Metabolism	0.529323	0.0178155	0.031672
Selenoamino acid metabolism	0.526316	0.0185674	0.0324085
Chondroitin sulfate degradation	0.517293	0.0209784	0.0359629
Polyamines Metabolism	0.512782	0.0222752	0.0375162
Heparan sulfate degradation	0.503759	0.0250626	0.0414829
Citric Acid Cycle	0.497744	0.0270715	0.0440485
Valine, Leucine and Isoleucine Metabolism	0.493233	0.0286611	0.0458578
Glutathione Metabolism	0.485714	0.0314755	0.0495353
Amino and Nucleotide Sugar Metabolism	-0.455639	0.0450045	0.0696844
Oxidative Phosphorylation	-0.42406	0.0637317	0.0955976
DNA Synthesis	0.42406	0.0637317	0.0955976
Thiamine Metabolism	0.421053	0.0657879	0.0971637
Fatty Acid Metabolism	0.418045	0.0678948	0.098756
Phenylalanine metabolism	0.4	0.0816402	0.116977
Glycogen Synthesis	0.392481	0.0879514	0.124167
Glycerophospholipid Metabolism	0.389474	0.0905761	0.126019
Lysine Metabolism	0.374436	0.10459	0.143437
Blood Group Biosynthesis	0.371429	0.107575	0.145454
Multidrug resistance	0.369925	0.109091	0.145455
Phosphoinositide Signalling	0.365414	0.113735	0.149569
CYP Metabolism	0.35188	0.128536	0.166749
Steroid Metabolism	-0.324812	0.162246	0.207675
Cyclic Nucleotides Metabolism	0.317293	0.172625	0.218052
Riboflavin Metabolism	0.306767	0.187923	0.23407
Bile Acid Biosynthesis	0.305263	0.190182	0.23407
Fatty Acid Biosynthesis	0.278195	0.234082	0.284454
Carbonic Acid Metabolism	-0.266165	0.255591	0.306709
Creatine Metabolism	0.258647	0.269667	0.319605
NAD Metabolism	0.242105	0.302355	0.349712
Transport, Extracellular	-0.242105	0.302355	0.349712
Tyrosine metabolism	0.234586	0.317995	0.362747
Ketone Bodies Metabolism	-0.233083	0.321182	0.362747
Arginine and Proline Metabolism	-0.225564	0.337407	0.37664
Porphyrin and Heme Metabolism	0.209023	0.3748	0.413573
Sphingolipid Metabolism	0.195489	0.407106	0.444116
Glycolysis and Gluconeogenesis	0.162406	0.492298	0.531019
Glyoxylate and Dicarboxylate Metabolism	-0.109774	0.644162	0.687107
Folate Metabolism	-0.106767	0.653365	0.689264
Triacylglycerol Synthesis	-0.0691729	0.772202	0.805776
Vitamin B6 Metabolism	0.0616541	0.796687	0.822386
Chondroitin and Heparan sulfate biosynthesis	-0.0240602	0.921499	0.936303
Glutamate metabolism	0.0225564	0.92655	0.936303
Methionine Metabolism	0	1	1
