# Supplementary material for: Tissue-specific and convergent metabolic transformation of cancer correlates with metastatic potential and patient survival
Source: Nat Commun. 2016 Oct 10;7:13041. doi: 10.1038/ncomms13041 (PMC5062467; doi:10.1038/ncomms13041)
Supplement: Supplementary Data 7 — List of Normal tissues-specific metabolic functions. [file ncomms13041-s8.xlsx]

## Sheet: Downregulated Pathways
Supplementary Data 7. List of Normal tissues-specific metabolic functions.
Tumour Type	Pathway	Enrichment Pvalue
BLCA	Selenoamino acid metabolism	0.045241
BRCA	Fructose and Mannose Metabolism	0.0023585
BRCA	Inositol Phosphate Metabolism	0.044606
BRCA	Oxidative Phosphorylation	0
CESC	Ascorbate uptake	0.0057803
CESC	Citric Acid Cycle	0.0048097
CESC	CYP Metabolism	0.0048734
CESC	Fatty Acids Oxidation, peroxisomal	0.00078964
CESC	Steroid Metabolism	0.0026247
CHOL	Chondroitin and Heparan sulfate biosynthesis	0.011509
CHOL	Cyclic Nucleotides Metabolism	0.0012953
CHOL	Glycolysis and Gluconeogenesis	0.011066
CHOL	Glycosylphosphatidylinositol (GPI)-anchor biosynthesis	0.022204
CHOL	Keratan sulfate biosynthesis	0.044744
CHOL	O-Glycan Biosynthesis	0.0016461
CHOL	Phosphoinositide Signalling	0
CHOL	Sphingolipid Metabolism	0
CHOL	Transport, Extracellular	0.0032656
CHOL	Transport, Lysosomal	0.00027435
COAD	Chondroitin and Heparan sulfate biosynthesis	0
COAD	Fatty Acid Biosynthesis	0.039128
COAD	Glycogen Synthesis	0.01886
COAD	Retinol Metabolism	0.041361
COAD	Transport, Lysosomal	0.0064378
ESCA	Lysine Metabolism	0.0062612
ESCA	Oxidative Phosphorylation	0
ESCA	Porphyrin and Heme Metabolism	0.023566
ESCA	Pterin Biosynthesis	0.049513
GBM	Fatty Acids Oxidation, mitochondrial	0.0072554
GBM	Folate Metabolism	0.041567
GBM	N-Glycan Biosynthesis	0.00027556
GBM	Protein Modification	0.019848
HNSC	Bile Acid Biosynthesis	0.026944
HNSC	Chondroitin sulfate degradation	0.045362
HNSC	Cyclic Nucleotides Metabolism	0.0015032
HNSC	Pterin Biosynthesis	0.013552
HNSC	Selenoamino acid metabolism	0.046626
HNSC	Tryptophan metabolism	0.0078714
HNSC	Valine, Leucine and Isoleucine Metabolism	0.041605
KIRC	Chondroitin and Heparan sulfate biosynthesis	0.040226
KIRC	Glycerophospholipid Metabolism	0.0055911
KIRC	Histone Methylation	0.038444
KIRC	N-Glycan Degradation	0.012545
KIRP	Chondroitin and Heparan sulfate biosynthesis	0.024941
KIRP	Histone Methylation	0.041256
KIRP	Phosphoinositide Signalling	0.023851
LIHC	Chondroitin and Heparan sulfate biosynthesis	0.0079545
LIHC	Cyclic Nucleotides Metabolism	0
LIHC	Glycolysis and Gluconeogenesis	0.0075833
LIHC	Glycosylphosphatidylinositol (GPI)-anchor biosynthesis	0.029412
LIHC	O-Glycan Biosynthesis	0.0012788
LIHC	Phosphoinositide Signalling	0
LIHC	Sphingolipid Metabolism	0
LIHC	Transport, Extracellular	0.0012731
LIHC	Transport, Lysosomal	0
LUAD	Citric Acid Cycle	0
LUAD	Creatine Metabolism	0.034683
LUAD	Fatty Acids Oxidation, mitochondrial	0.0034338
LUAD	Fructose and Mannose Metabolism	0.0066654
LUAD	Glycine, Serine and Threonine Metabolism	0.00077564
LUAD	Oxidative Phosphorylation	0
LUSC	Citric Acid Cycle	0
LUSC	Creatine Metabolism	0.012897
LUSC	Fatty Acids Oxidation, mitochondrial	0.00072688
LUSC	Fructose and Mannose Metabolism	0.020818
LUSC	GABA shunt	0.043535
LUSC	Glycine, Serine and Threonine Metabolism	0.00018113
LUSC	Oxidative Phosphorylation	0
PAAD	Citric Acid Cycle	0
PAAD	Fatty Acid Metabolism	0.031998
PAAD	Fatty Acids Oxidation, mitochondrial	0.0017509
PAAD	Glycine, Serine and Threonine Metabolism	0.010149
PAAD	Oxidative Phosphorylation	0
PAAD	Valine, Leucine and Isoleucine Metabolism	0.00027663
PGPC	Cyclic Nucleotides Metabolism	0.002186
PGPC	Histidine Metabolism	0.031117
PGPC	O-Glycan Biosynthesis	0.00050873
PGPC	Phosphoinositide Signalling	0.0010118
PGPC	Transport, Extracellular	0.030647
PRAD	CYP Metabolism	0.0083719
PRAD	Oxidative Phosphorylation	0
PRAD	Porphyrin and Heme Metabolism	0.0063077
READ	Ascorbate uptake	0.042536
READ	Chondroitin and Heparan sulfate biosynthesis	0.0022538
READ	CYP Metabolism	0.0099915
READ	Glutamate metabolism	0.0086428
READ	Glycine, Serine and Threonine Metabolism	0.033133
READ	Taurine and hypotaurine metabolism	0.012805
STAD	Cholesterol Metabolism	0.040411
STAD	Lysine Metabolism	0.011152
STAD	Valine, Leucine and Isoleucine Metabolism	0.0077301
THCA	Citric Acid Cycle	0.018894
THCA	Eicosanoid Metabolism	0.018709
THCA	Steroid Metabolism	0.0022012
UCEC	Bile Acid Biosynthesis	0.043789
UCEC	Citric Acid Cycle	0
UCEC	CoA Biosynthesis	0.012244
UCEC	Fatty Acids Oxidation, mitochondrial	0.0087049
UCEC	Fatty Acids Oxidation, peroxisomal	0.00021236

## Sheet: Upregulated Pathways
Tumour Type	Pathway	Enrichment Pvalue
BLCA	DNA Synthesis	0.018868
BLCA	Eicosanoid Metabolism	0
BLCA	Glycogen Degradation	0.012155
BLCA	Hyaluronan Metabolism	0.0016328
BLCA	Oxidative Phosphorylation	0.0080274
BLCA	Phosphoinositide Signalling	0.00015571
BLCA	Purine Biosynthesis	0.0017452
BRCA	Biotin Metabolism	0.023931
BRCA	Cyclic Nucleotides Metabolism	0.00072503
BRCA	Fatty Acid Biosynthesis	0
BRCA	Glycogen Synthesis	0.014712
BRCA	Glycosylphosphatidylinositol (GPI)-anchor biosynthesis	0.010197
BRCA	Phosphoinositide Signalling	0.005618
BRCA	Purine Biosynthesis	0.0044129
BRCA	Taurine and hypotaurine metabolism	0.029697
BRCA	Triacylglycerol Synthesis	0.0061395
CESC	Chondroitin and Heparan sulfate biosynthesis	0.00031888
CESC	Cyclic Nucleotides Metabolism	0.0019621
CESC	Heparan sulfate degradation	0.046939
CESC	Nucleotide Metabolism	0.04027
CHOL	Bile Acid Biosynthesis	0.00015632
CHOL	CYP Metabolism	0
CHOL	Fatty Acid Metabolism	0.0073016
CHOL	Fatty Acids Oxidation, mitochondrial	0.00063593
CHOL	Fatty Acids Oxidation, peroxisomal	0.016661
CHOL	Galactose metabolism	0.021256
CHOL	Glycine, Serine and Threonine Metabolism	0.00043403
CHOL	Histidine Metabolism	0.0066879
CHOL	Pterin Biosynthesis	0.046452
CHOL	Pyruvate Metabolism	0.014754
CHOL	Steroid Metabolism	0.00098996
CHOL	Transport, Endoplasmic Reticular	0.0039992
CHOL	Tryptophan metabolism	0.0077531
CHOL	Valine, Leucine and Isoleucine Metabolism	0.0074449
COAD	Carbonic Acid Metabolism	0.0057471
COAD	Citric Acid Cycle	0.027544
COAD	Cysteine Metabolism	0.021537
COAD	Fructose and Mannose Metabolism	0.049581
COAD	O-Glycan Biosynthesis	0.012573
COAD	Oxidative Phosphorylation	0
ESCA	Carbonic Acid Metabolism	0.041453
ESCA	Glycerophospholipid Metabolism	0.038951
ESCA	O-Glycan Biosynthesis	0.00025088
ESCA	Phosphoinositide Signalling	0.001269
ESCA	Transport, Extracellular	0.00011168
GBM	Alanine and Aspartate Metabolism	0.020022
GBM	Chondroitin and Heparan sulfate biosynthesis	0.0012405
GBM	Cyclic Nucleotides Metabolism	0.0034172
GBM	Fatty Acid Biosynthesis	0.0093336
GBM	Glutamate metabolism	0
GBM	Glycolysis and Gluconeogenesis	0.041606
GBM	Phosphoinositide Signalling	0.00060753
GBM	Transport, Extracellular	0.00014758
GBM	Transport, Lysosomal	0
HNSC	Creatine Metabolism	0.047324
HNSC	DNA Synthesis	0.028394
HNSC	Eicosanoid Metabolism	0.018915
HNSC	Glycolysis and Gluconeogenesis	0.0034369
HNSC	O-Glycan Biosynthesis	0.035185
HNSC	Oxidative Phosphorylation	0
HNSC	Pentose Phosphate Pathway	0.01267
HNSC	Purine Biosynthesis	0.024786
HNSC	Purine Metabolism	0.021864
HNSC	Retinol Metabolism	0.043657
KIRC	Citric Acid Cycle	0.00055517
KIRC	Glycine, Serine and Threonine Metabolism	0.0011596
KIRC	Glycolysis and Gluconeogenesis	0.017916
KIRC	Inositol Phosphate Metabolism	0.0041558
KIRC	Lysine Metabolism	0.024778
KIRC	Transport, Extracellular	0.00040236
KIRC	Transport, Lysosomal	0.00093284
KIRC	Valine, Leucine and Isoleucine Metabolism	0.00073346
KIRP	Citric Acid Cycle	0.00094761
KIRP	Glycine, Serine and Threonine Metabolism	0.00028197
KIRP	Glycolysis and Gluconeogenesis	0.037201
KIRP	Transport, Extracellular	0.00013261
KIRP	Transport, Lysosomal	0.0030516
KIRP	Valine, Leucine and Isoleucine Metabolism	0.0014345
LIHC	Bile Acid Biosynthesis	0.00049261
LIHC	CYP Metabolism	0
LIHC	Fatty Acid Metabolism	0.0024863
LIHC	Fatty Acids Oxidation, mitochondrial	0.00016717
LIHC	Fatty Acids Oxidation, peroxisomal	0.011656
LIHC	Galactose metabolism	0.021217
LIHC	Glycine, Serine and Threonine Metabolism	0
LIHC	Histidine Metabolism	0.0080911
LIHC	Pterin Biosynthesis	0.023883
LIHC	Pyruvate Metabolism	0.015184
LIHC	Steroid Metabolism	0.0017918
LIHC	Transport, Endoplasmic Reticular	0.0072606
LIHC	Tryptophan metabolism	0.017203
LIHC	Valine, Leucine and Isoleucine Metabolism	0.005944
LIHC	Xenobiotics Metabolism	0.044788
LUAD	Chondroitin sulfate degradation	0.038729
LUAD	Cyclic Nucleotides Metabolism	0.0080529
LUAD	Eicosanoid Metabolism	0.0068678
LUAD	Glycerophospholipid Metabolism	0
LUAD	Keratan sulfate degradation	0.039865
LUAD	Sphingolipid Metabolism	0.00041771
LUAD	Transport, Lysosomal	0.045058
LUSC	Chondroitin sulfate degradation	0.03658
LUSC	Cyclic Nucleotides Metabolism	0.0024559
LUSC	Eicosanoid Metabolism	0.0011216
LUSC	Glycerophospholipid Metabolism	0.0024192
LUSC	Keratan sulfate degradation	0.044105
LUSC	Phosphoinositide Signalling	0.020833
LUSC	Sphingolipid Metabolism	0.0069991
PAAD	Chondroitin and Heparan sulfate biosynthesis	0.00031013
PAAD	Cyclic Nucleotides Metabolism	0.038122
PAAD	Glycerophospholipid Metabolism	0.0040591
PAAD	N-Glycan Biosynthesis	0.027604
PAAD	N-Glycan Degradation	0.025485
PAAD	O-Glycan Biosynthesis	0.003242
PAAD	Phosphoinositide Signalling	0
PAAD	Protein Modification	0.03955
PAAD	Sphingolipid Metabolism	0.014522
PAAD	Sugar Degradation	0.0014139
PAAD	Triacylglycerol Synthesis	0.038418
PGPC	Cholesterol Metabolism	0.0099307
PGPC	Fatty Acid Biosynthesis	0.03235
PGPC	Oxidative Phosphorylation	0
PGPC	Porphyrin and Heme Metabolism	0.0065045
PGPC	Steroid Metabolism	0
PGPC	Ubiquinone Biosynthesis	0.029672
PGPC	Valine, Leucine and Isoleucine Metabolism	0
PRAD	Amino and Nucleotide Sugar Metabolism	0.038123
PRAD	Eicosanoid Metabolism	0.017076
PRAD	Fatty Acid Biosynthesis	0.0070998
PRAD	Glycosylphosphatidylinositol (GPI)-anchor biosynthesis	0.0051832
PRAD	Nucleotide Metabolism	0.0074786
PRAD	Polyamines Metabolism	0.043875
PRAD	Retinol Metabolism	0.0024065
READ	Carbonic Acid Metabolism	0.0028653
READ	Citric Acid Cycle	0.015724
READ	DNA Synthesis	0.015363
READ	O-Glycan Biosynthesis	0.0077348
READ	Oxidative Phosphorylation	0
READ	Transport, Endoplasmic Reticular	0.010768
STAD	Carbonic Acid Metabolism	0.017719
STAD	O-Glycan Biosynthesis	0
STAD	Oxidative Phosphorylation	0.00032634
STAD	Phosphoinositide Signalling	0.027083
STAD	Transport, Extracellular	0.0049933
STAD	Tryptophan metabolism	0.022606
THCA	Glycosylphosphatidylinositol (GPI)-anchor biosynthesis	0.0013831
UCEC	Chondroitin and Heparan sulfate biosynthesis	0.0012894
UCEC	Cyclic Nucleotides Metabolism	0.00054635
UCEC	Histone Methylation	0.036474
UCEC	Nucleotide Metabolism	0.0082351
UCEC	Phosphoinositide Signalling	0.029017
UCEC	Purine Biosynthesis	0.00152
UCEC	Pyrimidine Metabolism	0.0077505
UCEC	Sphingolipid Metabolism	0.042419
UCEC	Transport, Mitochondrial	0.019688
