# Supplementary material for: Tissue-specific and convergent metabolic transformation of cancer correlates with metastatic potential and patient survival
Source: Nat Commun. 2016 Oct 10;7:13041. doi: 10.1038/ncomms13041 (PMC5062467; doi:10.1038/ncomms13041)
Supplement: Supplementary Data 8 — Essentiality of metabolic pathways across Achilles 2.4 cancer cell lines. [file ncomms13041-s9.xlsx]

## Sheet: MeanNumberofTissuesWithEssentia
Supplementary Data 8. Essentiality of metabolic pathways across Achilles 2.4 cancer cell lines.
tissue	score of essentiality
Purine Biosynthesis	8.16667
Porphyrin and Heme Metabolism	8
Creatine Metabolism	7.66667
Lysine Metabolism	7.42857
Tryptophan metabolism	7.33333
Fatty Acid Metabolism	7.28571
Amino and Nucleotide Sugar Metabolism	7
Chondroitin sulfate degradation	7
CYP Metabolism	7
DNA Synthesis	7
Pterin Biosynthesis	7
Fatty Acid Biosynthesis	6.85714
Urea Cycle	6.85714
ROS Detoxification	6.83333
Galactose metabolism	6.75
NAD Metabolism	6.66667
N-Glycan Biosynthesis	6.65
Bile Acid Biosynthesis	6.625
Fructose and Mannose Metabolism	6.57143
Tyrosine metabolism	6.52632
Cysteine Metabolism	6.5
Propanoate Metabolism	6.5
Oxidative Phosphorylation	6.45
Fatty Acids Oxidation, mitochondrial	6.44444
Phosphoinositide Signalling	6.36364
Sphingolipid Metabolism	6.35714
Glycerophospholipid Metabolism	6.33333
Inositol Phosphate Metabolism	6.33333
Keratan sulfate degradation	6.33333
Cyclic Nucleotides Metabolism	6.26316
Phenylalanine metabolism	6.25
Transport, Lysosomal	6.21429
Blood Group Biosynthesis	6.2
Valine, Leucine and Isoleucine Metabolism	6.15385
Ethanol Metabolism	6.125
Eicosanoid Metabolism	6.1
Nucleotide Metabolism	6.08333
Xenobiotics Metabolism	6.05882
Fatty Acids Oxidation, peroxisomal	6
Folate Metabolism	6
Glutamate metabolism	6
Glycosylphosphatidylinositol (GPI)-anchor biosynthesis	6
Transport, Golgi Apparatus	6
Triacylglycerol Synthesis	6
Arginine and Proline Metabolism	5.92857
Glutathione Metabolism	5.92857
O-Glycan Biosynthesis	5.85714
Citric Acid Cycle	5.84848
Keratan sulfate biosynthesis	5.83333
Glycine, Serine and Threonine Metabolism	5.8
Selenoamino acid metabolism	5.75
Alanine and Aspartate Metabolism	5.72727
N-Glycan Degradation	5.66667
Pyrimidine Metabolism	5.66667
Retinol Metabolism	5.66667
Protein Modification	5.6
Sugar Degradation	5.6
Ketone Bodies Metabolism	5.5
Polyamines Metabolism	5.5
Glycolysis and Gluconeogenesis	5.37931
Histidine Metabolism	5.33333
Methionine Metabolism	5.33333
Chondroitin and Heparan sulfate biosynthesis	5.25
Transport, Extracellular	5.09091
Steroid Metabolism	5.03704
beta-Alanine metabolism	5
Purine Metabolism	5
GABA shunt	4.83333
Pentose Phosphate Pathway	4.66667
Taurine and hypotaurine metabolism	4.33333
Thiamine Metabolism	4.33333
