# Supplementary material for: Tissue-specific and convergent metabolic transformation of cancer correlates with metastatic potential and patient survival
Source: Nat Commun. 2016 Oct 10;7:13041. doi: 10.1038/ncomms13041 (PMC5062467; doi:10.1038/ncomms13041)
Supplement: Supplementary Data 9 — Significantly enriched metabolic pathways in Low vs High Survival patients across different types of cancer. [file ncomms13041-s10.xlsx]

## Sheet: Group Numerosity
Cancer type	High survival	Low survival
BLCA	61	61
BRCA	212	47
CESC	55	43
CHOL	5	12
COAD	87	33
ESCA	24	35
GBM	22	319
HNSC	88	126
KIRC	109	138
KIRP	52	15
LIHC	64	63
LUAD	65	64
LUSC	66	102
PAAD	20	40
PCPG	44	5
PRAD	102	4
READ	34	2
STAD	72	49
THCA	115	3
UCEC	123	34

## Sheet: Enrich Pathways Low-High surv 
Upregulated Pathways	Frequency (Number of cancer types)		Downregulated Pathways	Frequency (Number of cancer types)
Purine Biosynthesis	6		Oxidative Phosphorylation	9
Glycolysis and Gluconeogenesis	4		CYP Metabolism	5
Protein Modification	4		Fatty Acids Oxidation, mitochondrial	4
Chondroitin and Heparan sulfate biosynthesis	3		Fatty Acids Oxidation, peroxisomal	4
Cyclic Nucleotides Metabolism	3		Carbonic Acid Metabolism	3
Fatty Acid Biosynthesis	3		Citric Acid Cycle	3
Hyaluronan Metabolism	3		Cyclic Nucleotides Metabolism	3
Purine Metabolism	3		Eicosanoid Metabolism	2
DNA Synthesis	2		GABA shunt	2
Eicosanoid Metabolism	2		Glycosylphosphatidylinositol (GPI)-anchor biosynthesis	2
Glycogen Synthesis	2		Nucleotide Metabolism	2
O-Glycan Biosynthesis	2		Sugar Degradation	2
Oxidative Phosphorylation	2		Taurine and hypotaurine metabolism	2
Pentose Phosphate Pathway	2		Transport, Extracellular	2
Sphingolipid Metabolism	2		Valine, Leucine and Isoleucine Metabolism	2
Transport, Extracellular	2		Carnitine shuttle	1
Transport, Golgi Apparatus	2		CoA Biosynthesis	1
Transport, Lysosomal	2		Fructose and Mannose Metabolism	1
Amino and Nucleotide Sugar Metabolism	1		Glycerophospholipid Metabolism	1
Ascorbate uptake	1		Glycogen Degradation	1
beta-Alanine metabolism	1		Glyoxylate and Dicarboxylate Metabolism	1
Blood Group Biosynthesis	1		Histidine Metabolism	1
Carbonic Acid Metabolism	1		Histone Methylation	1
Chondroitin sulfate degradation	1		Inositol Phosphate Metabolism	1
Citric Acid Cycle	1		Lysine Metabolism	1
Creatine Metabolism	1		Methionine Metabolism	1
DNA Demethylation	1		N-Glycan Biosynthesis	1
DNA Methylation	1		Phosphoinositide Signalling	1
Galactose metabolism	1		Porphyrin and Heme Metabolism	1
Glycerophospholipid Metabolism	1		Pterin Biosynthesis	1
Glycosylphosphatidylinositol (GPI)-anchor biosynthesis	1		Sphingolipid Metabolism	1
Keratan sulfate biosynthesis	1		Steroid Metabolism	1
N-Glycan Biosynthesis	1		Transport, Lysosomal	1
N-Glycan Degradation	1		Transport, Mitochondrial	1
Nucleotide Metabolism	1		Triacylglycerol Synthesis	1
Polyamines Metabolism	1		Vitamin B6 Metabolism	1
Pyrimidine Biosynthesis	1
Pyrimidine Metabolism	1
Retinol Metabolism	1
Steroid Metabolism	1
Urea Cycle	1
Vitamin B6 Metabolism	1

## Sheet: Downregulated Pathways
Supplementary Data 9. Significantly enriched metabolic pathways in Low vs High Survival patients across different types of cancer.
Type	Pathway
BLCA	CYP Metabolism
BLCA	Fatty Acids Oxidation, mitochondrial
BLCA	Fatty Acids Oxidation, peroxisomal
BLCA	Oxidative Phosphorylation
BLCA	Steroid Metabolism
BRCA	Cyclic Nucleotides Metabolism
BRCA	CYP Metabolism
BRCA	Eicosanoid Metabolism
BRCA	GABA shunt
BRCA	Glycerophospholipid Metabolism
BRCA	Histidine Metabolism
BRCA	Sphingolipid Metabolism
CESC	Eicosanoid Metabolism
CESC	Oxidative Phosphorylation
CESC	Sugar Degradation
COAD	Citric Acid Cycle
COAD	CYP Metabolism
COAD	Fatty Acids Oxidation, peroxisomal
COAD	Glycogen Degradation
ESCA	Nucleotide Metabolism
GBM	Fatty Acids Oxidation, mitochondrial
GBM	Glyoxylate and Dicarboxylate Metabolism
GBM	Oxidative Phosphorylation
HNSC	Cyclic Nucleotides Metabolism
HNSC	CYP Metabolism
HNSC	Histone Methylation
HNSC	Inositol Phosphate Metabolism
HNSC	Methionine Metabolism
HNSC	Phosphoinositide Signalling
HNSC	Transport, Extracellular
KIRC	Carbonic Acid Metabolism
KIRC	Citric Acid Cycle
KIRC	Fatty Acids Oxidation, mitochondrial
KIRC	Lysine Metabolism
KIRC	Valine, Leucine and Isoleucine Metabolism
KIRP	Citric Acid Cycle
KIRP	Fatty Acids Oxidation, mitochondrial
KIRP	Fatty Acids Oxidation, peroxisomal
KIRP	Oxidative Phosphorylation
KIRP	Sugar Degradation
KIRP	Valine, Leucine and Isoleucine Metabolism
LIHC	CYP Metabolism
LIHC	Taurine and hypotaurine metabolism
LUAD	Carbonic Acid Metabolism
LUAD	Oxidative Phosphorylation
LUAD	Transport, Lysosomal
LUAD	Triacylglycerol Synthesis
LUSC	Glycosylphosphatidylinositol (GPI)-anchor biosynthesis
LUSC	Oxidative Phosphorylation
LUSC	Porphyrin and Heme Metabolism
PAAD	Carnitine shuttle
PAAD	Cyclic Nucleotides Metabolism
PAAD	GABA shunt
PAAD	Glycosylphosphatidylinositol (GPI)-anchor biosynthesis
PAAD	Oxidative Phosphorylation
PAAD	Pterin Biosynthesis
PAAD	Taurine and hypotaurine metabolism
PAAD	Transport, Extracellular
PAAD	Transport, Mitochondrial
PAAD	Vitamin B6 Metabolism
STAD	CoA Biosynthesis
STAD	Fatty Acids Oxidation, peroxisomal
STAD	Fructose and Mannose Metabolism
STAD	N-Glycan Biosynthesis
STAD	Nucleotide Metabolism
STAD	Oxidative Phosphorylation
UCEC	Carbonic Acid Metabolism
UCEC	Oxidative Phosphorylation

## Sheet: Upregulated Pathways
Type	Pathway
BLCA	Chondroitin and Heparan sulfate biosynthesis
BLCA	Creatine Metabolism
BLCA	Cyclic Nucleotides Metabolism
BLCA	Fatty Acid Biosynthesis
BLCA	Pyrimidine Biosynthesis
BRCA	Citric Acid Cycle
BRCA	Galactose metabolism
BRCA	Glycolysis and Gluconeogenesis
BRCA	Oxidative Phosphorylation
BRCA	Transport, Lysosomal
BRCA	Vitamin B6 Metabolism
CESC	Carbonic Acid Metabolism
CESC	Fatty Acid Biosynthesis
CESC	Glycogen Synthesis
CESC	Glycolysis and Gluconeogenesis
CESC	O-Glycan Biosynthesis
CESC	Protein Modification
CESC	Purine Biosynthesis
COAD	Chondroitin and Heparan sulfate biosynthesis
COAD	DNA Methylation
COAD	Hyaluronan Metabolism
COAD	Purine Metabolism
ESCA	Ascorbate uptake
ESCA	Blood Group Biosynthesis
ESCA	DNA Demethylation
ESCA	Fatty Acid Biosynthesis
ESCA	Urea Cycle
GBM	beta-Alanine metabolism
GBM	Chondroitin and Heparan sulfate biosynthesis
GBM	Protein Modification
GBM	Sphingolipid Metabolism
GBM	Transport, Golgi Apparatus
HNSC	Oxidative Phosphorylation
HNSC	Purine Metabolism
KIRC	Keratan sulfate biosynthesis
KIRC	N-Glycan Degradation
KIRC	Purine Biosynthesis
KIRP	Amino and Nucleotide Sugar Metabolism
KIRP	Glycosylphosphatidylinositol (GPI)-anchor biosynthesis
KIRP	Hyaluronan Metabolism
KIRP	N-Glycan Biosynthesis
KIRP	Nucleotide Metabolism
KIRP	Protein Modification
KIRP	Purine Biosynthesis
LIHC	DNA Synthesis
LIHC	Glycolysis and Gluconeogenesis
LIHC	Pentose Phosphate Pathway
LIHC	Polyamines Metabolism
LIHC	Purine Biosynthesis
LIHC	Purine Metabolism
LIHC	Transport, Lysosomal
LUAD	DNA Synthesis
LUAD	Glycogen Synthesis
LUAD	Glycolysis and Gluconeogenesis
LUAD	Protein Modification
LUAD	Purine Biosynthesis
LUAD	Transport, Golgi Apparatus
LUSC	Eicosanoid Metabolism
LUSC	Glycerophospholipid Metabolism
PAAD	O-Glycan Biosynthesis
PAAD	Pentose Phosphate Pathway
PAAD	Purine Biosynthesis
STAD	Chondroitin sulfate degradation
STAD	Cyclic Nucleotides Metabolism
STAD	Eicosanoid Metabolism
STAD	Hyaluronan Metabolism
STAD	Pyrimidine Metabolism
STAD	Retinol Metabolism
STAD	Steroid Metabolism
STAD	Transport, Extracellular
UCEC	Cyclic Nucleotides Metabolism
UCEC	Sphingolipid Metabolism
UCEC	Transport, Extracellular

## Sheet: OXPHOS genes down
Gene name	Frequency	Enrichement p-value
COX6B2	7	0.000485256
UCP1	7	0.000485256
NDUFS1	6	0.00516803
COX4I2	5	0.0332647
COX6A2	5	0.0332647
COX7A1	5	0.0332647
NDUFA12	5	0.0332647
NDUFS2	5	0.0332647
ATP5A1	4	0.136871
ATP5G2	4	0.136871
COX7B2	4	0.136871
CYC1	4	0.136871
NDUFV2	4	0.136871
NDUFV3	4	0.136871
SLC25A6	4	0.136871
UQCRC1	4	0.136871
ATP5B	3	0.372525
ATP5F1	3	0.372525
ATP5G1	3	0.372525
ATP5G3	3	0.372525
ATP5J	3	0.372525
COX5B	3	0.372525
COX6C	3	0.372525
COX7A2	3	0.372525
COX7A2L	3	0.372525
COX8C	3	0.372525
NDUFA11	3	0.372525
NDUFA4	3	0.372525
NDUFA9	3	0.372525
NDUFB4	3	0.372525
NDUFS4	3	0.372525
NDUFS6	3	0.372525
NDUFS8	3	0.372525
UCP2	3	0.372525
ATP5C1	2	0.692341
ATP5J2	2	0.692341
COX7C	2	0.692341
NDUFA5	2	0.692341
NDUFA6	2	0.692341
NDUFB10	2	0.692341
NDUFB2	2	0.692341
NDUFB3	2	0.692341
NDUFB5	2	0.692341
NDUFB8	2	0.692341
SLC25A5	2	0.692341
UQCRC2	2	0.692341
UQCRH	2	0.692341
UQCRQ	2	0.692341
ATP5D	1	0.927995
ATP5E	1	0.927995
ATP5H	1	0.927995
ATP5I	1	0.927995
ATP5L	1	0.927995
COX5A	1	0.927995
COX6A1	1	0.927995
COX6B1	1	0.927995
COX7B	1	0.927995
NDUFA3	1	0.927995
NDUFA8	1	0.927995
NDUFAB1	1	0.927995
NDUFB6	1	0.927995
NDUFB9	1	0.927995
NDUFC2	1	0.927995
NDUFS5	1	0.927995
NDUFV1	1	0.927995
SLC25A4	1	0.927995
UCP3	1	0.927995
UQCRB	1	0.927995
UQCRFS1	1	0.927995
